# Supplementary material for: Genetic Susceptibility to Arrhythmia Phenotypes in a Middle Eastern Cohort of 14,259 Whole-Genome Sequenced Individuals
Source: J Clin Med. 2024 Feb 15;13(4):1102. doi: 10.3390/jcm13041102 (PMC10888535; doi:10.3390/jcm13041102)
Supplement: Supplementary file 1 [file jcm-13-01102-s001.zip]

Archive with 2 entries (2 files):
- jcm-2850970-SI.pdf
- SupplementaryTables.xlsx
