# Supplementary material for: Genetic Susceptibility to Arrhythmia Phenotypes in a Middle Eastern Cohort of 14,259 Whole-Genome Sequenced Individuals
Source: J Clin Med. 2024 Feb 15;13(4):1102. doi: 10.3390/jcm13041102 (PMC10888535; doi:10.3390/jcm13041102)
Supplement: Supplementary file 1 [file jcm-13-01102-s001.zip › SupplementaryTables.xlsx]

## Sheet: Online Table S1
Online Supplemental Table S1: Gene panel selection details
Gene Ensemble ID	Gene name	Source	Chromosome	Gene start (bp)	Gene end (bp)	Transcription start site (TSS)	Reference_PMID
ENSG00000204574	ABCF1	Clinvar	6	30571393	30597179	30571393
ENSG00000101745	ANKRD12	Clinvar	18	9136228	9285985	9136228
ENSG00000100150	DEPDC5	Clinvar	22	31753867	31908033	31753867
ENSG00000136574	GATA4	Clinvar/OMIM/MC	8	11676959	11760002	11676959	27861186
ENSG00000123191	ATP7B	Clinvar	13	51930436	52012125	51934521
ENSG00000185658	BRWD1	Clinvar	21	39184176	39321559	39313819
ENSG00000139618	BRCA2	Clinvar	13	32315086	32400268	32315086
ENSG00000185010	F8	Clinvar	X	154835788	155026940	154886317
ENSG00000113569	NUP155	Clinvar/OMIM/MC	5	37288137	37371106	37371106	27861186
ENSG00000099889	ARVCF	Clinvar	22	19969896	20016823	20016823
ENSG00000186115	CYP4F2	Clinvar	19	15878023	15898077	15898074
ENSG00000092529	CAPN3	Clinvar	15	42359498	42412949	42359498
ENSG00000165392	WRN	Clinvar	8	31033788	31176138	31033788
ENSG00000101126	ADNP	Clinvar	20	50888916	50931437	50905558
ENSG00000104517	UBR5	Clinvar	8	102252273	102412759	102412700
ENSG00000055208	TAB2	Clinvar/OMIM	6	149218641	149411613	149218641
ENSG00000101752	MIB1	Clinvar	18	21704957	21870953	21704957
ENSG00000148677	ANKRD1	Clinvar	10	90912096	90921087	90921087
ENSG00000077522	ACTN2	Clinvar/OMIM	1	236664141	236764631	236664141
ENSG00000112294	ALDH5A1	Clinvar	6	24494867	24537207	24494867
ENSG00000139133	ALG10	Clinvar	12	34022468	34029694	34022496
ENSG00000197785	ATAD3A	Clinvar/OMIM	1	1512162	1534685	1512162
ENSG00000143153	ATP1B1	Clinvar	1	169105697	169310992	169105697
ENSG00000104763	ASAH1	Clinvar	8	18055992	18084998	18084107
ENSG00000198336	MYL4	Clinvar/OMIM/MC	17	47200446	47223679	47200446	29461262
ENSG00000183072	NKX2-5	Clinvar/OMIM/MC	5	173232109	173235311	173235206	23838598
ENSG00000157445	CACNA2D3	Clinvar	3	54122547	55074557	54122552
ENSG00000012048	BRCA1	Clinvar	17	43044295	43170245	43125370
ENSG00000147123	NDUFB11	Clinvar	X	47142071	47145466	47145466
ENSG00000145700	ANKRD31	Clinvar	5	75068275	75236911	75169165
ENSG00000184743	ATL3	Clinvar	11	63624087	63671921	63671376
ENSG00000007516	BAIAP3	Clinvar	16	1333638	1349441	1333638
ENSG00000164022	AIMP1	Clinvar	4	106315544	106349456	106315544
ENSG00000105127	AKAP8	Clinvar	19	15353385	15379815	15379787
ENSG00000128805	ARHGAP22	Clinvar	10	48446036	48656265	48451627
ENSG00000165684	SNAPC4	Clinvar	9	136375567	136400176	136400176
ENSG00000160703	NLRX1	Clinvar	11	119166568	119184016	119166568
ENSG00000217128	FNIP1	Clinvar	5	131641714	131797017	131796921
ENSG00000171714	ANO5	Clinvar	11	21782659	22283567	21782659
ENSG00000198216	CACNA1E	Clinvar	1	181317690	181808084	181317690
ENSG00000081248	CACNA1S	Clinvar/OMIM	1	201039512	201112451	201112426
ENSG00000162545	CAMK2N1	OMIM	1	20482391	20486210	20486210
ENSG00000158683	PKD1L1	Clinvar	7	47740202	47948466	47812030
ENSG00000118729	CASQ2	Clinvar/OMIM	1	115700021	115768714	115768714
ENSG00000169379	ARL13B	Clinvar	3	93980139	94055678	93980139
ENSG00000118058	KMT2A	Clinvar	11	118436456	118526832	118436456
ENSG00000157184	CPT2	OMIM	1	53196792	53214197	53196824
ENSG00000163703	CRELD1	Clinvar	3	9933793	9945413	9933793
ENSG00000163359	COL6A3	Clinvar	2	237324003	237414328	237330180
ENSG00000244038	DDOST	Clinvar	1	20651767	20661544	20661544
ENSG00000108395	TRIM37	Clinvar	17	58982638	59106921	59015617
ENSG00000204217	BMPR2	Clinvar	2	202376327	202567751	202376327
ENSG00000107404	DVL1	Clinvar	1	1335276	1349418	1349112
ENSG00000127463	EMC1	Clinvar	1	19215660	19251552	19251524
ENSG00000143631	FLG	Clinvar	1	152302165	152325239	152325239
ENSG00000174469	CNTNAP2	Clinvar	7	146116002	148420998	146116002
ENSG00000120071	KANSL1	Clinvar	17	46029916	46225389	46046121
ENSG00000204248	COL11A2	Clinvar	6	33162681	33192499	33192499
ENSG00000012963	UBR7	Clinvar	14	93207241	93229215	93207241
ENSG00000133392	MYH11	Clinvar	16	15703135	15857028	15857028
ENSG00000156650	KAT6B	Clinvar	10	74824927	75032624	74824927
ENSG00000241973	PI4KA	Clinvar	22	20707691	20859417	20858811
ENSG00000088320	REM1	Clinvar	20	31475288	31484895	31475288
ENSG00000177302	TOP3A	Clinvar/OMIM	17	18271428	18315007	18274958
ENSG00000187498	COL4A1	Clinvar/OMIM	13	110148963	110307157	110307157
ENSG00000142173	COL6A2	Clinvar	21	46098112	46132848	46098112
ENSG00000180530	NRIP1	Clinvar	21	14961235	15065936	15064934
ENSG00000197496	SLC2A10	Clinvar	20	46709649	46736347	46709649
ENSG00000112159	MDN1	Clinvar	6	89642498	89819794	89819794
ENSG00000120693	SMAD9	Clinvar	13	36844831	36920765	36920238
ENSG00000151240	DIP2C	Clinvar	10	274190	689668	689668
ENSG00000118271	TTR	Clinvar/OMIM	18	31557009	31598833	31557009
ENSG00000151413	NUBPL	Clinvar	14	31489956	31861224	31489956
ENSG00000134905	CARS2	Clinvar	13	110641412	110713603	110645633
ENSG00000165474	GJB2	Clinvar	13	20187463	20192938	20189780
ENSG00000145949	MYLK4	Clinvar	6	2663629	2750922	2744148
ENSG00000166068	SPRED1	Clinvar	15	38252836	38357249	38252836
ENSG00000149596	JPH2	Clinvar/MC	20	44106590	44187188	44187188	29461262
ENSG00000175894	TSPEAR	Clinvar	21	44497893	44711572	44711572
ENSG00000151835	SACS	Clinvar	13	23288689	23433763	23433752
ENSG00000080815	PSEN1	Clinvar	14	73136418	73223691	73136418
ENSG00000133422	MORC2	Clinvar	22	30925130	30968774	30968774
ENSG00000100416	TRMU	Clinvar	22	46330875	46357340	46330875
ENSG00000142156	COL6A1	Clinvar	21	45981770	46005050	45981770
ENSG00000131196	NFATC1	Clinvar	18	79395856	79529325	79395856
ENSG00000075275	CELSR1	Clinvar	22	46360834	46537620	46537620
ENSG00000137834	SMAD6	Clinvar	15	66702236	66782849	66702236
ENSG00000100987	VSX1	Clinvar	20	25070885	25082141	25082131
ENSG00000101306	MYLK2	Clinvar/OMIM	20	31819308	31834689	31819308
ENSG00000102125	TAFAZZIN	Clinvar/OMIM	X	154411524	154421726	154411524
ENSG00000183765	CHEK2	Clinvar	22	28687743	28742422	28711931
ENSG00000112996	MRPS30	Clinvar	5	44808947	44820428	44808947
ENSG00000120915	EPHX2	Clinvar/OMIM	8	27490781	27545564	27491143
ENSG00000178802	MPI	Clinvar	15	74890005	74902219	74890005
ENSG00000183597	TANGO2	Clinvar/OMIM	22	20017014	20067164	20017014
ENSG00000130158	DOCK6	Clinvar	19	11199295	11262524	11203313
ENSG00000160305	DIP2A	Clinvar	21	46458891	46570015	46458891
ENSG00000148795	CYP17A1	Clinvar	10	102830531	102837472	102837472
ENSG00000160299	PCNT	Clinvar	21	46324124	46445769	46324124
ENSG00000129170	CSRP3	Clinvar	11	19182030	19210571	19210571
ENSG00000134755	DSC2	Clinvar/OMIM/MC	18	31058840	31102522	31102421	32716721
ENSG00000186439	TRDN	Clinvar/OMIM	6	123216339	123637093	123636950
ENSG00000073464	CLCN4	Clinvar	X	10156975	10237660	10156975
ENSG00000130449	ZSWIM6	Clinvar	5	61332258	61546172	61332258
ENSG00000112276	BVES	Clinvar/OMIM	6	105096822	105137157	105137157
ENSG00000138346	DNA2	Clinvar	10	68414064	68472121	68471886
ENSG00000088888	MAVS	Clinvar	20	3846799	3876123	3846799
ENSG00000130299	GTPBP3	Clinvar/OMIM	19	17334920	17342731	17334920
ENSG00000152953	STK32B	Clinvar	4	5051480	5500994	5051480
ENSG00000152556	PFKM	Clinvar	12	48105139	48146404	48105139
ENSG00000101680	LAMA1	Clinvar	18	6941742	7117797	7117797
ENSG00000137106	GRHPR	Clinvar	9	37422666	37436990	37422666
ENSG00000148773	MKI67	Clinvar	10	128096659	128126423	128126204
ENSG00000123124	WWP1	Clinvar	8	86342547	86478420	86342547
ENSG00000008710	PKD1	Clinvar	16	2088708	2135898	2135898
ENSG00000196924	FLNA	Clinvar	X	154348524	154374634	154371203
ENSG00000131653	TRAF7	Clinvar	16	2155698	2178129	2155698
ENSG00000095002	MSH2	Clinvar	2	47403067	47663146	47403067
ENSG00000119699	TGFB3	Clinvar/OMIM	14	75958097	75983011	75981995
ENSG00000205678	TECRL	Clinvar/OMIM	4	64275257	64409468	64409468
ENSG00000136999	CCN3	Clinvar	8	119416446	119424434	119416446
ENSG00000185532	PRKG1	Clinvar	10	50990888	52298423	50990888
ENSG00000035403	VCL	Clinvar/OMIM	10	73995193	74121363	73995193
ENSG00000177628	GBA	OMIM	1	155234452	155244699	155241249
ENSG00000124313	IQSEC2	Clinvar	X	53225828	53321350	53248156
ENSG00000173848	NET1	Clinvar	10	5412557	5459056	5412557
ENSG00000265107	GJA5	Clinvar/OMIM/MC	1	147756199	147773362	147760602	27861186
ENSG00000165025	SYK	Clinvar	9	90801787	90898549	90801819
ENSG00000105568	PPP2R1A	Clinvar	19	52190048	52229518	52190052
ENSG00000145675	PIK3R1	Clinvar	5	68215756	68301821	68215756
ENSG00000244752	CRYBB2	Clinvar	22	25212564	25231870	25212564
ENSG00000103995	CEP152	Clinvar	15	48712928	48811146	48742014
ENSG00000101333	PLCB4	Clinvar	20	9067825	9504593	9067825
ENSG00000005156	LIG3	Clinvar	17	34980512	35009743	34980512
ENSG00000100888	CHD8	Clinvar	14	21385194	21456126	21437245
ENSG00000130635	COL5A1	Clinvar	9	134641803	134844843	134641803
ENSG00000181090	EHMT1	Clinvar	9	137618992	137870016	137619005
ENSG00000183696	UPP1	Clinvar	7	48088628	48108736	48088628
ENSG00000157259	GATAD1	Clinvar/OMIM	7	92447482	92460075	92447482
ENSG00000170681	CAVIN4	Clinvar/OMIM	9	100578079	100588389	100578079
ENSG00000170266	GLB1	Clinvar	3	32996609	33097202	33097146
ENSG00000164099	PRSS12	Clinvar	4	118280038	118353003	118353003
ENSG00000251322	SHANK3	Clinvar	22	50674415	50733212	50674415
ENSG00000092978	GPATCH2	Clinvar	1	217426992	217631090	217631090
ENSG00000149571	KIRREL3	Clinvar	11	126423358	127003460	127000770
ENSG00000124587	PEX6	Clinvar	6	42963865	42979181	42979181
ENSG00000056998	GYG2	Clinvar	X	2828822	2882820	2828822
ENSG00000102119	EMD	Clinvar/OMIM	X	154379273	154381574	154379273
ENSG00000106397	PLOD3	Clinvar	7	101205977	101218420	101211672
ENSG00000138829	FBN2	Clinvar	5	128257909	128659185	128659185
ENSG00000130347	RTN4IP1	Clinvar	6	106570771	106629498	106629498
ENSG00000198589	LRBA	Clinvar	4	150264435	151015727	151015284
ENSG00000145715	RASA1	Clinvar/OMIM	5	87267883	87391931	87267883
ENSG00000160883	HK3	Clinvar	5	176880869	176899346	176888647
ENSG00000135966	TGFBRAP1	Clinvar	2	105264391	105329735	105329735
ENSG00000173991	TCAP	Clinvar	17	39665349	39666554	39665349
ENSG00000160014	CALM3	Clinvar/OMIM	19	46601074	46610782	46601074
ENSG00000140521	POLG	Clinvar	15	89305198	89334861	89316778
ENSG00000183648	NDUFB1	Clinvar	14	92116122	92121917	92121724
ENSG00000068976	PYGM	Clinvar	11	64746389	64759974	64748888
ENSG00000104447	TRPS1	Clinvar	8	115408496	115809673	115668975
ENSG00000153956	CACNA2D1	Clinvar	7	81946444	82443777	82443777
ENSG00000197157	SND1	Clinvar	7	127652194	128092609	127652194
ENSG00000103343	ZNF174	Clinvar	16	3401215	3409364	3401215
ENSG00000112357	PEX7	Clinvar/OMIM	6	136822564	136913934	136822564
ENSG00000174373	RALGAPA1	Clinvar	14	35538352	35809304	35627276
ENSG00000164941	INTS8	Clinvar	8	94813311	94881746	94813311
ENSG00000111245	MYL2	Clinvar	12	110910819	110921443	110921443
ENSG00000130226	DPP6	Clinvar	7	153887097	154894285	153887097
ENSG00000105851	PIK3CG	Clinvar	7	106865278	106908980	106865278
ENSG00000103855	CD276	Clinvar	15	73683966	73714514	73683966
ENSG00000156510	HKDC1	Clinvar	10	69220332	69267552	69220332
ENSG00000138160	KIF11	Clinvar	10	92574105	92655395	92574105
ENSG00000163513	TGFBR2	Clinvar	3	30606601	30694142	30606601
ENSG00000164307	ERAP1	Clinvar	5	96760810	96808100	96808100
ENSG00000119042	SATB2	Clinvar	2	199269500	199471266	199457939
ENSG00000020922	MRE11	Clinvar	11	94415570	94493885	94493844
ENSG00000151718	WWC2	Clinvar	4	183099257	183320777	183099257
ENSG00000091137	SLC26A4	Clinvar	7	107660828	107717809	107660828
ENSG00000166986	MARS1	Clinvar	12	57475445	57517569	57475445
ENSG00000106991	ENG	Clinvar	9	127815013	127854658	127847167
ENSG00000118007	STAG1	Clinvar	3	136336236	136752403	136752378
ENSG00000106479	ZNF862	Clinvar	7	149838375	149867479	149838375
ENSG00000254858	MPV17L2	Clinvar	19	18193218	18196948	18193218
ENSG00000138685	FGF2	Clinvar	4	122826708	122898236	122826708
ENSG00000176473	WDR25	Clinvar	14	100376418	100530303	100376418
ENSG00000181938	GINS3	Clinvar	16	58295080	58406147	58295080
ENSG00000172399	MYOZ2	Clinvar/OMIM	4	119135832	119187789	119135832
ENSG00000174099	MSRB3	Clinvar	12	65278643	65491430	65278643
ENSG00000175115	PACS1	Clinvar	11	66070272	66244744	66070272
ENSG00000166473	PKD1L2	Clinvar	16	81100875	81220370	81113981
ENSG00000119977	TCTN3	Clinvar	10	95659823	95694143	95693952
ENSG00000069966	GNB5	Clinvar/OMIM	15	52115100	52191392	52191392
ENSG00000099783	HNRNPM	Clinvar	19	8444767	8489114	8444767
ENSG00000166949	SMAD3	Clinvar/OMIM	15	67063763	67195173	67063763
ENSG00000165282	PIGO	Clinvar	9	35088688	35096601	35096220
ENSG00000007384	RHBDF1	Clinvar	16	58059	76355	72631
ENSG00000111799	COL12A1	Clinvar	6	75084326	75206267	75119473
ENSG00000127884	ECHS1	Clinvar	10	133362485	133373354	133373354
ENSG00000070748	CHAT	Clinvar	10	49609095	49667942	49609095
ENSG00000159921	GNE	Clinvar	9	36214441	36277042	36258448
ENSG00000180113	TDRD6	Clinvar	6	46687875	46704319	46687875
ENSG00000114054	PCCB	Clinvar	3	136250340	136337896	136250340
ENSG00000106105	GARS1	Clinvar	7	30580533	30634033	30580533
ENSG00000204262	COL5A2	Clinvar	2	189031898	189225312	189179761
ENSG00000054654	SYNE2	Clinvar/OMIM/MC	14	63761899	64226433	63761899	22544366
ENSG00000156574	NODAL	Clinvar	10	70431936	70447951	70441681
ENSG00000157764	BRAF	Clinvar	7	140719327	140924929	140924810
ENSG00000197694	SPTAN1	Clinvar	9	128552558	128633662	128552558
ENSG00000103356	EARS2	Clinvar	16	23520754	23557731	23557350
ENSG00000171017	LRRC8E	Clinvar	19	7888505	7902021	7888505
ENSG00000171385	KCND3	Clinvar/OMIM/MC	1	111770662	111989668	111982796	27861186
ENSG00000083093	PALB2	Clinvar	16	23603160	23641310	23621389
ENSG00000106211	HSPB1	Clinvar	7	76302673	76304295	76302673
ENSG00000066468	FGFR2	Clinvar/MC	10	121478332	121598458	121598444	32439900
ENSG00000163389	POGLUT1	Clinvar	3	119468963	119494708	119468963
ENSG00000131747	TOP2A	Clinvar	17	40388525	40417896	40417896
ENSG00000090006	LTBP4	Clinvar	19	40592883	40629818	40592883
ENSG00000175283	DOLK	Clinvar/OMIM	9	128945530	128947603	128947603
ENSG00000143603	KCNN3	MC	1	154697455	154870281	154870281	24705329
ENSG00000130816	DNMT1	Clinvar	19	10133342	10231286	10151697
ENSG00000103313	MEFV	Clinvar	16	3242027	3256633	3256633
ENSG00000117139	KDM5B	Clinvar	1	202724495	202808487	202808421
ENSG00000183230	CTNNA3	Clinvar/OMIM	10	65912457	67763637	67665658
ENSG00000168542	COL3A1	Clinvar	2	188974373	189012746	188974373
ENSG00000005381	MPO	Clinvar/OMIM	17	58269855	58280935	58280935
ENSG00000105974	CAV1	Clinvar/MC	7	116524994	116561179	116524994	22544366
ENSG00000174446	SNAPC5	Clinvar	15	66490135	66497780	66497750
ENSG00000185198	PRSS57	Clinvar	19	685546	695498	695498
ENSG00000163754	GYG1	Clinvar/OMIM	3	148991408	149031775	148991408
ENSG00000115415	STAT1	Clinvar	2	190908460	191020960	191014228
ENSG00000140406	TLNRD1	Clinvar	15	81000923	81005788	81000923
ENSG00000131018	SYNE1	Clinvar	6	152121687	152637801	152147763
ENSG00000076242	MLH1	Clinvar	3	36993350	37050846	36993489
ENSG00000165995	CACNB2	Clinvar/OMIM	10	18140424	18543557	18140737
ENSG00000169618	PROKR1	Clinvar	2	68643579	68658251	68643579
ENSG00000179387	ELMOD2	Clinvar	4	140524168	140553770	140524168
ENSG00000136758	YME1L1	Clinvar	10	27110111	27155266	27154420
ENSG00000118762	PKD2	Clinvar	4	88007635	88077777	88007635
ENSG00000196569	LAMA2	Clinvar	6	128883138	129516566	128883138
ENSG00000116852	KIF21B	Clinvar	1	200969390	201023714	201023700
ENSG00000154803	FLCN	Clinvar	17	17212212	17237188	17237168
ENSG00000171316	CHD7	Clinvar	8	60678740	60868028	60678740
ENSG00000187790	FANCM	Clinvar	14	45135930	45200890	45135930
ENSG00000166333	ILK	Clinvar	11	6603708	6610874	6603708
ENSG00000151806	GUF1	Clinvar	4	44678420	44700928	44678420
ENSG00000107099	DOCK8	Clinvar	9	214854	465259	214854
ENSG00000181072	CHRM2	Clinvar/MC	7	136868652	137020255	136868652	32439900
ENSG00000189056	RELN	Clinvar	7	103471381	103989658	103501168
ENSG00000108961	RANGRF	Clinvar	17	8288654	8290092	8288654
ENSG00000168356	SCN11A	Clinvar	3	38845764	39052157	39051944
ENSG00000122966	CIT	Clinvar	12	119685791	119877320	119877288
ENSG00000133028	SCO1	Clinvar	17	10672474	10698375	10697533
ENSG00000136861	CDK5RAP2	Clinvar	9	120388875	120580170	120580167
ENSG00000135862	LAMC1	Clinvar	1	183023420	183145592	183023420
ENSG00000142405	NLRP12	Clinvar	19	53793741	53824394	53824314
ENSG00000067248	DHX29	Clinvar	5	55256055	55307694	55307694
ENSG00000179855	GIPC3	Clinvar	19	3585478	3593541	3585478
ENSG00000072858	SIDT1	Clinvar	3	113532555	113629575	113532555
ENSG00000160789	LMNA	Clinvar/OMIM/MC	1	156082573	156140081	156082573	27861186
ENSG00000144357	UBR3	Clinvar	2	169827454	170084131	169827454
ENSG00000167792	NDUFV1	Clinvar	11	67605653	67612554	67605653
ENSG00000197375	SLC22A5	Clinvar	5	132369710	132395613	132369710
ENSG00000188162	OTOG	Clinvar	11	17547259	17647150	17547259
ENSG00000107537	PHYH	Clinvar	10	13277796	13302412	13299763
ENSG00000171560	FGA	Clinvar/OMIM	4	154583128	154590745	154590745
ENSG00000079841	RIMS1	Clinvar	6	71886550	72403145	71886703
ENSG00000164093	PITX2	Clinvar/OMIM/MC	4	110617423	110642123	110621734	24705329
ENSG00000115884	SDC1	Clinvar	2	20200797	20225433	20225130
ENSG00000188037	CLCN1	Clinvar	7	143316111	143352083	143316111
ENSG00000154553	PDLIM3	Clinvar	4	185500660	185535507	185535507
ENSG00000139410	SDSL	Clinvar	12	113422380	113438276	113422380
ENSG00000077463	SIRT6	Clinvar	19	4174109	4182566	4182544
ENSG00000072840	EVC	Clinvar	4	5711201	5814305	5711201
ENSG00000151348	EXT2	Clinvar	11	44095648	44251962	44095648
ENSG00000073282	TP63	Clinvar/OMIM	3	189631389	189897276	189631416
ENSG00000118046	STK11	Clinvar/MC	19	1177558	1228431	1177558	32439900
ENSG00000072756	TRNT1	Clinvar	3	3126933	3150879	3126933
ENSG00000196218	RYR1	Clinvar/OMIM	19	38433691	38595273	38433691
ENSG00000184500	PROS1	Clinvar	3	93873051	93980003	93973896
ENSG00000173572	NLRP13	Clinvar	19	55891699	55932336	55932336
ENSG00000103197	TSC2	Clinvar/OMIM	16	2047967	2089491	2047967
ENSG00000099821	POLRMT	Clinvar	19	617221	633537	633537
ENSG00000072657	TRHDE	Clinvar	12	72087266	72670758	72087266
ENSG00000057294	PKP2	Clinvar/OMIM/MC	12	32790755	32896777	32896777	31691645
ENSG00000114854	TNNC1	Clinvar/OMIM	3	52451100	52454041	52454041
ENSG00000134571	MYBPC3	Clinvar/OMIM	11	47331406	47352702	47352702
ENSG00000141086	CTRL	Clinvar	16	67927640	67932365	67929674
ENSG00000167548	KMT2D	Clinvar	12	49018975	49060794	49060794
ENSG00000125741	OPA3	Clinvar	19	45527767	45602212	45584802
ENSG00000157388	CACNA1D	Clinvar/OMIM	3	53328963	53813733	53328963
ENSG00000127554	GFER	Clinvar/MC	16	1984193	1987749	1984193	31691645
ENSG00000175084	DES	Clinvar/OMIM	2	219418377	219426735	219418377
ENSG00000136531	SCN2A	Clinvar	2	165194993	165392310	165194993
ENSG00000135636	DYSF	Clinvar/OMIM	2	71453561	71686763	71453561
ENSG00000177000	MTHFR	MC	1	11785723	11806455	11805413	19597492
ENSG00000072778	ACADVL	Clinvar	17	7217125	7225266	7217125
ENSG00000221986	MYBPHL	Clinvar/OMIM	1	109292365	109307011	109296353
ENSG00000111262	KCNA1	Clinvar	12	4909905	4918256	4909905
ENSG00000196689	TRPV1	Clinvar	17	3565444	3609411	3595831
ENSG00000172046	USP19	Clinvar	3	49108046	49120938	49120812
ENSG00000132155	RAF1	Clinvar/OMIM	3	12582101	12664201	12664187
ENSG00000162614	NEXN	Clinvar/OMIM	1	77888513	77943895	77888513
ENSG00000021826	CPS1	Clinvar	2	210477682	210679107	210477682
ENSG00000143933	CALM2	Clinvar/OMIM	2	47160084	47176921	47176511
ENSG00000108946	PRKAR1A	Clinvar	17	68511780	68551319	68511780
ENSG00000036828	CASR	Clinvar	3	122183668	122291629	122183668
ENSG00000119772	DNMT3A	Clinvar	2	25227855	25342590	25342590
ENSG00000108523	RNF167	Clinvar	17	4940008	4945222	4940008
ENSG00000108515	ENO3	Clinvar	17	4948092	4957131	4948092
ENSG00000171298	GAA	Clinvar/OMIM	17	80101556	80119881	80101556
ENSG00000196712	NF1	Clinvar	17	31094927	31382116	31094927
ENSG00000162711	NLRP3	Clinvar	1	247416156	247449108	247416156
ENSG00000198929	NOS1AP	Clinvar	1	162069691	162370475	162069774
ENSG00000175206	NPPA	Clinvar/OMIM/MC	1	11845709	11848345	11847783	20696751
ENSG00000174775	HRAS	Clinvar/OMIM	11	532242	537321	533773
ENSG00000053918	KCNQ1	Clinvar/OMIM/MC	11	2444684	2849105	2444684	19490585
ENSG00000151067	CACNA1C	Clinvar/OMIM	12	1970772	2697950	1970772
ENSG00000159197	KCNE2	Clinvar/OMIM/MC	21	34364006	34371381	34364006	20696751
ENSG00000130700	GATA5	MC	20	62463497	62475995	62475995	27861186
ENSG00000159251	ACTC1	Clinvar/OMIM	15	34790230	34795549	34794050
ENSG00000141448	GATA6	Clinvar/MC	18	22169589	22202528	22169589	27861186
ENSG00000180509	KCNE1	Clinvar/OMIM/MC	21	34446688	34512214	34459604	16039273
ENSG00000130037	KCNA5	Clinvar/OMIM/MC	12	5043879	5046788	5043879	20696751
ENSG00000134769	DTNA	Clinvar/OMIM	18	34493291	34891844	34493291
ENSG00000138622	HCN4	Clinvar/OMIM/MC	15	73319859	73368958	73368958	22544366
ENSG00000046604	DSG2	Clinvar/OMIM	18	31498177	31549008	31498177
ENSG00000092054	MYH7	Clinvar/OMIM	14	23412740	23435660	23435660
ENSG00000101605	MYOM1	Clinvar	18	3066807	3219968	3219968
ENSG00000196591	HDAC2	OMIM	6	113933028	114011308	113971148
ENSG00000203867	RBM20	Clinvar/OMIM	10	110644336	110839468	110644336
ENSG00000198523	PLN	OMIM	6	118548296	118561716	118548296
ENSG00000115808	STRN	OMIM	2	36837698	36966536	36966536
ENSG00000283927	MIR133A1	OMIM	18	21825698	21825785	21825785
ENSG00000112769	LAMA4	Clinvar	6	112107931	112254939	112254567
ENSG00000182533	CAV3	Clinvar/OMIM	3	8733802	8841808	8733802
ENSG00000151929	BAG3	Clinvar	10	119651380	119677819	119651380
ENSG00000116833	NR5A2	Clinvar	1	200027614	200177420	200027710
ENSG00000005893	LAMP2	OMIM	X	120426148	120469365	120469296
ENSG00000138777	PPA2	OMIM	4	105369077	105474067	105474062
ENSG00000130529	TRPM4	Clinvar/OMIM	19	49157741	49211836	49157741
ENSG00000197616	MYH6	Clinvar/OMIM	14	23381982	23408273	23384112
ENSG00000198670	LPA	OMIM	6	160531482	160664275	160664275
ENSG00000181027	FKRP	Clinvar	19	46746046	46776988	46746046
ENSG00000108599	AKAP10	OMIM	17	19904302	19978343	19977828
ENSG00000129991	TNNI3	Clinvar/OMIM	19	55151767	55157773	55156481
ENSG00000176076	KCNE5	MC	X	109623700	109625172	109625172	27861186
ENSG00000173801	JUP	Clinvar/OMIM	17	41754604	41786931	41785155
ENSG00000213281	NRAS	Clinvar	1	114704469	114716771	114716771
ENSG00000136383	ALPK3	OMIM/MC	15	84817356	84873479	84817356	32439900
ENSG00000140836	ZFHX3	MC	16	72782885	73891871	73048128	24705329
ENSG00000078114	NEBL	Clinvar	10	20779973	21293011	20819476
ENSG00000120457	KCNJ5	Clinvar/OMIM/MC	11	128891356	128921163	128891356	27861186
ENSG00000101400	SNTA1	Clinvar/OMIM/MC	20	33407957	33443763	33443763	29714131
ENSG00000166317	SYNPO2L	MC	10	73644881	73663803	73651029	22544366
ENSG00000135111	TBX3	OMIM	12	114670255	114684175	114684175
ENSG00000089225	TBX5	Clinvar/OMIM/MC	12	114353911	114408442	114406144	32716721
ENSG00000106617	PRKAG2	Clinvar/OMIM	7	151556124	151877125	151877115
ENSG00000198947	DMD	Clinvar	X	31097677	33339609	31169556
ENSG00000102393	GLA	Clinvar/OMIM	X	101393273	101408012	101407990
ENSG00000138109	CYP2C9	OMIM	10	94938658	94990091	94938658
ENSG00000177098	SCN4B	Clinvar/OMIM/MC	11	118133377	118152888	118145433	27861186
ENSG00000135297	MTO1	OMIM	6	73461578	73509236	73461578
ENSG00000166147	FBN1	Clinvar/OMIM	15	48408313	48645721	48645709
ENSG00000107147	KCNT1	Clinvar	9	135702185	135795508	135702185
ENSG00000198668	CALM1	Clinvar/OMIM	14	90396502	90408268	90396502
ENSG00000178104	PDE4DIP	Clinvar	1	148808140	149048286	148808140
ENSG00000175538	KCNE3	Clinvar/OMIM/MC	11	74454841	74467729	74467549	27861186
ENSG00000096696	DSP	Clinvar/OMIM/MC	6	7541617	7586714	7541617	32439900
ENSG00000149575	SCN2B	Clinvar/OMIM/MC	11	118162806	118176639	118176639	27861186
ENSG00000175606	TMEM70	OMIM	8	73972437	73982783	73972437
ENSG00000138347	MYPN	Clinvar/OMIM	10	68087897	68212017	68087897
ENSG00000122367	LDB3	Clinvar/OMIM	10	86666785	86736072	86666785
ENSG00000152642	GPD1L	Clinvar/OMIM	3	32105689	32168709	32105689
ENSG00000170876	TMEM43	Clinvar/OMIM	3	14125015	14143680	14125052
ENSG00000166257	SCN3B	Clinvar/OMIM/MC	11	123629187	123655244	123641124	21296897
ENSG00000128591	FLNC	Clinvar/OMIM	7	128830406	128859274	128830406
ENSG00000145362	ANK2	Clinvar/OMIM	4	112818032	113384221	112818032
ENSG00000140416	TPM1	Clinvar/OMIM	15	63042632	63071915	63042632
ENSG00000127914	AKAP9	Clinvar/OMIM	7	91940840	92110673	91940840
ENSG00000127125	PPCS	OMIM	1	42456117	42473385	42456117
ENSG00000105711	SCN1B	Clinvar/OMIM/MC	19	35030470	35040449	35030470	26129877
ENSG00000055118	KCNH2	Clinvar/OMIM/MC	7	150944961	150978321	150955804	21296897
ENSG00000061492	WNT8A	MC	5	138083990	138092365	138083990	22544366
ENSG00000121361	KCNJ8	Clinvar/OMIM/MC	12	21764955	21775600	21774706	27861186
ENSG00000142611	PRDM16	Clinvar/OMIM	1	3069168	3438621	3069168
ENSG00000123700	KCNJ2	Clinvar/OMIM/MC	17	70168673	70180044	70168673	27861186
ENSG00000183873	SCN5A	Clinvar/OMIM/MC	3	38548057	38649687	38633349	26129877
ENSG00000116132	PRRX1	MC	1	170662728	170739421	170662728	22544366
ENSG00000117425	PTCH2	OMIM	1	44819844	44843253	44823260
ENSG00000164532	TBX20	OMIM	7	35202430	35254100	35254100
ENSG00000185313	SCN10A	Clinvar/MC	3	38696802	38816286	38816286	27861186
ENSG00000158286	RNF207	Clinvar	1	6205475	6221299	6205475
ENSG00000069431	ABCC9	Clinvar/OMIM/MC	12	21797389	21942543	21941426	27861186
ENSG00000198626	RYR2	Clinvar/OMIM/MC	1	237042184	237833988	237042184	29461262
ENSG00000152049	KCNE4	MC	2	223052190	223198399	223052190	23838598
ENSG00000116171	SCP2	Clinvar	1	52927276	53051698	52927276
ENSG00000205981	DNAJC19	OMIM	3	180983697	180989774	180989769
ENSG00000171303	KCNK3	OMIM	2	26692722	26733420	26692722
ENSG00000142583	SLC2A5	Clinvar	1	9035106	9088478	9069635
ENSG00000155657	TTN	Clinvar/OMIM/MC	2	178525989	178830802	178807423	31691645
ENSG00000197106	SLC6A17	Clinvar	1	110150494	110202202	110150494
ENSG00000092969	TGFB2	Clinvar	1	218345336	218444619	218345336
ENSG00000116783	TNNI3K	OMIM	1	74235387	74544428	74235387
ENSG00000118194	TNNT2	Clinvar/OMIM	1	201359008	201377764	201363350
ENSG00000158022	TRIM63	Clinvar	1	26051301	26068436	26067630
ENSG00000085831	TTC39A	Clinvar	1	51287258	51345116	51297990
ENSG00000127481	UBR4	Clinvar	1	19074510	19210266	19082240
ENSG00000141458	NPC1	MC	18	23506184	23586506	23535622	19490585
ENSG00000162923	WDR26	Clinvar	1	224385146	224437033	224434797

## Sheet: Online Table S2
Online Supplemental Table S2: The list of all 1,196 variants identified as P/LP by either ClinVar or QCII, or having a 'High' impact by VEP within the 410 selected genes
CHR	SNP	Existing_variation	BP38	REF	ALT	IMPACT	SYMBOL	Gene	QCII_Classification	QCII_pathogenic	Actionable per ACMG	QCII_clinvar_pathogenic	isArrhythmia?	clinvar_pathogenic	RatioQBB_gnomAD	CLIN_SIG	C_ALL	C_Arab	C_SAS	C_AFR	C_Admixed	C_gnomAD	clinvar_CLNSIG	clinvar_CLNDN	MAF_ALL	MAF_Arab	MAF_Q_SAS	MAF_Q_AFR	MAF_Admixed	gnomAD_AF	gnomAD_AF_AFR	gnomAD_AF_AMR	gnomAD_AF_ASJ	gnomAD_AF_EAS	gnomAD_AF_FIN	gnomAD_AF_NFE	gnomAD_AF_SAS	gnomAD_AF_OTH	gnomAD_AF_AMI	clinvar_CLNDNINCL	clinvar_CLNDISDB	clinvar_CLNDISDBINCL	Consequence	PolyPhen	SIFT	max_maf_gnomAD	max_maf_QBB	clinvar_vep_polyphen_sift_pathogenic	ALL_AA
10	chr10:68135513:G:A	rs74878633	68135513	G	A	HIGH	MYPN	ENSG00000138347	B	0	0	0	0	0	0.169573	B/LB	112	8	5	42	57	3318	Benign	not_specified	0.003927	0.0005869	0.0009542	0.03206	0.006838	0.0231581	0.071381	0.0127435	0	0.0191449	9.55292e-05	0.000325208	0.000328515	0.0283457	0	.	MedGen:CN169374	.	splice_donor_variant	.	.	9.55292e-05	0.03206	1	1
10	chr10:119656670:GATGAAGGT:G	rs1039801749	119656670	GATGAAGGT	G	HIGH	BAG3	ENSG00000151929	LB	0	0	0	0	0	17.4561	NA	73	55	1	0	17	21	.	.	0.00256	0.004035	0.0001908	0	0.002039	0.000146654	0.000452359	0.000146649	0	0	0	0	0	0	0	.	.	.	splice_donor_variant&5_prime_UTR_variant	.	.	0.000452359	0.004035	1	1
2	chr2:210556819:G:A	.	210556819	G	A	HIGH	CPS1	ENSG00000021826	LP	1	0	1	0	0	Inf	NA	2	0	2	0	0	0	.	.	7.013e-05	0	0.0003817	0	0	0	.	.	.	.	.	.	.	.	.	.	.	.	stop_gained	.	.	0	0.0003817	1	0
18	chr18:3151790:G:A	rs765191680	3151790	G	A	HIGH	MYOM1	ENSG00000101605	LP	1	0	1	1	0	Inf	VUS	3	0	0	0	3	0	Uncertain_significance	Hypertrophic_cardiomyopathy	0.0001052	0	0	0	0.0003599	0	.	.	.	.	.	.	.	.	.	.	Human_Phenotype_Ontology:HP:0001639&MONDO:MONDO:0005045&MeSH:D002312&MedGen:C0007194&Orphanet:ORPHA217569	.	stop_gained	.	.	0	0.0003599	1	0
2	chr2:178527461:TA:T	.	178527461	TA	T	HIGH	TTN	ENSG00000155657	VUS	0	1	0	0	0	Inf	NA	3	3	0	0	0	0	.	.	0.0001052	0.0002201	0	0	0	0	.	.	.	.	.	.	.	.	.	.	.	.	frameshift_variant	.	.	0	0.0002201	1	0
6	chr6:152367071:C:CCATG	.	152367071	C	CCATG	HIGH	SYNE1	ENSG00000131018	VUS	0	0	0	0	0	Inf	NA	3	3	0	0	0	0	.	.	0.0001052	0.0002201	0	0	0	0	.	.	.	.	.	.	.	.	.	.	.	.	frameshift_variant	.	.	0	0.0002201	1	0
6	chr6:152367074:A:AGCGTTGCATG	.	152367074	A	AGCGTTGCATG	HIGH	SYNE1	ENSG00000131018	VUS	0	0	0	0	0	Inf	NA	3	3	0	0	0	0	.	.	0.0001052	0.0002201	0	0	0	0	.	.	.	.	.	.	.	.	.	.	.	.	frameshift_variant	.	.	0	0.0002201	1	0
10	chr10:66766418:T:A	rs552845174	66766418	T	A	HIGH	CTNNA3	ENSG00000183230	VUS	0	0	0	0	0	Inf	NA	2	0	1	0	1	0	.	.	7.013e-05	0	0.0001908	0	0.00012	0	.	.	.	.	.	.	.	.	.	.	.	.	splice_acceptor_variant	.	.	0	0.0001908	1	0
2	chr2:165342456:G:A	rs866975408&CM163736	165342456	G	A	MODIFIER	SCN2A	ENSG00000136531	LP	1	0	1	0	0	Inf	NA	1	1	0	0	0	0	.	.	3.507e-05	7.337e-05	0	0	0	0	.	.	.	.	.	.	.	.	.	.	.	.	3_prime_UTR_variant&NMD_transcript_variant	.	.	0	7.337e-05	0	0
2	chr2:190978967:GCT:G	rs587776713	190978967	GCT	G	HIGH	STAT1	ENSG00000115415	LP	1	0	1	0	1	Inf	P/LP	1	1	0	0	0	0	Pathogenic	Mycobacterial_and_viral_infections&_susceptibility_to&_autosomal_recessive	3.507e-05	7.336e-05	0	0	0	0	.	.	.	.	.	.	.	.	.	.	MONDO:MONDO:0013427&MedGen:C3151088&OMIM:613796&Orphanet:ORPHA391311	.	frameshift_variant&NMD_transcript_variant	.	.	0	7.336e-05	1	0
23	chr23:154350207:T:TCTTGGTCAATTTCTGTGACATAGCACTCCTCCAGGGCTC	.	154350207	T	TCTTGGTCAATTTCTGTGACATAGCACTCCTCCAGGGCTC	LOW	FLNA	ENSG00000196924	LP	1	0	1	0	0	Inf	NA	2	0	0	0	2	0	.	.	7.013e-05	0	0	0	0.0002399	0	.	.	.	.	.	.	.	.	.	.	.	.	splice_region_variant&3_prime_UTR_variant&NMD_transcript_variant	.	.	0	0.0002399	0	0
17	chr17:7224552:AGTAAGTGAGCTCTACACCATTCCGCCCCTCCCTTTCCTCTCCTTGAGACTAATGCCCCCACCCCCACCCCCACCCCACCTACCGGACAG:A	.	7224552	AGTAAGTGAGCTCTACACCATTCCGCCCCTCCCTTTCCTCTCCTTGAGACTAATGCCCCCACCCCCACCCCCACCCCACCTACCGGACAG	A	HIGH	ACADVL	ENSG00000072778	LP	1	0	1	0	0	Inf	NA	2	0	0	0	2	0	.	.	7.013e-05	0	0	0	0.0002399	0	.	.	.	.	.	.	.	.	.	.	.	.	splice_donor_variant&splice_acceptor_variant&intron_variant&NMD_transcript_variant	.	.	0	0.0002399	1	0
17	chr17:7223729:CGGTGAGGTCCCAGGCATGCTGGGAGGGAGTCCAGTTTGGGTGCTCAGCTCCCAAAACCAGTCTCATCTGTTCTTTGTCCCTA:C	.	7223729	CGGTGAGGTCCCAGGCATGCTGGGAGGGAGTCCAGTTTGGGTGCTCAGCTCCCAAAACCAGTCTCATCTGTTCTTTGTCCCTA	C	HIGH	ACADVL	ENSG00000072778	LP	1	0	1	0	0	Inf	NA	2	0	1	0	1	0	.	.	7.013e-05	0	0.0001908	0	0.00012	0	.	.	.	.	.	.	.	.	.	.	.	.	splice_donor_variant&splice_acceptor_variant&3_prime_UTR_variant&intron_variant&NMD_transcript_variant	.	.	0	0.0001908	1	0
12	chr12:57516337:AGTATGAAGCTTAAGCCCTGTGGGAGACTGGACAAGCTGAATCCTAAATAGATCTTTTTCTTGCCTCACTGTTACCTCCCCACCCCCCTTTATCTTAG:A	.	57516337	AGTATGAAGCTTAAGCCCTGTGGGAGACTGGACAAGCTGAATCCTAAATAGATCTTTTTCTTGCCTCACTGTTACCTCCCCACCCCCCTTTATCTTAG	A	HIGH	MARS1	ENSG00000166986	VUS	0	0	0	0	0	Inf	NA	3	0	1	0	2	0	.	.	0.0001052	0	0.0001908	0	0.0002399	0	.	.	.	.	.	.	.	.	.	.	.	.	splice_donor_variant&splice_acceptor_variant&intron_variant&NMD_transcript_variant	.	.	0	0.0002399	1	0
7	chr7:92097680:T:A	.	92097680	T	A	HIGH	AKAP9	ENSG00000127914	LP	1	0	1	0	0	Inf	NA	2	0	0	0	2	0	.	.	7.013e-05	0	0	0	0.0002399	0	.	.	.	.	.	.	.	.	.	.	.	.	stop_gained	.	.	0	0.0002399	1	0
11	chr11:47339323:C:T	rs1060499604	47339323	C	T	HIGH	MYBPC3	ENSG00000134571	LP	1	1	1	1	1	Inf	P/LP	4	0	1	0	3	0	Likely_pathogenic	Familial_hypertrophic_cardiomyopathy_4	0.0001403	0	0.0001908	0	0.0003599	0	.	.	.	.	.	.	.	.	.	.	MONDO:MONDO:0007268&MedGen:C1861862&OMIM:115197	.	splice_donor_variant&NMD_transcript_variant	.	.	0	0.0003599	1	0
18	chr18:21838363:A:G	.	21838363	A	G	HIGH	MIB1	ENSG00000101752	LP	1	0	1	0	0	Inf	NA	2	0	0	0	2	0	.	.	7.014e-05	0	0	0	0.00024	0	.	.	.	.	.	.	.	.	.	.	.	.	splice_acceptor_variant	.	.	0	0.00024	1	0
15	chr15:84858272:G:GGA	.	84858272	G	GGA	HIGH	ALPK3	ENSG00000136383	LP	1	0	1	0	0	Inf	NA	3	0	0	0	3	0	.	.	0.0001052	0	0	0	0.0003599	0	.	.	.	.	.	.	.	.	.	.	.	.	frameshift_variant	.	.	0	0.0003599	1	0
7	chr7:107695984:G:A	rs111033308&CM043870&CM981508	107695984	G	A	MODERATE	SLC26A4	ENSG00000091137	P	1	0	1	0	0	1.11513	VUS	2	2	0	0	0	9	Conflicting_interpretations_of_pathogenicity	Hearing_impairment&Pendred_syndrome&Deafness&_autosomal_recessive_4&_with_enlarged_vestibular_aqueduct&not_provided&Rare_genetic_deafness	7.013e-05	0.0001467	0	0	0	6.28896e-05	9.53289e-05	7.32923e-05	0	0	0	4.64742e-05	0.000329381	0	0	Deafness&_autosomal_recessive_4&_with_enlarged_vestibular_aqueduct	Human_Phenotype_Ontology:HP:0000365&Human_Phenotype_Ontology:HP:0000404&Human_Phenotype_Ontology:HP:0001728&Human_Phenotype_Ontology:HP:0001729&Human_Phenotype_Ontology:HP:0001754&Human_Phenotype_Ontology:HP:0008560&Human_Phenotype_Ontology:HP:0008563&MONDO:MONDO:0005365&MedGen:C1384666&MONDO:MONDO:0010134&MedGen:C0271829&OMIM:274600&Orphanet:ORPHA705&SNOMED_CT:70348004&MONDO:MONDO:0010933&MedGen…	MONDO:MONDO:0010933&MedGen:C3538946&OMIM:600791	missense_variant&NMD_transcript_variant	probably_damaging(1)	deleterious(0)	9.53289e-05	0.0001467	1	0
17	chr17:58270823:G:A	rs773724375	58270823	G	A	HIGH	MPO	ENSG00000005381	VUS	0	0	0	0	0	5.02321	NA	2	0	1	1	0	2	.	.	7.013e-05	0	0.0001908	0.0007634	0	1.39612e-05	2.37982e-05	0	0	0	0	1.54885e-05	0	0	0	.	.	.	stop_gained	.	.	2.37982e-05	0.0007634	1	0
1	chr1:237784139:A:C	rs750908017&COSV63701409	237784139	A	C	MODIFIER	RYR2	ENSG00000198626	LP	1	1	1	1	0	Inf	VUS	2	0	0	0	2	0	Uncertain_significance	Cardiomyopathy&not_provided	7.013e-05	0	0	0	0.0002399	0	.	.	.	.	.	.	.	.	.	.	Human_Phenotype_Ontology:HP:0001638&MONDO:MONDO:0004994&MedGen:C0878544&Orphanet:ORPHA167848&SNOMED_CT:85898001&MedGen:CN517202	.	3_prime_UTR_variant&NMD_transcript_variant	.	.	0	0.0002399	0	0
4	chr4:64328511:C:T	rs1057517699&COSV67091706	64328511	C	T	HIGH	TECRL	ENSG00000205678	P	1	0	1	1	1	Inf	P/LP	2	1	0	0	1	0	Pathogenic	Ventricular_tachycardia&_catecholaminergic_polymorphic&_3	7.015e-05	7.336e-05	0	0	0.00012	0	.	.	.	.	.	.	.	.	.	.	MONDO:MONDO:0013529&MedGen:C3151463&OMIM:614021	.	splice_donor_variant	.	.	0	0.00012	1	0
11	chr11:94471746:T:G	rs763790530	94471746	T	G	MODERATE	MRE11	ENSG00000020922	LP	1	0	1	0	0	Inf	VUS	2	0	0	0	2	0	Uncertain_significance	Ataxia-telangiectasia-like_disorder&Hereditary_cancer-predisposing_syndrome	7.016e-05	0	0	0	0.00024	0	.	.	.	.	.	.	.	.	.	.	MONDO:MONDO:0011457&MedGen:C1858391&OMIM:PS604391&MONDO:MONDO:0015356&MedGen:C0027672&Orphanet:ORPHA140162&SNOMED_CT:699346009	.	missense_variant	benign(0.001)	tolerated(0.42)	0	0.00024	0	0
3	chr3:30681501:C:T	.	30681501	C	T	HIGH	TGFBR2	ENSG00000163513	VUS	0	0	0	0	0	Inf	NA	2	0	0	0	2	0	.	.	7.013e-05	0	0	0	0.0002399	0	.	.	.	.	.	.	.	.	.	.	.	.	splice_donor_variant&non_coding_transcript_variant	.	.	0	0.0002399	1	0
15	chr15:48793435:G:A	COSV57858189	48793435	G	A	HIGH	CEP152	ENSG00000103995	LP	1	0	1	0	0	Inf	NA	2	0	0	0	2	0	.	.	7.013e-05	0	0	0	0.0002399	0	.	.	.	.	.	.	.	.	.	.	.	.	stop_gained	.	.	0	0.0002399	1	0
5	chr5:128442320:A:AG	rs1310925847	128442320	A	AG	HIGH	FBN2	ENSG00000138829	VUS	0	0	0	0	0	Inf	NA	2	2	0	0	0	0	.	.	7.013e-05	0.0001467	0	0	0	0	.	.	.	.	.	.	.	.	.	.	.	.	frameshift_variant	.	.	0	0.0001467	1	0
19	chr19:46748619:CAAGT:C	.	46748619	CAAGT	C	HIGH	FKRP	ENSG00000181027	VUS	0	0	0	0	0	Inf	NA	2	1	0	0	1	0	.	.	7.013e-05	7.336e-05	0	0	0.00012	0	.	.	.	.	.	.	.	.	.	.	.	.	splice_donor_variant&5_prime_UTR_variant	.	.	0	0.00012	1	0
11	chr11:94479694:T:A	.	94479694	T	A	MODERATE	MRE11	ENSG00000020922	LP	1	0	1	0	0	Inf	NA	2	0	0	0	2	0	.	.	7.016e-05	0	0	0	0.00024	0	.	.	.	.	.	.	.	.	.	.	.	.	missense_variant	probably_damaging(1)	deleterious(0)	0	0.00024	1	0
2	chr2:202556358:G:A	.	202556358	G	A	MODERATE	BMPR2	ENSG00000204217	LP	1	0	1	0	0	Inf	VUS	2	0	0	2	0	0	Uncertain_significance	not_provided	7.013e-05	0	0	0.001527	0	0	.	.	.	.	.	.	.	.	.	.	MedGen:CN517202	.	missense_variant	benign(0.003)	deleterious(0.02)	0	0.001527	1	0
19	chr19:40627250:G:A	.	40627250	G	A	HIGH	LTBP4	ENSG00000090006	VUS	0	0	0	0	0	Inf	NA	2	0	0	2	0	0	.	.	7.013e-05	0	0	0.001527	0	0	.	.	.	.	.	.	.	.	.	.	.	.	splice_donor_variant	.	.	0	0.001527	1	0
1	chr1:237445425:A:G	.	237445425	A	G	MODERATE	RYR2	ENSG00000198626	LP	1	1	1	1	0	Inf	VUS	1	1	0	0	0	0	Uncertain_significance	Catecholaminergic_polymorphic_ventricular_tachycardia&not_provided	3.507e-05	7.336e-05	0	0	0	0	.	.	.	.	.	.	.	.	.	.	MONDO:MONDO:0017990&MedGen:C1631597&OMIM:PS604772&Orphanet:ORPHA3286&MedGen:CN517202	.	missense_variant	probably_damaging(0.913)	deleterious(0)	0	7.336e-05	1	0
17	chr17:68522799:G:A	rs200069356&CD115329&COSV62235517	68522799	G	A	MODERATE	PRKAR1A	ENSG00000108946	LP	1	0	1	0	0	4.76622	VUS	55	25	5	0	25	58	Conflicting_interpretations_of_pathogenicity	Acrodysostosis_1_with_or_without_hormone_resistance&Carney_complex&_type_1&Hereditary_cancer-predisposing_syndrome&not_specified	0.001929	0.001834	0.0009542	0	0.002999	0.000404723	9.51565e-05	0.00153711	0	0	0	0.000309703	0.00262467	0.00232558	0	.	MONDO:MONDO:0007044&MedGen:C3276228&OMIM:101800&MONDO:MONDO:0008057&MedGen:C2607929&OMIM:160980&MONDO:MONDO:0015356&MedGen:C0027672&Orphanet:ORPHA140162&SNOMED_CT:699346009&MedGen:CN169374	.	missense_variant&NMD_transcript_variant	benign(0.125)	tolerated(0.11)	9.51565e-05	0.002999	0	3
10	chr10:68121505:GA:G	rs1337221374	68121505	GA	G	HIGH	MYPN	ENSG00000138347	VUS	0	0	0	0	0	20.1072	NA	4	0	4	0	0	1	.	.	0.0001403	0	0.0007634	0	0	6.97759e-06	0	0	0	0	0	1.54842e-05	0	0	0	.	.	.	frameshift_variant	.	.	1.54842e-05	0.0007634	1	0
19	chr19:40615378:G:A	rs946937517	40615378	G	A	HIGH	LTBP4	ENSG00000090006	VUS	0	0	0	0	0	145.711	NA	58	33	1	11	13	2	.	.	0.002034	0.002421	0.0001908	0.008397	0.00156	1.39591e-05	0	0	0	0	0	1.54866e-05	0	0.000464684	0	.	.	.	splice_donor_variant&non_coding_transcript_variant	.	.	0.000464684	0.008397	1	1
2	chr2:237388056:G:A	rs549047014	237388056	G	A	HIGH	COL6A3	ENSG00000163359	VUS	0	0	0	0	0	10.0489	NA	2	0	1	0	1	1	.	.	7.013e-05	0	0.0001908	0	0.00012	6.97885e-06	0	0	0	0	0	1.54871e-05	0	0	0	.	.	.	stop_gained	.	.	1.54871e-05	0.0001908	1	0
15	chr15:38322272:T:G	.	38322272	T	G	MODERATE	SPRED1	ENSG00000166068	LP	1	0	1	0	0	Inf	NA	2	0	0	2	0	0	.	.	7.014e-05	0	0	0.001527	0	0	.	.	.	.	.	.	.	.	.	.	.	.	missense_variant	possibly_damaging(0.887)	deleterious(0)	0	0.001527	1	0
14	chr14:23388937:G:A	rs1085307922&CM107535	23388937	G	A	MODERATE	MYH6	ENSG00000197616	VUS	0	0	1	0	1	15.0775	P/LP	3	0	0	0	3	1	Likely_pathogenic	not_provided	0.0001052	0	0	0	0.0003599	6.9773e-06	2.3779e-05	0	0	0	0	0	0	0	0	.	MedGen:CN517202	.	missense_variant	possibly_damaging(0.794)	deleterious(0.04)	2.3779e-05	0.0003599	1	0
17	chr17:80109943:A:G	rs1410829147&CS083939	80109943	A	G	HIGH	GAA	ENSG00000171298	P	1	0	1	0	1	5.02529	P/LP	2	0	0	0	2	2	Pathogenic	Glycogen_storage_disease&_type_II&not_provided	7.013e-05	0	0	0	0.0002399	1.39554e-05	4.75692e-05	0	0	0	0	0	0	0	0	.	MONDO:MONDO:0009290&MedGen:C0017921&OMIM:232300&Orphanet:ORPHA365&SNOMED_CT:124462004&SNOMED_CT:237967002&MedGen:CN517202	.	splice_acceptor_variant	.	.	4.75692e-05	0.0002399	1	0
1	chr1:237445489:G:A	rs794728721&CM097927&COSV63679796	237445489	G	A	MODERATE	RYR2	ENSG00000198626	P	1	1	1	1	1	Inf	P/LP	1	0	1	0	0	0	Pathogenic	Long_QT_syndrome&Catecholaminergic_polymorphic_ventricular_tachycardia&Cardiovascular_phenotype&not_provided	3.507e-05	0	0.0001908	0	0	0	.	.	.	.	.	.	.	.	.	.	MONDO:MONDO:0002442&MeSH:D008133&MedGen:C0023976&OMIM:PS192500&SNOMED_CT:9651007&MONDO:MONDO:0017990&MedGen:C1631597&OMIM:PS604772&Orphanet:ORPHA3286&MedGen:CN230736&MedGen:CN517202	.	missense_variant	probably_damaging(0.984)	deleterious(0.01)	0	0.0001908	1	0
5	chr5:128328689:G:T	.	128328689	G	T	HIGH	FBN2	ENSG00000138829	VUS	0	0	0	0	0	Inf	NA	2	2	0	0	0	0	.	.	7.013e-05	0.0001467	0	0	0	0	.	.	.	.	.	.	.	.	.	.	.	.	stop_gained	.	.	0	0.0001467	1	0
8	chr8:60679792:G:A	.	60679792	G	A	HIGH	CHD7	ENSG00000171316	VUS	0	0	0	0	0	Inf	NA	3	0	1	0	2	0	.	.	0.0001062	0	0.0001928	0	0.0002417	0	.	.	.	.	.	.	.	.	.	.	.	.	splice_donor_variant	.	.	0	0.0002417	1	0
11	chr11:2778015:G:C	CM1212795&CM990767&COSV50134278	2778015	G	C	MODERATE	KCNQ1	ENSG00000053918	LP	1	1	1	1	0	Inf	VUS	1	1	0	0	0	0	Uncertain_significance	Long_QT_syndrome	3.507e-05	7.336e-05	0	0	0	0	.	.	.	.	.	.	.	.	.	.	MONDO:MONDO:0002442&MeSH:D008133&MedGen:C0023976&OMIM:PS192500&SNOMED_CT:9651007	.	missense_variant	possibly_damaging(0.692)	deleterious(0)	0	7.336e-05	1	0
17	chr17:40392070:G:C	.	40392070	G	C	HIGH	TOP2A	ENSG00000131747	VUS	0	0	0	0	0	Inf	NA	2	0	1	0	1	0	.	.	7.015e-05	0	0.000191	0	0.00012	0	.	.	.	.	.	.	.	.	.	.	.	.	stop_gained&splice_region_variant	.	.	0	0.000191	1	0
3	chr3:9938107:G:C	rs780167927&COSV55975311	9938107	G	C	MODIFIER	CRELD1	ENSG00000163703	LP	1	0	1	0	0	Inf	NA	2	0	2	0	0	0	.	.	7.013e-05	0	0.0003817	0	0	0	.	.	.	.	.	.	.	.	.	.	.	.	intron_variant&NMD_transcript_variant	.	.	0	0.0003817	0	0
23	chr23:109624633:C:A	COSV64508569	109624633	C	A	HIGH	KCNE5	ENSG00000176076	VUS	0	0	0	0	0	Inf	NA	8	0	0	5	3	0	.	.	0.0002807	0	0	0.003817	0.0003599	0	.	.	.	.	.	.	.	.	.	.	.	.	stop_gained	.	.	0	0.003817	1	3
11	chr11:47332932:G:T	rs727504289&CM043550	47332932	G	T	HIGH	MYBPC3	ENSG00000134571	P	1	1	1	1	1	Inf	P/LP	1	1	0	0	0	0	Pathogenic	Cardiomyopathy&Hypertrophic_cardiomyopathy&Cardiovascular_phenotype&not_provided	3.507e-05	7.336e-05	0	0	0	0	.	.	.	.	.	.	.	.	.	.	Human_Phenotype_Ontology:HP:0001638&MONDO:MONDO:0004994&MedGen:C0878544&Orphanet:ORPHA167848&SNOMED_CT:85898001&Human_Phenotype_Ontology:HP:0001639&MONDO:MONDO:0005045&MeSH:D002312&MedGen:C0007194&Orphanet:ORPHA217569&MedGen:CN230736&MedGen:CN517202	.	stop_gained	.	.	0	7.336e-05	1	0
19	chr19:38455463:G:A	rs111888148&CM064221	38455463	G	A	MODERATE	RYR1	ENSG00000196218	LP	1	0	1	0	0	2.51055	VUS	2	0	2	0	0	4	Uncertain_significance	Malignant_hyperthermia&_susceptibility_to&_1&Malignant_hyperthermia_susceptibility&King_Denborough_syndrome&RYR1-Related_Disorders&not_provided	7.013e-05	0	0.0003817	0	0	2.79341e-05	0	0	0	0	0	6.1954e-05	0	0	0	.	MONDO:MONDO:0007783&MedGen:C2930980&OMIM:145600&MONDO:MONDO:0018493&MedGen:C0024591&OMIM:PS145600&Orphanet:ORPHA423&MONDO:MONDO:0020485&MedGen:C1840365&OMIM:619542&SNOMED_CT:764957003&MedGen:CN239331&MedGen:CN517202	.	missense_variant	probably_damaging(0.998)	deleterious(0)	6.1954e-05	0.0003817	1	0
13	chr13:110198448:C:T	COSV65422560	110198448	C	T	HIGH	COL4A1	ENSG00000187498	VUS	0	0	0	0	0	Inf	NA	2	0	0	0	2	0	.	.	7.013e-05	0	0	0	0.0002399	0	.	.	.	.	.	.	.	.	.	.	.	.	stop_gained	.	.	0	0.0002399	1	0
21	chr21:46126542:G:T	.	46126542	G	T	HIGH	COL6A2	ENSG00000142173	LP	1	0	1	0	0	Inf	NA	2	2	0	0	0	0	.	.	7.013e-05	0.0001467	0	0	0	0	.	.	.	.	.	.	.	.	.	.	.	.	splice_donor_variant	.	.	0	0.0001467	1	0
10	chr10:18140738:T:C	.	18140738	T	C	HIGH	CACNB2	ENSG00000165995	VUS	0	0	0	0	0	15.0638	NA	3	0	3	0	0	1	.	.	0.0001052	0	0.0005725	0	0	6.98363e-06	2.38005e-05	0	0	0	0	0	0	0	0	.	.	.	start_lost	benign(0.184)	deleterious_low_confidence(0)	2.38005e-05	0.0005725	1	0
16	chr16:3243407:T:C	rs61752717&CM025267&CM970913	3243407	T	C	MODIFIER	MEFV	ENSG00000103313	P	1	0	1	0	0	2.36376	VUS	8	0	6	0	2	17	Conflicting_interpretations_of_pathogenicity	Cryptorchidism&Abnormality_of_the_anterior_fontanelle&Microcephaly&Macrocephalus&Synophrys&Autistic_behavior&Stereotypy&Global_developmental_delay&Impaired_use_of_nonverbal_behaviors&Brachydactyly&Seizures&Generalized_hypotonia&Deep_plantar_creases&Abnormal_facial_shape&Abnormal_cerebral_white_matter_morphology&Central_hypotonia&Profound_global_developmental_delay&Familial_mediterranean_fever&_au…	0.0002805	0	0.001145	0	0.0002399	0.000118667	7.13878e-05	0.000146456	0	0	0	0.000170411	0	0.000464253	0	.	Human_Phenotype_Ontology:HP:0000028&Human_Phenotype_Ontology:HP:0000797&MONDO:MONDO:0009047&MedGen:C0010417&OMIM:219050&Human_Phenotype_Ontology:HP:0000236&MedGen:C4025875&Human_Phenotype_Ontology:HP:0000252&Human_Phenotype_Ontology:HP:0001366&Human_Phenotype_Ontology:HP:0005485&Human_Phenotype_Ontology:HP:0005489&Human_Phenotype_Ontology:HP:0005497&MONDO:MONDO:0001149&MedGen:C4551563&Human_Pheno…	.	3_prime_UTR_variant&NMD_transcript_variant	.	.	7.13878e-05	0.001145	0	1
7	chr7:136951002:G:A	rs74662321	136951002	G	A	HIGH	CHRM2	ENSG00000181072	B	0	0	0	0	0	0.173603	B/LB	112	16	5	53	38	3229	Benign	not_provided	0.003927	0.001174	0.0009542	0.04046	0.004559	0.0226206	0.0729999	0.00530426	0	0.0115237	0	0.000356578	0.00398406	0.0154206	0	.	MedGen:CN517202	.	splice_acceptor_variant	.	.	0.0729999	0.04046	1	1
9	chr9:37432007:G:A	rs180177317&CS002450	37432007	G	A	MODIFIER	GRHPR	ENSG00000137106	LP	1	0	1	0	1	Inf	P/LP	2	0	0	0	2	0	Likely_pathogenic	Primary_hyperoxaluria&_type_II&not_provided	7.013e-05	0	0	0	0.0002399	0	.	.	.	.	.	.	.	.	.	.	MONDO:MONDO:0009824&MedGen:C0268165&OMIM:260000&Orphanet:ORPHA93599&SNOMED_CT:40951006&MedGen:CN517202	.	intron_variant&NMD_transcript_variant	.	.	0	0.0002399	1	0
6	chr6:160556125:G:A	rs749929484&COSV60305212	160556125	G	A	HIGH	LPA	ENSG00000198670	VUS	0	0	0	0	0	3.34543	NA	2	0	0	0	2	3	.	.	7.013e-05	0	0	0	0.0002399	2.09629e-05	0	0	0	0	0	4.64756e-05	0	0	0	.	.	.	stop_gained	.	.	4.64756e-05	0.0002399	1	0
11	chr11:94486021:G:A	rs1023372148	94486021	G	A	MODERATE	MRE11	ENSG00000020922	LP	1	0	1	0	0	Inf	VUS	3	0	0	0	3	0	Uncertain_significance	Ataxia-telangiectasia-like_disorder	0.0001052	0	0	0	0.00036	0	.	.	.	.	.	.	.	.	.	.	MONDO:MONDO:0011457&MedGen:C1858391&OMIM:PS604391	.	missense_variant	benign(0.125)	tolerated(0.24)	0	0.00036	0	0
14	chr14:23396692:A:G	rs745523742	23396692	A	G	HIGH	MYH6	ENSG00000197616	LP	1	0	1	0	0	Inf	NA	2	0	2	0	0	0	.	.	7.013e-05	0	0.0003817	0	0	0	.	.	.	.	.	.	.	.	.	.	.	.	splice_donor_variant	.	.	0	0.0003817	1	0
2	chr2:71590239:C:G	CM099952	71590239	C	G	HIGH	DYSF	ENSG00000135636	LP	1	0	1	0	0	Inf	NA	2	2	0	0	0	0	.	.	7.013e-05	0.0001467	0	0	0	0	.	.	.	.	.	.	.	.	.	.	.	.	stop_gained	.	.	0	0.0001467	1	0
6	chr6:113968329:C:T	rs116344245	113968329	C	T	HIGH	HDAC2	ENSG00000196591	VUS	0	0	0	0	0	0.0702578	NA	4	0	0	2	2	286	.	.	0.0001403	0	0	0.001527	0.0002399	0.00199693	0.00664222	0.000293212	0	0	0	1.5488e-05	0	0.000928505	0	.	.	.	splice_donor_variant	.	.	0.000928505	0.001527	1	0
11	chr11:47348419:C:T	rs730880626&CS095152	47348419	C	T	LOW	MYBPC3	ENSG00000134571	LP	1	1	1	1	0	Inf	VUS	1	1	0	0	0	0	Uncertain_significance	Hypertrophic_cardiomyopathy	3.507e-05	7.336e-05	0	0	0	0	.	.	.	.	.	.	.	.	.	.	Human_Phenotype_Ontology:HP:0001639&MONDO:MONDO:0005045&MeSH:D002312&MedGen:C0007194&Orphanet:ORPHA217569	.	splice_region_variant&intron_variant&NMD_transcript_variant	.	.	0	7.336e-05	0	0
17	chr17:7221557:TCGTGGGCATGCATGACCTTGG:T	rs796051920	7221557	TCGTGGGCATGCATGACCTTGG	T	MODIFIER	ACADVL	ENSG00000072778	LP	1	0	1	0	0	Inf	VUS	2	2	0	0	0	0	Conflicting_interpretations_of_pathogenicity	Very_long_chain_acyl-CoA_dehydrogenase_deficiency&not_provided	7.013e-05	0.0001467	0	0	0	0	.	.	.	.	.	.	.	.	.	.	MONDO:MONDO:0008723&MedGen:C3887523&OMIM:201475&Orphanet:ORPHA26793&SNOMED_CT:237997005&MedGen:CN517202	.	3_prime_UTR_variant&NMD_transcript_variant	.	.	0	0.0001467	0	0
6	chr6:129300729:G:A	rs767841898	129300729	G	A	LOW	LAMA2	ENSG00000196569	LP	1	0	1	0	0	5.01695	VUS	2	0	0	2	0	2	Uncertain_significance	LAMA2-related_muscular_dystrophy	7.013e-05	0	0	0.001527	0	1.39786e-05	0	7.34754e-05	0	0	0	1.54986e-05	0	0	0	.	MONDO:MONDO:0100228&MedGen:CN117977	.	splice_region_variant&intron_variant	.	.	7.34754e-05	0.001527	0	0
14	chr14:64137910:C:T	.	64137910	C	T	HIGH	SYNE2	ENSG00000054654	LP	1	0	1	0	0	Inf	NA	3	0	0	0	3	0	.	.	0.0001052	0	0	0	0.0003599	0	.	.	.	.	.	.	.	.	.	.	.	.	stop_gained	.	.	0	0.0003599	1	0
6	chr6:112189105:TTTAC:T	rs782628388	112189105	TTTAC	T	HIGH	LAMA4	ENSG00000112769	VUS	0	0	0	0	0	3.34917	NA	2	0	2	0	0	3	.	.	7.013e-05	0	0.0003817	0	0	2.09395e-05	2.37948e-05	0	0	0	0	3.0978e-05	0	0	0	.	.	.	splice_donor_variant&intron_variant	.	.	3.0978e-05	0.0003817	1	0
4	chr4:105453615:G:A	rs781655422	105453615	G	A	MODIFIER	PPA2	ENSG00000138777	LP	1	0	1	0	0	20.0873	VUS	4	4	0	0	0	1	Uncertain_significance	Sudden_cardiac_failure&_infantile&Sudden_cardiac_failure&_alcohol-induced	0.0001403	0.0002934	0	0	0	6.98451e-06	0	0	0	0	0	1.54895e-05	0	0	0	.	MONDO:MONDO:0014973&MedGen:C4310664&OMIM:617222&MONDO:MONDO:0014974&MedGen:C4310663&OMIM:617223	.	intron_variant&NMD_transcript_variant	.	.	1.54895e-05	0.0002934	0	0
17	chr17:31229364:G:A	rs752455591	31229364	G	A	MODIFIER	NF1	ENSG00000196712	LP	1	0	1	0	0	Inf	VUS	3	0	0	0	3	0	Uncertain_significance	Hereditary_cancer-predisposing_syndrome&Neurofibromatosis&_type_1	0.0001052	0	0	0	0.0003599	0	.	.	.	.	.	.	.	.	.	.	MONDO:MONDO:0015356&MedGen:C0027672&Orphanet:ORPHA140162&SNOMED_CT:699346009&MONDO:MONDO:0018975&MedGen:C0027831&OMIM:162200&Orphanet:ORPHA636&SNOMED_CT:92824003	.	3_prime_UTR_variant&NMD_transcript_variant	.	.	0	0.0003599	0	0
18	chr18:31068033:T:TTC	rs200056085	31068033	T	TTC	HIGH	DSC2	ENSG00000134755	B	0	1	0	1	0	0.452397	B/LB	115	58	22	5	30	1277	Benign/Likely_benign	Cardiomyopathy&Arrhythmogenic_right_ventricular_cardiomyopathy&_type_11&Arrhythmogenic_right_ventricular_cardiomyopathy&Primary_familial_hypertrophic_cardiomyopathy&not_specified&Cardiovascular_phenotype&not_provided	0.004033	0.004255	0.004198	0.003817	0.003599	0.00891473	0.00171225	0.00615836	0.00180614	0	0.00927342	0.0148699	0.00230263	0.0102516	0.0322222	.	Human_Phenotype_Ontology:HP:0001638&MONDO:MONDO:0004994&MedGen:C0878544&Orphanet:ORPHA167848&SNOMED_CT:85898001&MONDO:MONDO:0012506&MedGen:C1864850&OMIM:610476&MONDO:MONDO:0016587&MedGen:C0349788&OMIM:PS107970&Orphanet:ORPHA247&SNOMED_CT:253528005&SNOMED_CT:281170005&MONDO:MONDO:0024573&MeSH:D024741&MedGen:C0949658&OMIM:PS192600&Orphanet:ORPHA155&SNOMED_CT:83978005&MedGen:CN169374&MedGen:CN230736…	.	frameshift_variant	.	.	0.00927342	0.004255	1	2
14	chr14:23415020:C:T	rs730880822&COSV62521001	23415020	C	T	MODERATE	MYH7	ENSG00000092054	LP	1	1	1	1	0	Inf	VUS	1	0	0	0	1	0	Uncertain_significance	Cardiomyopathy&Hypertrophic_cardiomyopathy&not_provided	3.507e-05	0	0	0	0.00012	0	.	.	.	.	.	.	.	.	.	.	Human_Phenotype_Ontology:HP:0001638&MONDO:MONDO:0004994&MedGen:C0878544&Orphanet:ORPHA167848&SNOMED_CT:85898001&Human_Phenotype_Ontology:HP:0001639&MONDO:MONDO:0005045&MeSH:D002312&MedGen:C0007194&Orphanet:ORPHA217569&MedGen:CN517202	.	missense_variant	probably_damaging(0.999)	deleterious(0.01)	0	0.00012	1	0
17	chr17:31334901:T:G	.	31334901	T	G	MODIFIER	NF1	ENSG00000196712	LP	1	0	1	0	0	Inf	NA	3	1	0	0	2	0	.	.	0.0001052	7.336e-05	0	0	0.0002399	0	.	.	.	.	.	.	.	.	.	.	.	.	3_prime_UTR_variant&NMD_transcript_variant	.	.	0	0.0002399	0	0
2	chr2:71674242:C:T	rs121908959&CM052851	71674242	C	T	HIGH	DYSF	ENSG00000135636	P	1	0	1	0	1	5.02633	P/LP	3	0	0	0	3	3	Pathogenic	Autosomal_recessive_limb-girdle_muscular_dystrophy_type_2B&Myopathy&_distal&_with_anterior_tibial_onset&Qualitative_or_quantitative_defects_of_dysferlin&Miyoshi_muscular_dystrophy_1&not_provided	0.0001052	0	0	0	0.0003599	2.09298e-05	0	0	0	0	0	3.09655e-05	0.000328515	0	0	.	MONDO:MONDO:0009676&MedGen:C1850889&OMIM:253601&Orphanet:ORPHA268&MONDO:MONDO:0011721&MedGen:C1847532&OMIM:606768&Orphanet:ORPHA178400&MONDO:MONDO:0016145&MedGen:C2931687&Orphanet:ORPHA207073&MONDO:MONDO:0024545&MedGen:C4551973&OMIM:254130&MedGen:CN517202	.	stop_gained	.	.	0.000328515	0.0003599	1	0
16	chr16:2048272:G:A	.	2048272	G	A	MODIFIER	TSC2	ENSG00000103197	LP	1	0	1	0	0	Inf	NA	2	0	0	2	0	0	.	.	7.013e-05	0	0	0.001527	0	0	.	.	.	.	.	.	.	.	.	.	.	.	intron_variant&NMD_transcript_variant	.	.	0	0.001527	0	0
14	chr14:23417173:C:T	rs121913647&CM042425&COSV62521325	23417173	C	T	MODERATE	MYH7	ENSG00000092054	LP	1	1	1	1	0	Inf	VUS	1	0	0	1	0	0	Uncertain_significance	Primary_dilated_cardiomyopathy&Cardiomyopathy&Cardiovascular_phenotype&not_provided	3.507e-05	0	0	0.0007634	0	0	.	.	.	.	.	.	.	.	.	.	EFO:EFO_0000407&Human_Phenotype_Ontology:HP:0001644&Human_Phenotype_Ontology:HP:0001725&Human_Phenotype_Ontology:HP:0005159&Human_Phenotype_Ontology:HP:0200130&MONDO:MONDO:0005021&MeSH:D002311&MedGen:C0007193&Orphanet:ORPHA217604&SNOMED_CT:195021004&SNOMED_CT:399020009&Human_Phenotype_Ontology:HP:0001638&MONDO:MONDO:0004994&MedGen:C0878544&Orphanet:ORPHA167848&SNOMED_CT:85898001&MedGen:CN230736&M…	.	missense_variant	probably_damaging(0.999)	deleterious(0.03)	0	0.0007634	1	0
3	chr3:122284505:T:A	rs200777304&CM960246&COSV56136001	122284505	T	A	MODERATE	CASR	ENSG00000036828	LP	1	0	1	0	0	5.0204	VUS	2	0	2	0	0	2	Uncertain_significance	Hypocalcemia&_autosomal_dominant_1&Familial_hypocalciuric_hypercalcemia	7.013e-05	0	0.0003817	0	0	1.3969e-05	0	0	0	0	0	3.09895e-05	0	0	0	.	MONDO:MONDO:0011013&MedGen:C0342345&OMIM:601198&MONDO:MONDO:0018458&MedGen:C1809471&OMIM:PS145980&Orphanet:ORPHA405&SNOMED_CT:237885008	.	missense_variant	probably_damaging(0.996)	deleterious(0.02)	3.09895e-05	0.0003817	1	0
17	chr17:35003169:TCAGGGTGGAAG:T	.	35003169	TCAGGGTGGAAG	T	HIGH	LIG3	ENSG00000005156	VUS	0	0	0	0	0	1.43454	NA	2	0	1	0	1	7	.	.	7.013e-05	0	0.0001908	0	0.00012	4.88868e-05	0	0	0	0	0	0	0.00231023	0	0	.	.	.	splice_donor_variant&non_coding_transcript_exon_variant&intron_variant	.	.	0.00231023	0.0001908	1	0
17	chr17:7224153:G:T	rs746978893	7224153	G	T	MODIFIER	ACADVL	ENSG00000072778	LP	1	0	1	0	0	Inf	NA	3	0	0	1	2	0	.	.	0.0001052	0	0	0.0007634	0.0002399	0	.	.	.	.	.	.	.	.	.	.	.	.	3_prime_UTR_variant&NMD_transcript_variant	.	.	0	0.0007634	0	0
14	chr14:23429304:G:T	rs1060501452&CM132335	23429304	G	T	MODERATE	MYH7	ENSG00000092054	VUS	0	1	1	1	1	Inf	P/LP	1	0	0	0	1	0	Likely_pathogenic	Hypertrophic_cardiomyopathy&not_provided	3.507e-05	0	0	0	0.00012	0	.	.	.	.	.	.	.	.	.	.	Human_Phenotype_Ontology:HP:0001639&MONDO:MONDO:0005045&MeSH:D002312&MedGen:C0007194&Orphanet:ORPHA217569&MedGen:CN517202	.	missense_variant	probably_damaging(0.999)	tolerated(0.36)	0	0.00012	1	0
9	chr9:100586276:G:C	rs751703046&CM116736	100586276	G	C	MODERATE	CAVIN4	ENSG00000170681	P	1	0	1	0	0	31.576	VUS	44	2	22	0	20	7	Conflicting_interpretations_of_pathogenicity	not_specified&not_provided	0.001543	0.0001467	0.004198	0	0.002399	4.88663e-05	0	0.000219716	0	0	0	4.64641e-05	0.000329381	0	0	.	MedGen:CN169374&MedGen:CN517202	.	missense_variant	benign(0.035)	tolerated_low_confidence(0.68)	4.64641e-05	0.004198	0	1
2	chr2:71513241:CG:C	COSV50279440	71513241	CG	C	HIGH	DYSF	ENSG00000135636	LP	1	0	1	0	0	Inf	NA	2	2	0	0	0	0	.	.	7.013e-05	0.0001467	0	0	0	0	.	.	.	.	.	.	.	.	.	.	.	.	frameshift_variant&splice_region_variant	.	.	0	0.0001467	1	0
5	chr5:68295324:TGTAAGTATTTGAAATGGAATCCTATACATGAATAATTGGTGATTGCTACAATTCAGGATGAGTTAATGCGTTCTCTTTTCAAAACTGTTTTTCAG:T	.	68295324	TGTAAGTATTTGAAATGGAATCCTATACATGAATAATTGGTGATTGCTACAATTCAGGATGAGTTAATGCGTTCTCTTTTCAAAACTGTTTTTCAG	T	HIGH	PIK3R1	ENSG00000145675	VUS	0	0	0	0	0	Inf	NA	2	0	0	0	2	0	.	.	7.013e-05	0	0	0	0.0002399	0	.	.	.	.	.	.	.	.	.	.	.	.	splice_acceptor_variant&splice_donor_variant&intron_variant&NMD_transcript_variant	.	.	0	0.0002399	1	0
16	chr16:3254625:T:A	rs104895076&CM015882	3254625	T	A	MODIFIER	MEFV	ENSG00000103313	LP	1	0	1	0	0	5.02425	VUS	2	0	2	0	0	2	Uncertain_significance	Familial_Mediterranean_fever&not_specified&not_provided	7.013e-05	0	0.0003817	0	0	1.39583e-05	2.37778e-05	0	0	0	0	1.54914e-05	0	0	0	.	MONDO:MONDO:0018088&MedGen:C0031069&OMIM:249100&Orphanet:ORPHA342&SNOMED_CT:12579009&MedGen:CN169374&MedGen:CN517202	.	intron_variant&NMD_transcript_variant	.	.	2.37778e-05	0.0003817	0	0
17	chr17:19906233:C:A	.	19906233	C	A	HIGH	AKAP10	ENSG00000108599	VUS	0	0	0	0	0	Inf	NA	2	0	2	0	0	0	.	.	7.014e-05	0	0.0003817	0	0	0	.	.	.	.	.	.	.	.	.	.	.	.	splice_acceptor_variant&NMD_transcript_variant	.	.	0	0.0003817	1	0
17	chr17:31357014:T:C	rs760531845	31357014	T	C	MODERATE	NF1	ENSG00000196712	LP	1	0	1	0	0	Inf	VUS	3	0	3	0	0	0	Uncertain_significance	Hereditary_cancer-predisposing_syndrome&Neurofibromatosis&_type_1	0.0001052	0	0.0005725	0	0	0	.	.	.	.	.	.	.	.	.	.	MONDO:MONDO:0015356&MedGen:C0027672&Orphanet:ORPHA140162&SNOMED_CT:699346009&MONDO:MONDO:0018975&MedGen:C0027831&OMIM:162200&Orphanet:ORPHA636&SNOMED_CT:92824003	.	missense_variant&NMD_transcript_variant	possibly_damaging(0.661)	deleterious(0.04)	0	0.0005725	1	0
2	chr2:178573167:AAC:A	.	178573167	AAC	A	HIGH	TTN	ENSG00000155657	VUS	0	1	1	1	1	Inf	P/LP	1	1	0	0	0	0	Likely_pathogenic	Dilated_cardiomyopathy_1G&Limb-girdle_muscular_dystrophy&_type_2J	3.507e-05	7.336e-05	0	0	0	0	.	.	.	.	.	.	.	.	.	.	MONDO:MONDO:0011400&MedGen:C1858763&OMIM:604145&MONDO:MONDO:0012127&MedGen:C1837342&OMIM:608807&Orphanet:ORPHA140922	.	frameshift_variant	.	.	0	7.336e-05	1	0
14	chr14:73206388:A:G	rs63750298&CM064173	73206388	A	G	MODERATE	PSEN1	ENSG00000080815	LP	1	0	1	0	0	Inf	NA	2	0	0	0	2	0	.	.	7.013e-05	0	0	0	0.0002399	0	0	0	0	0	0	0	0	0	0	.	.	.	missense_variant&splice_region_variant&NMD_transcript_variant	benign(0.043)	tolerated(0.52)	0	0.0002399	0	0
6	chr6:112191690:C:A	.	112191690	C	A	HIGH	LAMA4	ENSG00000112769	LP	1	0	1	0	0	Inf	NA	2	0	0	0	2	0	.	.	7.013e-05	0	0	0	0.0002399	0	.	.	.	.	.	.	.	.	.	.	.	.	stop_gained	.	.	0	0.0002399	1	0
7	chr7:92058188:AT:A	rs539680958	92058188	AT	A	HIGH	AKAP9	ENSG00000127914	LB	0	0	0	0	0	0.286886	NA	4	0	0	0	4	70	.	.	0.0001403	0	0	0	0.0004798	0.000489045	0.00154659	0.000220946	0	0	0	0	0	0.000931966	0	.	.	.	frameshift_variant	.	.	0.000931966	0.0004798	1	0
1	chr1:19077784:C:T	rs775705323	19077784	C	T	HIGH	UBR4	ENSG00000127481	VUS	0	0	0	0	0	1.07624	NA	3	0	0	0	3	14	.	.	0.0001052	0	0	0	0.0003599	9.77476e-05	0.000309612	0	0	0	0	1.54875e-05	0	0	0	.	.	.	splice_donor_variant&non_coding_transcript_variant	.	.	0.000309612	0.0003599	1	0
23	chr23:31177931:C:T	rs145603325&CS134653&COSV58942136	31177931	C	T	HIGH	DMD	ENSG00000198947	VUS	0	0	0	1	0	0.307403	VUS	6	0	0	3	3	0	Conflicting_interpretations_of_pathogenicity	Dilated_cardiomyopathy_3B&Duchenne_muscular_dystrophy&Cardiovascular_phenotype&not_provided	0.0002104	0	0	0.00229	0.0003599	0.000684443	0.00201568	0.000539433	0	0	0	5.96647e-05	0	0.000640615	0	.	MONDO:MONDO:0010542&MedGen:C3668940&OMIM:302045&MONDO:MONDO:0010679&MedGen:C0013264&OMIM:310200&Orphanet:ORPHA98896&SNOMED_CT:76670001&MedGen:CN230736&MedGen:CN517202	.	splice_donor_variant	.	.	0.000640615	0.00229	1	2
7	chr7:107692078:G:A	rs771059036	107692078	G	A	HIGH	SLC26A4	ENSG00000091137	VUS	0	0	0	0	0	4.39752	VUS	7	0	6	0	1	8	Uncertain_significance	not_specified	0.0002455	0	0.001145	0	0.00012	5.58269e-05	0	7.32279e-05	0.000300842	0	0	6.19483e-05	0.000658328	0	0	.	MedGen:CN169374	.	splice_donor_variant&non_coding_transcript_variant	.	.	7.32279e-05	0.001145	1	0
21	chr21:46002695:GCCCAGATCTGCATAGGTGCGCATGGGGCCACCCGGGCAGT:G	rs759918870	46002695	GCCCAGATCTGCATAGGTGCGCATGGGGCCACCCGGGCAGT	G	HIGH	COL6A1	ENSG00000142156	VUS	0	0	1	0	1	10.0505	P/LP	2	1	0	0	1	1	Pathogenic	Bethlem_myopathy_1	7.013e-05	7.336e-05	0	0	0.00012	6.97778e-06	2.37846e-05	0	0	0	0	0	0	0	0	.	MONDO:MONDO:0024530&MedGen:CN029274&OMIM:158810	.	splice_donor_variant&coding_sequence_variant&intron_variant	.	.	2.37846e-05	0.00012	1	0
19	chr19:40599413:CTCCGAAGCCTTCTGCAGGG:C	.	40599413	CTCCGAAGCCTTCTGCAGGG	C	HIGH	LTBP4	ENSG00000090006	LP	1	0	1	0	0	Inf	NA	2	0	0	2	0	0	.	.	7.013e-05	0	0	0.001527	0	0	.	.	.	.	.	.	.	.	.	.	.	.	splice_acceptor_variant&coding_sequence_variant&intron_variant&NMD_transcript_variant	.	.	0	0.001527	1	0
17	chr17:31265305:G:C	.	31265305	G	C	MODERATE	NF1	ENSG00000196712	LP	1	0	1	0	0	Inf	NA	2	1	0	0	1	0	.	.	7.014e-05	7.338e-05	0	0	0.00012	0	.	.	.	.	.	.	.	.	.	.	.	.	missense_variant&NMD_transcript_variant	benign(0.377)	tolerated(0.08)	0	0.00012	0	0
6	chr6:160542737:A:AC	rs752960449	160542737	A	AC	HIGH	LPA	ENSG00000198670	VUS	0	0	0	0	0	20.0612	NA	4	0	0	0	4	1	.	.	0.0001403	0	0	0	0.0004798	6.99359e-06	0	0	0	0	0	0	0.000329815	0	0	.	.	.	frameshift_variant	.	.	0.000329815	0.0004798	1	0
1	chr1:77942804:TTC:T	.	77942804	TTC	T	HIGH	NEXN	ENSG00000162614	LP	1	0	1	0	0	Inf	NA	3	0	0	3	0	0	.	.	0.0001052	0	0	0.00229	0	0	.	.	.	.	.	.	.	.	.	.	.	.	frameshift_variant	.	.	0	0.00229	1	0
5	chr5:132378379:G:A	rs886041277	132378379	G	A	MODIFIER	SLC22A5	ENSG00000197375	P	1	0	1	0	1	Inf	P/LP	3	3	0	0	0	0	Pathogenic	Renal_carnitine_transport_defect&not_provided	0.0001052	0.0002201	0	0	0	0	.	.	.	.	.	.	.	.	.	.	MONDO:MONDO:0008919&MedGen:C0342788&OMIM:212140&Orphanet:ORPHA158&SNOMED_CT:21764004&MedGen:CN517202	.	intron_variant&NMD_transcript_variant	.	.	0	0.0002201	1	1
21	chr21:45990401:CGACGGGGTGGACGGCGTGAAGGTGACTGGGGGGAGATAGGATGGACGGGGAGGGACGAGGAGGAATGGGGCGAGATGGGGAGG:C	.	45990401	CGACGGGGTGGACGGCGTGAAGGTGACTGGGGGGAGATAGGATGGACGGGGAGGGACGAGGAGGAATGGGGCGAGATGGGGAGG	C	HIGH	COL6A1	ENSG00000142156	VUS	0	0	0	0	0	3.23987	NA	14	8	2	2	2	16	.	.	0.0004913	0.0005871	0.0003824	0.001527	0.0002401	0.000151642	0.000180658	0.000113199	0	0	0.000482005	8.23893e-05	0	0.000659631	0.00152905	.	.	.	splice_donor_variant&coding_sequence_variant&intron_variant	.	.	8.23893e-05	0.001527	1	0
1	chr1:155237357:G:A	rs121908298&CM920298	155237357	G	A	MODERATE	GBA	ENSG00000177628	P	1	0	1	0	1	Inf	P/LP	2	0	0	0	2	0	Pathogenic	Gaucher_disease_type_I	7.013e-05	0	0	0	0.0002399	0	.	.	.	.	.	.	.	.	.	.	MONDO:MONDO:0009265&MedGen:C1961835&OMIM:230800&Orphanet:ORPHA77259&SNOMED_CT:62201009	.	missense_variant	probably_damaging(0.999)	deleterious(0.02)	0	0.0002399	1	0
6	chr6:112114699:G:A	.	112114699	G	A	MODIFIER	LAMA4	ENSG00000112769	LP	1	0	1	0	0	Inf	NA	2	0	0	0	2	0	.	.	7.013e-05	0	0	0	0.0002399	0	.	.	.	.	.	.	.	.	.	.	.	.	3_prime_UTR_variant&NMD_transcript_variant	.	.	0	0.0002399	0	0
10	chr10:86668571:G:T	.	86668571	G	T	HIGH	LDB3	ENSG00000122367	VUS	0	0	0	0	0	Inf	NA	3	0	3	0	0	0	.	.	0.0001052	0	0.0005725	0	0	0	.	.	.	.	.	.	.	.	.	.	.	.	splice_donor_variant	.	.	0	0.0005725	1	0
7	chr7:76303053:AG:A	.	76303053	AG	A	HIGH	HSPB1	ENSG00000106211	LP	1	0	1	0	0	Inf	NA	2	0	0	0	2	0	.	.	7.013e-05	0	0	0	0.0002399	0	.	.	.	.	.	.	.	.	.	.	.	.	frameshift_variant&NMD_transcript_variant	.	.	0	0.0002399	1	0
2	chr2:210605183:G:T	rs142693704&CM063936	210605183	G	T	MODERATE	CPS1	ENSG00000021826	LP	1	0	1	0	0	0.307107	VUS	3	0	1	0	2	49	Uncertain_significance	Congenital_hyperammonemia&_type_I&not_specified	0.0001052	0	0.0001908	0	0.0002399	0.000342552	0.00014285	0.000146908	0	0	9.54016e-05	0.000605064	0	0.000465549	0	.	MONDO:MONDO:0009376&MedGen:C4082171&OMIM:237300&Orphanet:ORPHA147&SNOMED_CT:62522004&MedGen:CN169374	.	missense_variant&NMD_transcript_variant	benign(0.011)	tolerated_low_confidence(0.11)	9.54016e-05	0.0002399	0	0
5	chr5:37333497:A:C	.	37333497	A	C	HIGH	NUP155	ENSG00000113569	LP	1	0	1	0	0	Inf	NA	2	0	0	0	2	0	.	.	7.013e-05	0	0	0	0.0002399	0	.	.	.	.	.	.	.	.	.	.	.	.	stop_gained	.	.	0	0.0002399	1	0
15	chr15:48781322:TAGAG:T	rs1040451138	48781322	TAGAG	T	HIGH	CEP152	ENSG00000103995	LP	1	0	1	0	0	Inf	NA	2	0	1	0	1	0	.	.	7.014e-05	0	0.0001908	0	0.00012	0	.	.	.	.	.	.	.	.	.	.	.	.	frameshift_variant	.	.	0	0.0001908	1	0
7	chr7:92062487:G:C	COSV62343828	92062487	G	C	HIGH	AKAP9	ENSG00000127914	LP	1	0	1	0	0	Inf	NA	2	0	0	0	2	0	.	.	7.014e-05	0	0	0	0.00024	0	.	.	.	.	.	.	.	.	.	.	.	.	splice_donor_variant	.	.	0	0.00024	1	0
9	chr9:134691830:T:C	.	134691830	T	C	HIGH	COL5A1	ENSG00000130635	VUS	0	0	0	0	0	Inf	NA	2	0	2	0	0	0	.	.	7.013e-05	0	0.0003817	0	0	0	.	.	.	.	.	.	.	.	.	.	.	.	splice_donor_variant&non_coding_transcript_variant	.	.	0	0.0003817	1	0
6	chr6:123279056:G:A	rs757355311&COSV62113189	123279056	G	A	HIGH	TRDN	ENSG00000186439	P	1	1	1	1	1	Inf	P/LP	1	0	1	0	0	0	Pathogenic	Catecholaminergic_polymorphic_ventricular_tachycardia	3.507e-05	0	0.0001908	0	0	0	.	.	.	.	.	.	.	.	.	.	MONDO:MONDO:0017990&MedGen:C1631597&OMIM:PS604772&Orphanet:ORPHA3286	.	stop_gained&splice_region_variant	.	.	0	0.0001908	1	0
7	chr7:151675419:C:T	rs1457532924&COSV55237353	151675419	C	T	HIGH	PRKAG2	ENSG00000106617	LP	1	1	1	1	0	Inf	VUS	1	0	1	0	0	0	Uncertain_significance	Cardiomyopathy	3.507e-05	0	0.0001908	0	0	0	.	.	.	.	.	.	.	.	.	.	Human_Phenotype_Ontology:HP:0001638&MONDO:MONDO:0004994&MedGen:C0878544&Orphanet:ORPHA167848&SNOMED_CT:85898001	.	splice_donor_variant&NMD_transcript_variant	.	.	0	0.0001908	1	0
6	chr6:152309939:C:A	COSV55012651	152309939	C	A	HIGH	SYNE1	ENSG00000131018	LP	1	0	1	0	0	Inf	NA	3	0	3	0	0	0	.	.	0.0001052	0	0.0005725	0	0	0	.	.	.	.	.	.	.	.	.	.	.	.	stop_gained	.	.	0	0.0005725	1	0
10	chr10:20817596:A:G	rs193163659	20817596	A	G	HIGH	NEBL	ENSG00000078114	LB	0	0	0	1	0	1.74329	VUS	17	8	0	0	9	49	Conflicting_interpretations_of_pathogenicity	Primary_dilated_cardiomyopathy&not_specified	0.0005961	0.0005869	0	0	0.00108	0.00034194	0.00023779	0.00146456	0	0	0	0.00024777	0	0.00139405	0	.	EFO:EFO_0000407&Human_Phenotype_Ontology:HP:0001644&Human_Phenotype_Ontology:HP:0001725&Human_Phenotype_Ontology:HP:0005159&Human_Phenotype_Ontology:HP:0200130&MONDO:MONDO:0005021&MeSH:D002311&MedGen:C0007193&Orphanet:ORPHA217604&SNOMED_CT:195021004&SNOMED_CT:399020009&MedGen:CN169374	.	splice_donor_variant&NMD_transcript_variant	.	.	0.00024777	0.00108	1	1
10	chr10:18515042:G:C	.	18515042	G	C	HIGH	CACNB2	ENSG00000165995	LP	1	0	1	0	0	Inf	NA	4	2	1	1	0	0	.	.	0.0001403	0.0001467	0.0001908	0.0007634	0	0	.	.	.	.	.	.	.	.	.	.	.	.	splice_donor_variant&NMD_transcript_variant	.	.	0	0.0007634	1	0
17	chr17:80117015:G:C	rs752921215&CM082763&CM128388&CM970554	80117015	G	C	MODIFIER	GAA	ENSG00000171298	P	1	0	1	0	1	0.91359	P/LP	2	0	1	0	1	11	Pathogenic/Likely_pathogenic	Glycogen_storage_disease&_type_II&not_provided	7.013e-05	0	0.0001908	0	0.00012	7.67631e-05	0.000142748	0.000292783	0	0	0	1.54871e-05	0	0	0	Glycogen_storage_disease&_type_II	MONDO:MONDO:0009290&MedGen:C0017921&OMIM:232300&Orphanet:ORPHA365&SNOMED_CT:124462004&SNOMED_CT:237967002&MedGen:CN517202	MONDO:MONDO:0009290&MedGen:C0017921&OMIM:232300&Orphanet:ORPHA365&SNOMED_CT:124462004&SNOMED_CT:237967002	3_prime_UTR_variant&NMD_transcript_variant	.	.	0.000292783	0.0001908	1	0
9	chr9:135702331:C:T	rs775807509	135702331	C	T	MODERATE	KCNT1	ENSG00000107147	VUS	0	0	1	0	1	15.0621	P/LP	3	0	0	0	3	1	Likely_pathogenic	Early_infantile_epileptic_encephalopathy_14&Epilepsy&_nocturnal_frontal_lobe&_5	0.0001052	0	0	0	0.0003599	6.98441e-06	0	0	0	0.000319489	0	0	0	0	0	.	MONDO:MONDO:0013989&MedGen:C3554195&OMIM:614959&MONDO:MONDO:0014002&MedGen:C3554306&OMIM:615005	.	missense_variant&NMD_transcript_variant	benign(0.237)	deleterious_low_confidence(0)	0.000319489	0.0003599	1	1
3	chr3:38761129:TGTCCCTATATGATACCAAGGGTCCAACCAGACCTTG:T	rs573308926	38761129	TGTCCCTATATGATACCAAGGGTCCAACCAGACCTTG	T	HIGH	SCN10A	ENSG00000185313	LB	0	0	0	0	0	0.110547	B/LB	50	3	32	0	15	2272	Likely_benign	not_provided	0.001753	0.0002201	0.006107	0	0.001799	0.0158575	0.00459021	0.0152269	0.0256178	0	0.0191904	0.0237822	0.00656168	0.0139405	0	.	MedGen:CN517202	.	splice_donor_variant&coding_sequence_variant&intron_variant	.	.	0.00656168	0.006107	1	1
4	chr4:88046766:T:G	rs201504575&CM1111438	88046766	T	G	MODERATE	PKD2	ENSG00000118762	LP	1	0	1	0	0	2.01046	VUS	2	0	0	0	2	5	Uncertain_significance	Autosomal_dominant_polycystic_kidney_disease&Polycystic_kidney_disease_2&not_provided	7.013e-05	0	0	0	0.0002399	3.48826e-05	2.3779e-05	7.31957e-05	0	0	0	3.09645e-05	0	0.000465116	0	.	MONDO:MONDO:0004691&MedGen:C0085413&Orphanet:ORPHA730&MONDO:MONDO:0013131&MedGen:C2751306&OMIM:613095&MedGen:CN517202	.	missense_variant	benign(0)	tolerated(0.41)	7.31957e-05	0.0002399	0	0
1	chr1:42456568:G:A	.	42456568	G	A	HIGH	PPCS	ENSG00000127125	LP	1	0	1	0	0	Inf	NA	2	0	0	0	2	0	.	.	7.013e-05	0	0	0	0.0002399	0	.	.	.	.	.	.	.	.	.	.	.	.	start_lost	benign(0.093)	deleterious_low_confidence(0)	0	0.0002399	1	0
1	chr1:201359627:T:G	\	201359627	T	G	MODIFIER	TNNT2	ENSG00000118194	LP	1	1	1	1	0	Inf	VUS	10	7	0	0	3	0	Uncertain_significance	Hypertrophic_cardiomyopathy	0.0003507	0.0005135	0	0	0.0003599	0	.	.	.	.	.	.	.	.	.	.	Human_Phenotype_Ontology:HP:0001639&MONDO:MONDO:0005045&MeSH:D002312&MedGen:C0007194&Orphanet:ORPHA217569	.	3_prime_UTR_variant&NMD_transcript_variant	.	.	0	0.0005135	0	0
4	chr4:113358636:G:GTATC	.	113358636	G	GTATC	MODIFIER	ANK2	ENSG00000145362	LP	1	0	1	0	0	Inf	NA	3	0	1	0	2	0	.	.	0.0001052	0	0.0001908	0	0.0002399	0	0	0	0	0	0	0	0	0	0	.	.	.	intron_variant&NMD_transcript_variant	.	.	0	0.0002399	0	0
11	chr11:2527923:T:A	rs794728549&CS087644	2527923	T	A	LOW	KCNQ1	ENSG00000053918	LP	1	1	1	1	0	Inf	VUS	6	5	0	0	1	0	Uncertain_significance	Long_QT_syndrome	0.0002104	0.0003668	0	0	0.00012	0	.	.	.	.	.	.	.	.	.	.	MONDO:MONDO:0002442&MeSH:D008133&MedGen:C0023976&OMIM:PS192500&SNOMED_CT:9651007	.	splice_region_variant&intron_variant	.	.	0	0.0003668	0	0
13	chr13:32338103:G:GA	rs397507683	32338103	G	GA	HIGH	BRCA2	ENSG00000139618	P	1	0	1	0	1	Inf	P/LP	4	0	3	0	1	0	Pathogenic	Breast_carcinoma&Hereditary_breast_and_ovarian_cancer_syndrome&Breast-ovarian_cancer&_familial_2&Hereditary_cancer-predisposing_syndrome&not_provided	0.0001403	0	0.0005725	0	0.00012	0	.	.	.	.	.	.	.	.	.	.	Human_Phenotype_Ontology:HP:0003002&MONDO:MONDO:0004989&MedGen:C0678222&MONDO:MONDO:0003582&MeSH:D061325&MedGen:C0677776&OMIM:PS604370&Orphanet:ORPHA145&MONDO:MONDO:0012933&MedGen:C2675520&OMIM:612555&MONDO:MONDO:0015356&MedGen:C0027672&Orphanet:ORPHA140162&SNOMED_CT:699346009&MedGen:CN517202	.	frameshift_variant	.	.	0	0.0005725	1	0
19	chr19:55154109:G:A	rs397516353&CM031379&COSV52572392	55154109	G	A	MODERATE	TNNI3	ENSG00000129991	P	1	1	1	1	1	Inf	P/LP	4	4	0	0	0	0	Pathogenic	Cardiomyopathy&Hypertrophic_cardiomyopathy&Familial_hypertrophic_cardiomyopathy_7&Primary_familial_hypertrophic_cardiomyopathy&not_provided	0.0001403	0.0002934	0	0	0	0	.	.	.	.	.	.	.	.	.	.	Human_Phenotype_Ontology:HP:0001638&MONDO:MONDO:0004994&MedGen:C0878544&Orphanet:ORPHA167848&SNOMED_CT:85898001&Human_Phenotype_Ontology:HP:0001639&MONDO:MONDO:0005045&MeSH:D002312&MedGen:C0007194&Orphanet:ORPHA217569&MONDO:MONDO:0013369&MedGen:C1860752&OMIM:613690&MONDO:MONDO:0024573&MeSH:D024741&MedGen:C0949658&OMIM:PS192600&Orphanet:ORPHA155&SNOMED_CT:83978005&MedGen:CN517202	.	missense_variant	benign(0.316)	tolerated(0.05)	0	0.0002934	1	0
1	chr1:201364368:C:T	rs1339922051&COSV52661246	201364368	C	T	MODIFIER	TNNT2	ENSG00000118194	LP	1	1	1	1	0	Inf	VUS	3	0	0	0	3	0	Uncertain_significance	Cardiomyopathy	0.0001052	0	0	0	0.0003599	0	.	.	.	.	.	.	.	.	.	.	Human_Phenotype_Ontology:HP:0001638&MONDO:MONDO:0004994&MedGen:C0878544&Orphanet:ORPHA167848&SNOMED_CT:85898001	.	intron_variant&NMD_transcript_variant	.	.	0	0.0003599	0	0
19	chr19:55154145:C:T	rs397516349&CM971497	55154145	C	T	MODERATE	TNNI3	ENSG00000129991	VUS	0	1	1	1	1	Inf	P/LP	3	3	0	0	0	0	Pathogenic/Likely_pathogenic	Cardiomyopathy&Hypertrophic_cardiomyopathy&Familial_restrictive_cardiomyopathy_1&Dilated_cardiomyopathy_2A&Dilated_cardiomyopathy_1FF&Familial_hypertrophic_cardiomyopathy_7&Primary_familial_hypertrophic_cardiomyopathy&Cardiovascular_phenotype&not_provided	0.0001052	0.0002201	0	0	0	0	.	.	.	.	.	.	.	.	.	.	Human_Phenotype_Ontology:HP:0001638&MONDO:MONDO:0004994&MedGen:C0878544&Orphanet:ORPHA167848&SNOMED_CT:85898001&Human_Phenotype_Ontology:HP:0001639&MONDO:MONDO:0005045&MeSH:D002312&MedGen:C0007194&Orphanet:ORPHA217569&MONDO:MONDO:0007270&MedGen:C1861861&OMIM:115210&MONDO:MONDO:0012746&MedGen:C2678474&OMIM:611880&MONDO:MONDO:0013211&MedGen:C2750091&OMIM:613286&MONDO:MONDO:0013369&MedGen:C1860752&O…	.	missense_variant	possibly_damaging(0.811)	deleterious(0)	0	0.0002201	1	0
15	chr15:38351023:AAATC:A	.	38351023	AAATC	A	HIGH	SPRED1	ENSG00000166068	P	1	0	1	0	0	Inf	NA	2	0	0	0	2	0	.	.	7.013e-05	0	0	0	0.0002399	0	.	.	.	.	.	.	.	.	.	.	.	.	frameshift_variant	.	.	0	0.0002399	1	0
5	chr5:132390833:G:A	rs121908891&CM014409	132390833	G	A	MODIFIER	SLC22A5	ENSG00000197375	P	1	0	1	0	1	3.34895	P/LP	2	0	1	0	1	3	Pathogenic	Renal_carnitine_transport_defect&not_provided	7.013e-05	0	0.0001908	0	0.00012	2.09409e-05	0	7.32064e-05	0	0	0	3.09722e-05	0	0	0	.	MONDO:MONDO:0008919&MedGen:C0342788&OMIM:212140&Orphanet:ORPHA158&SNOMED_CT:21764004&MedGen:CN517202	.	intron_variant&NMD_transcript_variant	.	.	7.32064e-05	0.0001908	1	0
18	chr18:21778142:T:TTGTA	.	21778142	T	TTGTA	HIGH	MIB1	ENSG00000101752	LP	1	0	1	0	0	Inf	NA	2	0	2	0	0	0	.	.	7.013e-05	0	0.0003817	0	0	0	.	.	.	.	.	.	.	.	.	.	.	.	frameshift_variant	.	.	0	0.0003817	1	0
13	chr13:20189214:G:T	rs111033188&CM003935	20189214	G	T	MODERATE	GJB2	ENSG00000165474	P	1	0	1	0	0	0.502558	B/LB	2	0	2	0	0	20	Benign/Likely_benign	Deafness&_autosomal_recessive_1A&Deafness&_autosomal_dominant_3a&Hystrix-like_ichthyosis_with_deafness&not_specified&not_provided	7.013e-05	0	0.0003817	0	0	0.000139546	0	0	0	0.00542784	0	3.09713e-05	0	0.000464253	0	.	MONDO:MONDO:0009076&MedGen:C2673759&OMIM:220290&MONDO:MONDO:0011103&MedGen:C2675750&OMIM:601544&MONDO:MONDO:0011245&MedGen:C1865234&OMIM:602540&MedGen:CN169374&MedGen:CN517202	.	missense_variant	benign(0)	tolerated(0.52)	0.00542784	0.0003817	0	0
11	chr11:2839738:C:CG	.	2839738	C	CG	HIGH	KCNQ1	ENSG00000053918	VUS	0	1	0	0	0	Inf	NA	3	0	0	0	3	0	.	.	0.0001052	0	0	0	0.0003599	0	.	.	.	.	.	.	.	.	.	.	.	.	frameshift_variant	.	.	0	0.0003599	1	0
19	chr19:38587418:T:C	.	38587418	T	C	HIGH	RYR1	ENSG00000196218	VUS	0	0	0	0	0	Inf	NA	2	0	0	1	1	0	.	.	7.013e-05	0	0	0.0007634	0.00012	0	.	.	.	.	.	.	.	.	.	.	.	.	stop_lost	.	.	0	0.0007634	1	0
11	chr11:19210448:A:T	.	19210448	A	T	HIGH	CSRP3	ENSG00000129170	VUS	0	0	0	0	0	Inf	NA	3	0	0	0	3	0	.	.	0.0001052	0	0	0	0.0003599	0	.	.	.	.	.	.	.	.	.	.	.	.	splice_donor_variant	.	.	0	0.0003599	1	1
4	chr4:113341708:G:A	rs750510790&CM1511392&COSV52183012	113341708	G	A	MODERATE	ANK2	ENSG00000145362	LP	1	0	1	0	0	Inf	VUS	2	0	2	0	0	0	Uncertain_significance	not_provided	7.013e-05	0	0.0003817	0	0	0	.	.	.	.	.	.	.	.	.	.	MedGen:CN517202	.	missense_variant&NMD_transcript_variant	benign(0.031)	tolerated_low_confidence(0.1)	0	0.0003817	0	0
17	chr17:31327650:G:C	.	31327650	G	C	MODIFIER	NF1	ENSG00000196712	LP	1	0	1	0	0	Inf	NA	2	0	0	0	2	0	.	.	7.013e-05	0	0	0	0.0002399	0	.	.	.	.	.	.	.	.	.	.	.	.	3_prime_UTR_variant&NMD_transcript_variant	.	.	0	0.0002399	0	0
6	chr6:160599499:C:T	rs767906902&COSV60309190	160599499	C	T	HIGH	LPA	ENSG00000198670	VUS	0	0	0	0	0	2.51132	NA	2	0	0	0	2	4	.	.	7.013e-05	0	0	0	0.0002399	2.79256e-05	0	0	0	0	0	4.64598e-05	0	0.000464684	0	.	.	.	splice_donor_variant	.	.	0.000464684	0.0002399	1	0
11	chr11:94486009:C:T	rs779269083&COSV60576915	94486009	C	T	MODERATE	MRE11	ENSG00000020922	LP	1	0	1	0	0	Inf	VUS	2	0	0	0	2	0	Uncertain_significance	Depression&Dementia&Parkinsonism&Dystonia&Hereditary_cancer-predisposing_syndrome	7.013e-05	0	0	0	0.0002399	0	.	.	.	.	.	.	.	.	.	.	Human_Phenotype_Ontology:HP:0000716&MONDO:MONDO:0002050&MeSH:D003866&MedGen:C0011581&Human_Phenotype_Ontology:HP:0000726&Human_Phenotype_Ontology:HP:0002274&Human_Phenotype_Ontology:HP:0007122&Human_Phenotype_Ontology:HP:0007150&Human_Phenotype_Ontology:HP:0007283&MONDO:MONDO:0001627&MedGen:C0497327&Human_Phenotype_Ontology:HP:0001300&MedGen:C0242422&Human_Phenotype_Ontology:HP:0001332&Human_Phen…	.	missense_variant	benign(0.01)	tolerated(0.37)	0	0.0002399	0	0
9	chr9:100586329:G:GT	.	100586329	G	GT	HIGH	CAVIN4	ENSG00000170681	LP	1	0	1	0	0	Inf	NA	3	0	3	0	0	0	.	.	0.0001052	0	0.0005725	0	0	0	.	.	.	.	.	.	.	.	.	.	.	.	frameshift_variant	.	.	0	0.0005725	1	0
19	chr19:17341599:G:A	rs886037734&CM1413829&COSV61412642&COSV61414206	17341599	G	A	MODERATE	GTPBP3	ENSG00000130299	VUS	0	0	1	0	1	Inf	P/LP	3	0	3	0	0	0	Pathogenic	Combined_oxidative_phosphorylation_deficiency_23	0.0001052	0	0.0005725	0	0	0	.	.	.	.	.	.	.	.	.	.	MONDO:MONDO:0014525&MedGen:C4015447&OMIM:616198&Orphanet:ORPHA444013	.	missense_variant	probably_damaging(0.98)	deleterious(0.01)	0	0.0005725	1	0
3	chr3:54122628:C:T	rs1220089570	54122628	C	T	HIGH	CACNA2D3	ENSG00000157445	VUS	0	0	0	0	0	14.8886	NA	3	2	0	0	1	1	.	.	0.0001087	0.0001514	0	0	0.0001238	7.30087e-06	0	0	0	0	0	1.60984e-05	0	0	0	.	.	.	splice_acceptor_variant	.	.	1.60984e-05	0.0001514	1	0
16	chr16:2111677:C:T	.	2111677	C	T	MODIFIER	PKD1	ENSG00000008710	VUS	0	0	1	0	1	Inf	P/LP	3	3	0	0	0	0	Likely_pathogenic	Polycystic_kidney_disease&_adult_type	0.0001052	0.0002201	0	0	0	0	.	.	.	.	.	.	.	.	.	.	MONDO:MONDO:0008263&MedGen:C3149841&OMIM:173900&SNOMED_CT:28728008	.	intron_variant&NMD_transcript_variant	.	.	0	0.0002201	1	0
17	chr17:41769418:C:T	rs886037753&CS103174	41769418	C	T	LOW	JUP	ENSG00000173801	LP	1	0	1	1	0	Inf	VUS	2	2	0	0	0	0	Uncertain_significance	Naxos_disease&Arrhythmogenic_right_ventricular_cardiomyopathy&_type_12	7.013e-05	0.0001467	0	0	0	0	.	.	.	.	.	.	.	.	.	.	MONDO:MONDO:0011017&MedGen:C1832600&OMIM:601214&Orphanet:ORPHA34217&MONDO:MONDO:0012684&MedGen:C1969081&OMIM:611528	.	splice_region_variant&synonymous_variant	.	.	0	0.0001467	0	0
11	chr11:2572979:G:T	rs120074186&CM031225&CM159725&CM981125	2572979	G	T	MODERATE	KCNQ1	ENSG00000053918	P	1	1	1	1	1	Inf	P/LP	10	10	0	0	0	0	Pathogenic	Jervell_and_Lange-Nielsen_syndrome_1&Long_QT_syndrome_1&not_provided	0.0003507	0.0007336	0	0	0	0	.	.	.	.	.	.	.	.	.	.	MONDO:MONDO:0024540&MedGen:C4551509&OMIM:220400&MONDO:MONDO:0100316&MedGen:C4551647&OMIM:192500&MedGen:CN517202	.	missense_variant	probably_damaging(0.993)	deleterious(0)	0	0.0007336	1	0
11	chr11:64751620:G:A	rs750195683&CM013426	64751620	G	A	MODERATE	PYGM	ENSG00000068976	P	1	0	1	0	0	Inf	NA	2	0	2	0	0	0	.	.	7.013e-05	0	0.0003817	0	0	0	0	0	0	0	0	0	0	0	0	.	.	.	missense_variant	probably_damaging(1)	deleterious(0)	0	0.0003817	1	0
6	chr6:152542198:T:C	rs527590302	152542198	T	C	HIGH	SYNE1	ENSG00000131018	LB	0	0	0	0	0	2.23417	NA	4	0	4	0	0	9	.	.	0.0001403	0	0.0007634	0	0	6.27974e-05	0	0	0	0	0	0	0.00262295	0.000464684	0	.	.	.	stop_lost&NMD_transcript_variant	.	.	0.000464684	0.0007634	1	1
10	chr10:65920449:G:GT	rs759618368	65920449	G	GT	HIGH	CTNNA3	ENSG00000183230	LP	1	0	1	1	0	Inf	VUS	6	0	6	0	0	0	Uncertain_significance	Arrhythmogenic_right_ventricular_dysplasia&_familial&_13	0.0002104	0	0.001145	0	0	0	.	.	.	.	.	.	.	.	.	.	MONDO:MONDO:0000908&MedGen:C3810138&OMIM:615616	.	frameshift_variant	.	.	0	0.001145	1	0
21	chr21:46121124:G:A	rs886044526	46121124	G	A	HIGH	COL6A2	ENSG00000142173	LP	1	0	1	0	1	Inf	P/LP	2	0	0	0	2	0	Pathogenic	not_provided	7.013e-05	0	0	0	0.0002399	0	.	.	.	.	.	.	.	.	.	.	MedGen:CN517202	.	splice_donor_variant	.	.	0	0.0002399	1	0
7	chr7:92089692:A:G	rs139958722	92089692	A	G	HIGH	AKAP9	ENSG00000127914	VUS	0	0	0	0	0	0.16944	B/LB	12	3	0	4	5	356	Likely_benign	not_provided	0.0004209	0.0002202	0	0.003053	0.0005998	0.00248406	0.00782402	0.00153711	0	0	0	0	0	0.00278552	0	.	MedGen:CN517202	.	stop_lost	.	.	0.00782402	0.003053	1	1
16	chr16:72788687:G:GCT	rs754285553&COSV51709932&COSV51711784	72788687	G	GCT	HIGH	ZFHX3	ENSG00000140836	VUS	0	0	0	0	0	1.00325	NA	5	0	4	0	1	25	.	.	0.0001753	0	0.0007634	0	0.00012	0.000174732	0	0	0	0.00224215	0	6.20059e-05	0.00428477	0.000464253	0	.	.	.	frameshift_variant	.	.	6.20059e-05	0.0007634	1	0
16	chr16:72788692:G:GA	rs762219131	72788692	G	GA	HIGH	ZFHX3	ENSG00000140836	VUS	0	0	0	0	0	1.00357	NA	5	0	4	0	1	25	.	.	0.0001753	0	0.0007634	0	0.00012	0.000174676	0	0	0	0.00228162	0	6.1979e-05	0.00428195	0.000464684	0	.	.	.	frameshift_variant	.	.	6.1979e-05	0.0007634	1	0
19	chr19:38567771:A:G	rs112326951	38567771	A	G	HIGH	RYR1	ENSG00000196218	LP	1	0	1	0	0	Inf	NA	2	0	0	2	0	0	.	.	7.013e-05	0	0	0.001527	0	0	.	.	.	.	.	.	.	.	.	.	.	.	splice_acceptor_variant	.	.	0	0.001527	1	0
5	chr5:132392586:G:A	rs796052035	132392586	G	A	MODIFIER	SLC22A5	ENSG00000197375	LP	1	0	1	0	0	Inf	NA	2	0	1	0	1	0	.	.	7.013e-05	0	0.0001908	0	0.00012	0	.	.	.	.	.	.	.	.	.	.	.	.	3_prime_UTR_variant&NMD_transcript_variant	.	.	0	0.0001908	0	0
9	chr9:127824419:G:A	rs772135786	127824419	G	A	MODERATE	ENG	ENSG00000106991	LP	1	0	1	0	0	3.01314	B/LB	3	0	0	0	3	5	Likely_benign	Hereditary_hemorrhagic_telangiectasia_type_1&not_provided	0.0001052	0	0	0	0.0003599	3.49138e-05	7.14456e-05	7.32923e-05	0	0	0	1.54885e-05	0	0	0	.	MONDO:MONDO:0008535&MedGen:C4551861&OMIM:187300&MedGen:CN517202	.	missense_variant	possibly_damaging(0.715)	tolerated(0.07)	7.32923e-05	0.0003599	1	0
12	chr12:48134941:A:G	.	48134941	A	G	HIGH	PFKM	ENSG00000152556	LP	1	0	1	0	0	Inf	NA	2	0	2	0	0	0	.	.	7.013e-05	0	0.0003817	0	0	0	.	.	.	.	.	.	.	.	.	.	.	.	splice_acceptor_variant&NMD_transcript_variant	.	.	0	0.0003817	1	0
14	chr14:31787792:C:T	rs1555338209	31787792	C	T	MODIFIER	NUBPL	ENSG00000151413	LP	1	0	1	0	1	Inf	P/LP	6	1	0	0	5	0	Likely_pathogenic	not_provided	0.0002104	7.336e-05	0	0	0.0005998	0	.	.	.	.	.	.	.	.	.	.	MedGen:CN517202	.	intron_variant&NMD_transcript_variant	.	.	0	0.0005998	1	0
2	chr2:178764194:CA:C	.	178764194	CA	C	HIGH	TTN	ENSG00000155657	VUS	0	1	0	0	0	Inf	NA	3	0	0	0	3	0	.	.	0.0001052	0	0	0	0.0003599	0	.	.	.	.	.	.	.	.	.	.	.	.	frameshift_variant	.	.	0	0.0003599	1	0
6	chr6:152390414:CAACTT:C	.	152390414	CAACTT	C	HIGH	SYNE1	ENSG00000131018	LP	1	0	1	0	0	Inf	NA	3	1	0	0	2	0	.	.	0.0001052	7.336e-05	0	0	0.0002399	0	.	.	.	.	.	.	.	.	.	.	.	.	frameshift_variant	.	.	0	0.0002399	1	0
16	chr16:3254567:C:G	rs104895079&CM981241	3254567	C	G	MODIFIER	MEFV	ENSG00000103313	LP	1	0	1	0	0	2.01057	VUS	2	0	0	0	2	5	Conflicting_interpretations_of_pathogenicity	Familial_mediterranean_fever&_autosomal_dominant&Familial_Mediterranean_fever&not_provided	7.013e-05	0	0	0	0.0002399	3.48806e-05	0	0	0	0	0	7.74329e-05	0	0	0	Familial_Mediterranean_fever	MONDO:MONDO:0007601&MedGen:C1851347&OMIM:134610&MONDO:MONDO:0018088&MedGen:C0031069&OMIM:249100&Orphanet:ORPHA342&SNOMED_CT:12579009&MedGen:CN517202	MONDO:MONDO:0018088&MedGen:C0031069&OMIM:249100&Orphanet:ORPHA342&SNOMED_CT:12579009	intron_variant&NMD_transcript_variant	.	.	7.74329e-05	0.0002399	0	0
2	chr2:219425973:C:T	.	219425973	C	T	HIGH	DES	ENSG00000175084	LP	1	0	1	0	0	Inf	NA	2	0	0	0	2	0	.	.	7.013e-05	0	0	0	0.0002399	0	.	.	.	.	.	.	.	.	.	.	.	.	stop_gained	.	.	0	0.0002399	1	0
11	chr11:94476384:C:G	rs200213865&COSV60581086	94476384	C	G	MODERATE	MRE11	ENSG00000020922	LP	1	0	1	0	0	10.0388	VUS	2	0	0	0	2	1	Uncertain_significance	Hereditary_cancer-predisposing_syndrome	7.013e-05	0	0	0	0.0002399	6.98587e-06	0	0	0	0	0	0	0.000329164	0	0	.	MONDO:MONDO:0015356&MedGen:C0027672&Orphanet:ORPHA140162&SNOMED_CT:699346009	.	missense_variant	possibly_damaging(0.884)	deleterious(0)	0.000329164	0.0002399	1	0
16	chr16:3256458:G:A	.	3256458	G	A	HIGH	MEFV	ENSG00000103313	LP	1	0	1	0	0	Inf	VUS	2	0	0	0	2	0	Uncertain_significance	Familial_Mediterranean_fever	7.013e-05	0	0	0	0.0002399	0	.	.	.	.	.	.	.	.	.	.	MONDO:MONDO:0018088&MedGen:C0031069&OMIM:249100&Orphanet:ORPHA342&SNOMED_CT:12579009	.	stop_gained&NMD_transcript_variant	.	.	0	0.0002399	1	0
10	chr10:110821879:G:GC	rs760334885	110821879	G	GC	HIGH	RBM20	ENSG00000203867	VUS	0	0	0	1	0	3.34861	VUS	2	2	0	0	0	3	Uncertain_significance	Cardiomyopathy&Dilated_cardiomyopathy_1DD&not_provided	7.013e-05	0.0001467	0	0	0	2.0943e-05	0	0	0	0	0	4.6467e-05	0	0	0	.	Human_Phenotype_Ontology:HP:0001638&MONDO:MONDO:0004994&MedGen:C0878544&Orphanet:ORPHA167848&SNOMED_CT:85898001&MONDO:MONDO:0013168&MedGen:C2750995&OMIM:613172&MedGen:CN517202	.	frameshift_variant	.	.	4.6467e-05	0.0001467	1	0
6	chr6:152155386:C:T	rs192075866	152155386	C	T	HIGH	SYNE1	ENSG00000131018	LB	0	0	0	0	0	0.20299	NA	4	2	1	0	1	99	.	.	0.0001403	0.0001467	0.0001908	0	0.00012	0.000691167	0.000190331	0.000586596	0	0	0	0.00119254	0.00164366	0.000465116	0	.	.	.	splice_donor_variant&non_coding_transcript_variant	.	.	0.000586596	0.0001908	1	0
23	chr23:101401803:T:C	rs149391489&CM025441	101401803	T	C	MODERATE	GLA	ENSG00000102393	P	1	0	1	0	0	0.165108	VUS	2	0	0	0	2	0	Conflicting_interpretations_of_pathogenicity	Angiokeratoma_corporis_diffusum&not_specified&Cardiovascular_phenotype&not_provided	7.013e-05	0	0	0	0.0002399	0.000424753	6.37105e-05	0.000214156	0	0	0	0.000810789	0	0	0	.	Human_Phenotype_Ontology:HP:0001071&MONDO:MONDO:0010526&MedGen:C0002986&OMIM:301500&Orphanet:ORPHA324&SNOMED_CT:16652001&MedGen:CN169374&MedGen:CN230736&MedGen:CN517202	.	missense_variant&NMD_transcript_variant	benign(0.052)	deleterious(0.04)	0.000810789	0.0002399	1	0
17	chr17:31159044:A:T	rs4795581	31159044	A	T	MODERATE	NF1	ENSG00000196712	LP	1	0	1	0	0	Inf	VUS	3	0	3	0	0	0	Uncertain_significance	not_provided	0.0001053	0	0.0005725	0	0	0	.	.	.	.	.	.	.	.	.	.	MedGen:CN517202	.	missense_variant&NMD_transcript_variant	benign(0.029)	tolerated(0.27)	0	0.0005725	0	0
6	chr6:123393665:GC:G	COSV62122881	123393665	GC	G	HIGH	TRDN	ENSG00000186439	LP	1	1	1	0	0	Inf	NA	3	0	0	3	0	0	.	.	0.0001052	0	0	0.00229	0	0	.	.	.	.	.	.	.	.	.	.	.	.	frameshift_variant	.	.	0	0.00229	1	0
1	chr1:154869748:G:A	.	154869748	G	A	HIGH	KCNN3	ENSG00000143603	LP	1	0	1	0	0	Inf	NA	7	2	2	0	3	0	.	.	0.0002455	0.0001467	0.0003817	0	0.0003599	0	.	.	.	.	.	.	.	.	.	.	.	.	stop_gained	.	.	0	0.0003817	1	3
19	chr19:38502902:C:T	rs1365856881&CM157091	38502902	C	T	HIGH	RYR1	ENSG00000196218	VUS	0	0	1	0	1	10.0401	P/LP	2	2	0	0	0	1	Pathogenic	RYR1-Related_Disorders&not_provided	7.013e-05	0.0001467	0	0	0	6.985e-06	0	0	0	0	0	1.54938e-05	0	0	0	.	MedGen:CN239331&MedGen:CN517202	.	stop_gained&NMD_transcript_variant	.	.	1.54938e-05	0.0001467	1	0
21	chr21:46132550:T:TAGCGCCGCCGCCCG	rs1555877393	46132550	T	TAGCGCCGCCGCCCG	HIGH	COL6A2	ENSG00000142173	VUS	0	0	0	0	0	20.1044	NA	4	0	0	3	1	1	.	.	0.0001403	0	0	0.00229	0.00012	6.97856e-06	2.37801e-05	0	0	0	0	0	0	0	0	.	.	.	frameshift_variant&stop_retained_variant	.	.	2.37801e-05	0.00229	1	0
22	chr22:20727751:CCCTGGTACGTGGGCTACACTA:C	.	20727751	CCCTGGTACGTGGGCTACACTA	C	HIGH	PI4KA	ENSG00000241973	VUS	0	0	0	0	0	Inf	NA	3	2	0	0	1	0	.	.	0.0001052	0.0001467	0	0	0.00012	0	.	.	.	.	.	.	.	.	.	.	.	.	splice_donor_variant&intron_variant	.	.	0	0.0001467	1	0
6	chr6:160650337:C:A	rs533200556&COSV60300564	160650337	C	A	HIGH	LPA	ENSG00000198670	VUS	0	0	0	0	0	36.4142	NA	29	0	12	0	17	4	.	.	0.001017	0	0.00229	0	0.002039	2.79287e-05	0	0	0	0	0	0	0.00131492	0	0	.	.	.	splice_donor_variant	.	.	0.00131492	0.00229	1	2
10	chr10:67647474:G:A	.	67647474	G	A	HIGH	CTNNA3	ENSG00000183230	LP	1	0	1	1	0	Inf	VUS	3	0	3	0	0	0	Uncertain_significance	Arrhythmogenic_right_ventricular_dysplasia&_familial&_13	0.0001052	0	0.0005725	0	0	0	.	.	.	.	.	.	.	.	.	.	MONDO:MONDO:0000908&MedGen:C3810138&OMIM:615616	.	stop_gained	.	.	0	0.0005725	1	0
16	chr16:72958005:G:GGT	.	72958005	G	GGT	HIGH	ZFHX3	ENSG00000140836	VUS	0	0	0	0	0	30.1221	NA	6	3	1	1	1	1	.	.	0.0002104	0.0002201	0.0001908	0.0007634	0.00012	6.9849e-06	2.38243e-05	0	0	0	0	0	0	0	0	.	.	.	frameshift_variant	.	.	2.38243e-05	0.0007634	1	0
16	chr16:72958006:CCA:C	rs1428948246	72958006	CCA	C	HIGH	ZFHX3	ENSG00000140836	VUS	0	0	0	0	0	30.1251	NA	6	3	1	1	1	1	.	.	0.0002104	0.0002201	0.0001908	0.0007634	0.00012	6.98422e-06	2.38209e-05	0	0	0	0	0	0	0	0	.	.	.	frameshift_variant	.	.	2.38209e-05	0.0007634	1	0
15	chr15:48742065:G:A	rs367936668	48742065	G	A	HIGH	CEP152	ENSG00000103995	LP	1	0	1	0	0	15.0608	NA	3	0	0	0	3	1	.	.	0.0001052	0	0	0	0.0003599	6.985e-06	2.38231e-05	0	0	0	0	0	0	0	0	.	.	.	stop_gained	.	.	2.38231e-05	0.0003599	1	0
3	chr3:38848072:C:T	.	38848072	C	T	HIGH	SCN11A	ENSG00000168356	VUS	0	0	0	0	0	15.0716	NA	3	0	0	0	3	1	.	.	0.0001052	0	0	0	0.0003599	6.98002e-06	0	0	0	0	0	0	0.000329598	0	0	.	.	.	splice_donor_variant&NMD_transcript_variant	.	.	0.000329598	0.0003599	1	0
16	chr16:3243205:C:T	rs104895097&CM981247	3243205	C	T	MODIFIER	MEFV	ENSG00000103313	P	1	0	1	0	0	0.627865	VUS	2	1	0	0	1	16	Conflicting_interpretations_of_pathogenicity	Familial_mediterranean_fever&_autosomal_dominant&Acute_febrile_neutrophilic_dermatosis&Familial_Mediterranean_fever&not_provided	7.013e-05	7.336e-05	0	0	0.00012	0.000111696	4.75986e-05	7.33245e-05	0	0.00223357	0	6.19444e-05	0.00065703	0	0	.	MONDO:MONDO:0007601&MedGen:C1851347&OMIM:134610&MONDO:MONDO:0011959&MedGen:C0085077&OMIM:608068&Orphanet:ORPHA3243&SNOMED_CT:84625002&MONDO:MONDO:0018088&MedGen:C0031069&OMIM:249100&Orphanet:ORPHA342&SNOMED_CT:12579009&MedGen:CN517202	.	3_prime_UTR_variant&NMD_transcript_variant	.	.	7.33245e-05	0.00012	0	0
6	chr6:152133476:C:A	.	152133476	C	A	MODIFIER	SYNE1	ENSG00000131018	LP	1	0	1	0	0	Inf	NA	3	0	3	0	0	0	.	.	0.0001052	0	0.0005725	0	0	0	.	.	.	.	.	.	.	.	.	.	.	.	3_prime_UTR_variant&NMD_transcript_variant	.	.	0	0.0005725	0	0
11	chr11:64754024:G:A	rs116135678&CM071068&CM071069	64754024	G	A	MODERATE	PYGM	ENSG00000068976	LP	1	0	1	0	0	0.0966256	VUS	2	0	0	0	2	104	Conflicting_interpretations_of_pathogenicity	Glycogen_storage_disease&_type_V&not_provided	7.013e-05	0	0	0	0.0002399	0.000725791	0.000428103	0.000878863	0.000902527	0	9.5511e-05	0.00102224	0	0.00185874	0	.	MONDO:MONDO:0009293&MedGen:C0017924&OMIM:232600&Orphanet:ORPHA368&SNOMED_CT:55912009&MedGen:CN517202	.	missense_variant&splice_region_variant	probably_damaging(1)	deleterious(0)	9.5511e-05	0.0002399	1	0
12	chr12:57500406:G:A	rs141340466	57500406	G	A	MODERATE	MARS1	ENSG00000166986	LP	1	0	1	0	0	0.67003	VUS	2	1	0	0	1	15	Uncertain_significance	Interstitial_lung_and_liver_disease&Charcot-Marie-Tooth_disease&_axonal&_type_2u	7.013e-05	7.336e-05	0	0	0.00012	0.000104667	0.000190204	7.32708e-05	0	0.00191449	0	0	0	0	0	Pulmonary_alveolar_proteinosis&Interstitial_lung_and_liver_disease	MONDO:MONDO:0014206&MedGen:C4225400&OMIM:615486&Orphanet:ORPHA440427&MONDO:MONDO:0014566&MedGen:C4084821&OMIM:616280&Orphanet:ORPHA397735	Human_Phenotype_Ontology:HP:0006517&MONDO:MONDO:0001437&MedGen:C5400698&SNOMED_CT:10501004&MONDO:MONDO:0014206&MedGen:C4225400&OMIM:615486&Orphanet:ORPHA440427	missense_variant&NMD_transcript_variant	benign(0.348)	tolerated(0.5)	7.32708e-05	0.00012	0	0
12	chr12:57512300:C:T	rs143592405&CM154026	57512300	C	T	LOW	MARS1	ENSG00000166986	LP	1	0	1	0	0	1.25605	NA	2	1	0	0	1	8	.	.	7.013e-05	7.336e-05	0	0	0.00012	5.58339e-05	0.000190331	0	0	0	0	0	0	0	0	Pulmonary_alveolar_proteinosis&Interstitial_lung_and_liver_disease	.	Human_Phenotype_Ontology:HP:0006517&MONDO:MONDO:0001437&MedGen:C5400698&SNOMED_CT:10501004&MONDO:MONDO:0014206&MedGen:C4225400&OMIM:615486&Orphanet:ORPHA440427	splice_region_variant&intron_variant&NMD_transcript_variant	.	.	0.000190331	0.00012	0	0
16	chr16:3243681:CAG:C	.	3243681	CAG	C	MODIFIER	MEFV	ENSG00000103313	LP	1	0	1	0	0	Inf	NA	3	0	0	0	3	0	.	.	0.0001052	0	0	0	0.0003599	0	.	.	.	.	.	.	.	.	.	.	.	.	3_prime_UTR_variant&NMD_transcript_variant	.	.	0	0.0003599	0	0
2	chr2:178653099:AACAACTTCTTTGGGAGCCTCTGGCACTTAAAAGATATTAGGTAAAATTACATTTAGGGGTTATGAAGACCACTGGAACAAAATGTCTTCAACTGCAAAAGAATTAGATCATCTGAAGCCTAAGGTCAGTGACAAATACCTTTAACAGGTGGGACTTCAGGCTTTTTAGGAGGAGCCAAGGGCACTTTCTTTTCAAGG:A	.	178653099	AACAACTTCTTTGGGAGCCTCTGGCACTTAAAAGATATTAGGTAAAATTACATTTAGGGGTTATGAAGACCACTGGAACAAAATGTCTTCAACTGCAAAAGAATTAGATCATCTGAAGCCTAAGGTCAGTGACAAATACCTTTAACAGGTGGGACTTCAGGCTTTTTAGGAGGAGCCAAGGGCACTTTCTTTTCAAGG	A	HIGH	TTN	ENSG00000155657	VUS	0	1	0	0	0	25.0227	NA	5	0	2	0	3	1	.	.	0.0001753	0	0.0003817	0	0.0003599	7.00565e-06	0	0	0	0	0	0	0	0	0.00111359	.	.	.	splice_donor_variant&splice_acceptor_variant&stop_lost&inframe_deletion&intron_variant	.	.	0.00111359	0.0003817	1	0
11	chr11:19182642:CA:C	.	19182642	CA	C	HIGH	CSRP3	ENSG00000129170	LP	1	0	1	0	0	Inf	NA	2	2	0	0	0	0	.	.	7.013e-05	0.0001467	0	0	0	0	.	.	.	.	.	.	.	.	.	.	.	.	frameshift_variant	.	.	0	0.0001467	1	0
17	chr17:31235996:G:A	.	31235996	G	A	MODERATE	NF1	ENSG00000196712	LP	1	0	1	0	0	Inf	VUS	4	0	4	0	0	0	Uncertain_significance	Neurofibromatosis&_type_1	0.0001403	0	0.0007634	0	0	0	.	.	.	.	.	.	.	.	.	.	MONDO:MONDO:0018975&MedGen:C0027831&OMIM:162200&Orphanet:ORPHA636&SNOMED_CT:92824003	.	missense_variant&NMD_transcript_variant	benign(0.005)	tolerated(0.74)	0	0.0007634	0	0
7	chr7:154669385:G:T	.	154669385	G	T	HIGH	DPP6	ENSG00000130226	VUS	0	0	0	0	0	Inf	NA	3	0	0	0	3	0	.	.	0.0001052	0	0	0	0.0003599	0	.	.	.	.	.	.	.	.	.	.	.	.	stop_gained	.	.	0	0.0003599	1	0
17	chr17:58272829:G:A	rs773478778	58272829	G	A	HIGH	MPO	ENSG00000005381	LP	1	0	1	0	0	10.0482	NA	2	1	0	0	1	1	.	.	7.013e-05	7.336e-05	0	0	0.00012	6.97934e-06	0	0	0	0	0	0	0	0	0.00111111	.	.	.	stop_gained	.	.	0.00111111	0.00012	1	0
14	chr14:64107608:G:GT	.	64107608	G	GT	HIGH	SYNE2	ENSG00000054654	LP	1	0	1	0	0	Inf	NA	4	4	0	0	0	0	.	.	0.0001403	0.0002934	0	0	0	0	.	.	.	.	.	.	.	.	.	.	.	.	splice_donor_variant	.	.	0	0.0002934	1	0
17	chr17:80112070:A:T	rs1471006718&CM040061&CM1211932	80112070	A	T	MODERATE	GAA	ENSG00000171298	LP	1	0	1	0	0	Inf	NA	3	0	0	2	1	0	.	.	0.0001052	0	0	0.001527	0.00012	0	.	.	.	.	.	.	.	.	.	.	.	.	missense_variant&NMD_transcript_variant	probably_damaging(0.961)	deleterious(0.03)	0	0.001527	1	0
17	chr17:80109964:C:T	rs753483808	80109964	C	T	MODERATE	GAA	ENSG00000171298	P	1	0	1	0	0	3.35124	B/LB	2	0	2	0	0	3	Likely_benign	Glycogen_storage_disease&_type_II	7.013e-05	0	0.0003817	0	0	2.09266e-05	0	0	0	0	0	0	0.000985545	0	0	.	MONDO:MONDO:0009290&MedGen:C0017921&OMIM:232300&Orphanet:ORPHA365&SNOMED_CT:124462004&SNOMED_CT:237967002	.	missense_variant	possibly_damaging(0.509)	deleterious(0)	0.000985545	0.0003817	1	0
2	chr2:178652495:C:CAA	.	178652495	C	CAA	HIGH	TTN	ENSG00000155657	VUS	0	1	0	0	0	Inf	NA	8	2	2	1	3	0	.	.	0.0002805	0.0001467	0.0003817	0.0007634	0.0003599	0	0	0	0	0	0	0	0	0	0	.	.	.	frameshift_variant	.	.	0	0.0007634	1	0
16	chr16:72957998:GCCTC:G	.	72957998	GCCTC	G	HIGH	ZFHX3	ENSG00000140836	VUS	0	0	0	0	0	25.0714	NA	5	3	1	1	0	1	.	.	0.0001753	0.0002201	0.0001908	0.0007634	0	6.99203e-06	2.38652e-05	0	0	0	0	0	0	0	0	.	.	.	frameshift_variant	.	.	2.38652e-05	0.0007634	1	0
16	chr16:72958021:G:GTATCATTAAAAAA	rs1300034539	72958021	G	GTATCATTAAAAAA	HIGH	ZFHX3	ENSG00000140836	VUS	0	0	0	0	0	Inf	NA	5	3	1	1	0	0	.	.	0.0001753	0.0002201	0.0001908	0.0007634	0	0	0	0	0	0	0	0	0	0	0	.	.	.	frameshift_variant	.	.	0	0.0007634	1	0
13	chr13:110237263:AT:A	rs1228314712	110237263	AT	A	HIGH	COL4A1	ENSG00000187498	LB	0	0	0	0	0	0.33505	NA	4	2	0	0	2	60	.	.	0.0001403	0.0001467	0	0	0.0002399	0.000418743	0.00133187	0.000292912	0	0	0	0	0	0	0	.	.	.	frameshift_variant&splice_region_variant	.	.	0.000292912	0.0002399	1	0
21	chr21:34370846:CCT:C	rs45610936	34370846	CCT	C	HIGH	KCNE2	ENSG00000159197	VUS	0	0	0	1	0	0.772897	VUS	2	0	2	0	0	13	Uncertain_significance	Long_QT_syndrome_6&Cardiovascular_phenotype&KCNE2-Related_Disorders&not_provided	7.013e-05	0	0.0003817	0	0	9.07365e-05	4.75805e-05	0.000366086	0	0	0	9.29426e-05	0	0	0	.	MONDO:MONDO:0013370&MedGen:C3150953&OMIM:613693&MedGen:CN230736&MedGen:CN239320&MedGen:CN517202	.	frameshift_variant&stop_lost	.	.	9.29426e-05	0.0003817	1	0
14	chr14:64119431:T:C	.	64119431	T	C	HIGH	SYNE2	ENSG00000054654	VUS	0	0	0	0	0	Inf	NA	5	3	0	0	2	0	.	.	0.0001753	0.0002201	0	0	0.0002399	0	.	.	.	.	.	.	.	.	.	.	.	.	start_lost	benign(0.28)	deleterious(0)	0	0.0002399	1	0
19	chr19:46756228:G:T	rs1555738753	46756228	G	T	HIGH	FKRP	ENSG00000181027	LP	1	0	1	0	1	Inf	P/LP	3	3	0	0	0	0	Likely_pathogenic	Limb-girdle_muscular_dystrophy-dystroglycanopathy&_type_C5	0.0001064	0.0002228	0	0	0	0	.	.	.	.	.	.	.	.	.	.	MONDO:MONDO:0011787&MedGen:C1846672&OMIM:607155&Orphanet:ORPHA34515	.	stop_gained	.	.	0	0.0002228	1	0
13	chr13:110242666:G:T	.	110242666	G	T	HIGH	COL4A1	ENSG00000187498	VUS	0	0	0	0	0	Inf	NA	3	0	0	0	3	0	.	.	0.0001052	0	0	0	0.0003599	0	.	.	.	.	.	.	.	.	.	.	.	.	stop_gained	.	.	0	0.0003599	1	0
2	chr2:71515714:C:T	rs398123802&CM116693	71515714	C	T	MODERATE	DYSF	ENSG00000135636	LP	1	0	1	0	1	Inf	P/LP	3	2	0	0	1	0	Pathogenic/Likely_pathogenic	Abnormality_of_the_musculature&Autosomal_recessive_limb-girdle_muscular_dystrophy_type_2B&Qualitative_or_quantitative_defects_of_dysferlin&not_provided	0.0001052	0.0001467	0	0	0.00012	0	.	.	.	.	.	.	.	.	.	.	Human_Phenotype_Ontology:HP:0003011&Human_Phenotype_Ontology:HP:0003197&Human_Phenotype_Ontology:HP:0003708&MedGen:C4021745&MONDO:MONDO:0009676&MedGen:C1850889&OMIM:253601&Orphanet:ORPHA268&MONDO:MONDO:0016145&MedGen:C2931687&Orphanet:ORPHA207073&MedGen:CN517202	.	missense_variant	probably_damaging(1)	deleterious(0)	0	0.0001467	1	0
8	chr8:11692661:G:A	.	11692661	G	A	HIGH	GATA4	ENSG00000136574	VUS	0	0	0	0	0	Inf	NA	5	0	0	4	1	0	.	.	0.0001759	0	0	0.003063	0.0001202	0	.	.	.	.	.	.	.	.	.	.	.	.	splice_donor_variant	.	.	0	0.003063	1	1
1	chr1:155239885:C:A	.	155239885	C	A	HIGH	GBA	ENSG00000177628	LP	1	0	1	0	0	Inf	NA	4	0	4	0	0	0	.	.	0.0001403	0	0.0007634	0	0	0	.	.	.	.	.	.	.	.	.	.	.	.	splice_donor_variant	.	.	0	0.0007634	1	0
12	chr12:119718849:G:A	rs527703105	119718849	G	A	HIGH	CIT	ENSG00000122966	LP	1	0	1	0	0	Inf	NA	4	2	0	2	0	0	.	.	0.0001403	0.0001467	0	0.001527	0	0	0	0	0	0	0	0	0	0	0	.	.	.	stop_gained	.	.	0	0.001527	1	0
13	chr13:20192782:C:T	rs80338940&CS991407	20192782	C	T	HIGH	GJB2	ENSG00000165474	P	1	0	1	0	1	5.64641	P/LP	37	3	16	0	18	33	Pathogenic	Hearing_impairment&Ear_malformation&Mutilating_keratoderma&Keratitis-ichthyosis-deafness_syndrome&_autosomal_dominant&Palmoplantar_keratoderma-deafness_syndrome&Knuckle_pads&_deafness_AND_leukonychia_syndrome&Deafness&_autosomal_recessive_1A&Deafness&_X-linked_2&Deafness&_autosomal_dominant_3a&Hystrix-like_ichthyosis_with_deafness&Deafness&_autosomal_recessive_1b&Nonsyndromic_hearing_loss_and_dea…	0.001301	0.0002208	0.003066	0	0.002162	0.000230412	4.7576e-05	0	0	0	0	0.00032541	0.00295276	0.000464253	0	.	Human_Phenotype_Ontology:HP:0000365&Human_Phenotype_Ontology:HP:0000404&Human_Phenotype_Ontology:HP:0001728&Human_Phenotype_Ontology:HP:0001729&Human_Phenotype_Ontology:HP:0001754&Human_Phenotype_Ontology:HP:0008560&Human_Phenotype_Ontology:HP:0008563&MONDO:MONDO:0005365&MedGen:C1384666&Human_Phenotype_Ontology:HP:0000598&MONDO:MONDO:0007500&MedGen:C0266589&OMIM:128600&MONDO:MONDO:0007422&MedGen:…	.	splice_donor_variant	.	.	4.7576e-05	0.003066	1	2
1	chr1:156134973:A:C	rs879253920	156134973	A	C	LOW	LMNA	ENSG00000160789	LP	1	1	1	0	0	Inf	VUS	2	0	0	0	2	0	Uncertain_significance	Charcot-Marie-Tooth_disease&_type_2&not_provided	7.013e-05	0	0	0	0.0002399	0	.	.	.	.	.	.	.	.	.	.	MONDO:MONDO:0018993&MedGen:C0270914&Orphanet:ORPHA64746&MedGen:CN517202	.	splice_region_variant&3_prime_UTR_variant&NMD_transcript_variant	.	.	0	0.0002399	0	0
10	chr10:73655849:G:GC	rs759367320	73655849	G	GC	HIGH	SYNPO2L	ENSG00000166317	VUS	0	0	0	0	0	14.9727	NA	3	1	0	0	2	1	.	.	0.0001052	7.336e-05	0	0	0.0002399	7.02612e-06	0	7.38662e-05	0	0	0	0	0	0	0	.	.	.	frameshift_variant	.	.	7.38662e-05	0.0002399	1	0
3	chr3:38603902:A:T	rs199473124&CM004142	38603902	A	T	MODERATE	SCN5A	ENSG00000183873	P	1	1	1	1	0	1673.91	VUS	333	253	9	8	63	1	Conflicting_interpretations_of_pathogenicity	Arrhythmia&Long_QT_syndrome&Atrial_fibrillation&_familial&_10&Brugada_syndrome&not_specified&Cardiovascular_phenotype	0.01168	0.01856	0.001718	0.006107	0.007558	6.97769e-06	0	7.32064e-05	0	0	0	0	0	0	0	.	EFO:EFO_0004269&Human_Phenotype_Ontology:HP:0001656&Human_Phenotype_Ontology:HP:0001661&Human_Phenotype_Ontology:HP:0001665&Human_Phenotype_Ontology:HP:0001666&Human_Phenotype_Ontology:HP:0001687&Human_Phenotype_Ontology:HP:0001721&Human_Phenotype_Ontology:HP:0004351&Human_Phenotype_Ontology:HP:0005158&Human_Phenotype_Ontology:HP:0011675&MedGen:C0855329&SNOMED_CT:248650006&MONDO:MONDO:0002442&MeS…	.	missense_variant	possibly_damaging(0.837)	tolerated(0.61)	7.32064e-05	0.01856	1	18
3	chr3:180985959:G:A	COSV62801801	180985959	G	A	MODIFIER	DNAJC19	ENSG00000205981	LP	1	0	1	0	0	Inf	NA	2	2	0	0	0	0	.	.	7.014e-05	0.0001467	0	0	0	0	.	.	.	.	.	.	.	.	.	.	.	.	3_prime_UTR_variant&NMD_transcript_variant	.	.	0	0.0001467	0	0
2	chr2:178528375:AG:A	.	178528375	AG	A	HIGH	TTN	ENSG00000155657	VUS	0	1	0	0	0	Inf	NA	1	0	1	0	0	0	.	.	3.507e-05	0	0.0001908	0	0	0	.	.	.	.	.	.	.	.	.	.	.	.	frameshift_variant	.	.	0	0.0001908	1	0
1	chr1:115701389:T:C	rs200899037&COSV54773528	115701389	T	C	MODERATE	CASQ2	ENSG00000118729	LP	1	1	1	1	0	165.706	VUS	66	58	1	1	6	2	Uncertain_significance	Cardiomyopathy&Ventricular_tachycardia&_catecholaminergic_polymorphic&_2&Catecholaminergic_polymorphic_ventricular_tachycardia&not_provided	0.002314	0.004255	0.0001908	0.0007634	0.0007198	1.39645e-05	0	7.32923e-05	0	0	0	1.54871e-05	0	0	0	.	Human_Phenotype_Ontology:HP:0001638&MONDO:MONDO:0004994&MedGen:C0878544&Orphanet:ORPHA167848&SNOMED_CT:85898001&MONDO:MONDO:0012762&MedGen:C2677794&OMIM:611938&MONDO:MONDO:0017990&MedGen:C1631597&OMIM:PS604772&Orphanet:ORPHA3286&MedGen:CN517202	.	missense_variant	probably_damaging(0.939)	deleterious(0.01)	7.32923e-05	0.004255	1	2
1	chr1:115768427:C:T	rs756636650	115768427	C	T	MODERATE	CASQ2	ENSG00000118729	LP	1	1	1	0	0	2.51126	NA	1	0	0	0	1	2	.	.	3.507e-05	0	0	0	0.00012	1.39651e-05	0	7.32386e-05	0	0	0	1.54899e-05	0	0	0	.	.	.	missense_variant	benign(0.017)	tolerated(0.45)	7.32386e-05	0.00012	0	0
1	chr1:11794732:C:T	rs769953411&COSV64878141	11794732	C	T	MODERATE	MTHFR	ENSG00000177000	VUS	0	0	1	0	1	Inf	P/LP	2	0	0	0	2	0	Likely_pathogenic	Homocystinuria_due_to_methylene_tetrahydrofolate_reductase_deficiency	7.013e-05	0	0	0	0.0002399	0	.	.	.	.	.	.	.	.	.	.	MONDO:MONDO:0009353&MedGen:C1856058&OMIM:236250&Orphanet:ORPHA395	.	missense_variant&NMD_transcript_variant	probably_damaging(1)	deleterious(0)	0	0.0002399	1	0
1	chr1:11800250:C:T	rs574132670&CM155651&COSV64701534&COSV64701602	11800250	C	T	MODERATE	MTHFR	ENSG00000177000	LP	1	0	1	0	0	2.5127	VUS	1	1	0	0	0	2	Conflicting_interpretations_of_pathogenicity	Homocystinuria_due_to_methylene_tetrahydrofolate_reductase_deficiency&Homocystinuria_due_to_MTHFR_deficiency&not_provided	3.507e-05	7.336e-05	0	0	0	1.39571e-05	0	0	0	0	0	3.09703e-05	0	0	0	.	MONDO:MONDO:0009353&MedGen:C1856058&OMIM:236250&Orphanet:ORPHA395&MedGen:C4017062&MedGen:CN517202	.	missense_variant&NMD_transcript_variant	probably_damaging(0.918)	deleterious(0)	3.09703e-05	7.336e-05	1	0
1	chr1:1336181:A:AG	.	1336181	A	AG	HIGH	DVL1	ENSG00000107404	LP	1	0	1	0	0	Inf	NA	1	0	1	0	0	0	.	.	3.507e-05	0	0.0001908	0	0	0	.	.	.	.	.	.	.	.	.	.	.	.	frameshift_variant	.	.	0	0.0001908	1	0
1	chr1:155235768:C:G	CM005403&COSV59170264&COSV99046203	155235768	C	G	MODERATE	GBA	ENSG00000177628	P	1	0	1	0	0	Inf	NA	1	0	0	0	1	0	.	.	3.507e-05	0	0	0	0.00012	0	.	.	.	.	.	.	.	.	.	.	.	.	missense_variant	benign(0.317)	deleterious(0.01)	0	0.00012	1	0
1	chr1:155244234:C:T	.	155244234	C	T	HIGH	GBA	ENSG00000177628	VUS	0	0	0	0	0	Inf	NA	1	0	0	0	1	0	.	.	3.507e-05	0	0	0	0.00012	0	.	.	.	.	.	.	.	.	.	.	.	.	splice_acceptor_variant&non_coding_transcript_variant	.	.	0	0.00012	1	0
1	chr1:156136984:C:T	rs57920071&CM000520&COSV61542365	156136984	C	T	MODIFIER	LMNA	ENSG00000160789	B	0	1	1	0	1	5.02525	P/LP	1	0	1	0	0	1	Pathogenic	Familial_partial_lipodystrophy_2&Charcot-Marie-Tooth_disease&Charcot-Marie-Tooth_disease&_type_2&Familial_partial_lipodystrophy&Inborn_genetic_diseases&not_provided	3.507e-05	0	0.0001908	0	0	6.97876e-06	2.37857e-05	0	0	0	0	0	0	0	0	.	MONDO:MONDO:0007906&MedGen:C1720860&OMIM:151660&Orphanet:ORPHA2348&MONDO:MONDO:0015626&MedGen:C0007959&OMIM:PS118220&Orphanet:ORPHA166&SNOMED_CT:50548001&MONDO:MONDO:0018993&MedGen:C0270914&Orphanet:ORPHA64746&MONDO:MONDO:0020088&MedGen:C0271694&OMIM:PS151660&Orphanet:ORPHA98306&SNOMED_CT:49292002&MeSH:D030342&MedGen:C0950123&MedGen:CN517202	.	3_prime_UTR_variant&NMD_transcript_variant	.	.	2.37857e-05	0.0001908	1	0
1	chr1:181733665:C:CTTTTT	.	181733665	C	CTTTTT	HIGH	CACNA1E	ENSG00000198216	VUS	0	0	0	0	0	Inf	NA	1	1	0	0	0	0	.	.	3.507e-05	7.336e-05	0	0	0	0	0	0	0	0	0	0	0	0	0	.	.	.	frameshift_variant	.	.	0	7.336e-05	1	0
1	chr1:19113905:C:CCAAG	.	19113905	C	CCAAG	HIGH	UBR4	ENSG00000127481	VUS	0	0	0	0	0	Inf	NA	1	1	0	0	0	0	.	.	3.507e-05	7.336e-05	0	0	0	0	.	.	.	.	.	.	.	.	.	.	.	.	frameshift_variant	.	.	0	7.336e-05	1	0
1	chr1:19125701:T:C	.	19125701	T	C	HIGH	UBR4	ENSG00000127481	VUS	0	0	0	0	0	Inf	NA	1	0	0	1	0	0	.	.	3.507e-05	0	0	0.0007634	0	0	.	.	.	.	.	.	.	.	.	.	.	.	splice_acceptor_variant&non_coding_transcript_variant	.	.	0	0.0007634	1	0
1	chr1:200990334:T:C	.	200990334	T	C	HIGH	KIF21B	ENSG00000116852	VUS	0	0	0	0	0	Inf	NA	1	0	0	0	1	0	.	.	3.507e-05	0	0	0	0.00012	0	.	.	.	.	.	.	.	.	.	.	.	.	splice_acceptor_variant	.	.	0	0.00012	1	0
1	chr1:201002335:C:A	COSV59759024	201002335	C	A	HIGH	KIF21B	ENSG00000116852	VUS	0	0	0	0	0	Inf	NA	1	0	0	1	0	0	.	.	3.507e-05	0	0	0.0007634	0	0	.	.	.	.	.	.	.	.	.	.	.	.	stop_gained	.	.	0	0.0007634	1	0
1	chr1:201040624:G:A	.	201040624	G	A	HIGH	CACNA1S	ENSG00000081248	LP	1	0	1	0	0	Inf	NA	1	0	1	0	0	0	.	.	3.507e-05	0	0.0001908	0	0	0	.	.	.	.	.	.	.	.	.	.	.	.	stop_gained&splice_region_variant	.	.	0	0.0001908	1	0
1	chr1:201066982:G:T	.	201066982	G	T	HIGH	CACNA1S	ENSG00000081248	LP	1	0	1	0	0	Inf	NA	1	0	0	0	1	0	.	.	3.507e-05	0	0	0	0.00012	0	.	.	.	.	.	.	.	.	.	.	.	.	stop_gained	.	.	0	0.00012	1	0
1	chr1:201362019:C:A	CM1411023	201362019	C	A	MODIFIER	TNNT2	ENSG00000118194	LP	1	1	1	0	0	Inf	NA	1	0	0	0	1	0	.	.	3.507e-05	0	0	0	0.00012	0	.	.	.	.	.	.	.	.	.	.	.	.	intron_variant&NMD_transcript_variant	.	.	0	0.00012	0	0
1	chr1:201363405:T:C	.	201363405	T	C	MODIFIER	TNNT2	ENSG00000118194	LP	1	1	1	0	0	Inf	NA	1	0	0	1	0	0	.	.	3.507e-05	0	0	0.0007634	0	0	.	.	.	.	.	.	.	.	.	.	.	.	intron_variant&NMD_transcript_variant	.	.	0	0.0007634	0	0
1	chr1:201366836:A:G	.	201366836	A	G	MODIFIER	TNNT2	ENSG00000118194	LP	1	1	1	0	0	Inf	NA	1	0	1	0	0	0	.	.	3.507e-05	0	0.0001908	0	0	0	.	.	.	.	.	.	.	.	.	.	.	.	intron_variant&NMD_transcript_variant	.	.	0	0.0001908	0	0
1	chr1:224435893:T:G	.	224435893	T	G	HIGH	WDR26	ENSG00000162923	VUS	0	0	0	0	0	Inf	NA	1	0	0	0	1	0	.	.	3.507e-05	0	0	0	0.00012	0	.	.	.	.	.	.	.	.	.	.	.	.	splice_acceptor_variant	.	.	0	0.00012	1	0
1	chr1:237369555:C:T	COSV63713720	237369555	C	T	HIGH	RYR2	ENSG00000198626	LP	1	1	1	0	0	Inf	NA	1	0	0	0	1	0	.	.	3.507e-05	0	0	0	0.00012	0	.	.	.	.	.	.	.	.	.	.	.	.	stop_gained	.	.	0	0.00012	1	0
5	chr5:173232735:C:T	rs587782931	173232735	C	T	MODERATE	NKX2-5	ENSG00000183072	LP	1	0	1	1	0	130.708	VUS	104	55	31	1	17	4	Conflicting_interpretations_of_pathogenicity	Single_ventricle&Atrial_septal_defect_7_with_or_without_atrioventricular_conduction_defects&small_Atrial_septal_defect&Cardiovascular_phenotype	0.003647	0.004035	0.005916	0.0007634	0.002039	2.79018e-05	2.37699e-05	7.31636e-05	0	0	0	3.09684e-05	0	0	0	.	Human_Phenotype_Ontology:HP:0001750&MedGen:C0152424&MONDO:MONDO:0007173&MedGen:C3276096&OMIM:108900&Orphanet:ORPHA1479&MedGen:CN219571&MedGen:CN230736	.	missense_variant	benign(0.078)	deleterious(0)	7.31636e-05	0.005916	1	1
1	chr1:26061277:G:C	rs377334933&CM128454	26061277	G	C	MODERATE	TRIM63	ENSG00000158022	P	1	0	1	1	1	120.623	P/LP	120	78	3	14	25	5	Pathogenic	Hypertrophic_cardiomyopathy	0.004208	0.005722	0.0005725	0.01069	0.002999	3.48855e-05	0	0	0	0	0	6.19425e-05	0.000328084	0	0	.	Human_Phenotype_Ontology:HP:0001639&MONDO:MONDO:0005045&MeSH:D002312&MedGen:C0007194&Orphanet:ORPHA217569	.	missense_variant	possibly_damaging(0.867)	deleterious(0)	6.19425e-05	0.01069	1	5
1	chr1:201359221:G:A	rs367785431&CM031385&COSV52664595	201359221	G	A	MODIFIER	TNNT2	ENSG00000118194	LP	1	1	1	1	0	115.544	VUS	23	0	19	0	4	1	Conflicting_interpretations_of_pathogenicity	Hypertrophic_cardiomyopathy&Familial_hypertrophic_cardiomyopathy_2&Familial_hypertrophic_cardiomyopathy_1&Left_ventricular_noncompaction_6&Familial_restrictive_cardiomyopathy_3&not_specified&Cardiovascular_phenotype	0.0008065	0	0.003626	0	0.0004798	6.98002e-06	2.37891e-05	0	0	0	0	0	0	0	0	.	Human_Phenotype_Ontology:HP:0001639&MONDO:MONDO:0005045&MeSH:D002312&MedGen:C0007194&Orphanet:ORPHA217569&MONDO:MONDO:0007266&MedGen:C1861864&OMIM:115195&MONDO:MONDO:0008647&MedGen:C3495498&OMIM:192600&MONDO:MONDO:0011095&MedGen:C1832243&OMIM:601494&MONDO:MONDO:0012900&MedGen:C2676271&OMIM:612422&MedGen:CN169374&MedGen:CN230736	.	3_prime_UTR_variant&NMD_transcript_variant	.	.	2.37891e-05	0.003626	0	0
11	chr11:2461715:G:A	rs1490391959	2461715	G	A	HIGH	KCNQ1	ENSG00000053918	VUS	0	1	1	1	1	95.4757	P/LP	19	7	0	0	12	1	Likely_pathogenic	Long_QT_syndrome_1	0.0006662	0.0005135	0	0	0.00144	6.97769e-06	0	0	0	0	0	1.54837e-05	0	0	0	.	MONDO:MONDO:0100316&MedGen:C4551647&OMIM:192500	.	splice_donor_variant	.	.	1.54837e-05	0.00144	1	2
1	chr1:237566608:C:T	rs371303783	237566608	C	T	HIGH	RYR2	ENSG00000198626	VUS	0	1	0	0	0	2.51259	NA	1	0	1	0	0	2	.	.	3.507e-05	0	0.0001908	0	0	1.39577e-05	0	0	0	0	0	3.09665e-05	0	0	0	.	.	.	stop_gained	.	.	3.09665e-05	0.0001908	1	0
1	chr1:237590842:A:G	rs765369749	237590842	A	G	MODERATE	RYR2	ENSG00000198626	LP	1	1	1	1	0	80.3027	VUS	16	0	9	0	7	1	Uncertain_significance	Cardiomyopathy&Hypertrophic_cardiomyopathy&Catecholaminergic_polymorphic_ventricular_tachycardia&not_provided	0.000561	0	0.001718	0	0.0008397	6.98607e-06	0	0	0	0	0	1.54914e-05	0	0	0	.	Human_Phenotype_Ontology:HP:0001638&MONDO:MONDO:0004994&MedGen:C0878544&Orphanet:ORPHA167848&SNOMED_CT:85898001&Human_Phenotype_Ontology:HP:0001639&MONDO:MONDO:0005045&MeSH:D002312&MedGen:C0007194&Orphanet:ORPHA217569&MONDO:MONDO:0017990&MedGen:C1631597&OMIM:PS604772&Orphanet:ORPHA3286&MedGen:CN517202	.	missense_variant	possibly_damaging(0.579)	tolerated(0.17)	1.54914e-05	0.001718	1	1
1	chr1:237680473:T:C	rs755520825	237680473	T	C	HIGH	RYR2	ENSG00000198626	LB	0	1	0	1	0	1.2568	VUS	1	0	0	0	1	4	Conflicting_interpretations_of_pathogenicity	Cardiomyopathy&Arrhythmogenic_right_ventricular_dysplasia&_familial&_2&Catecholaminergic_polymorphic_ventricular_tachycardia_type_1&Catecholaminergic_polymorphic_ventricular_tachycardia&not_specified&not_provided	3.507e-05	0	0	0	0.00012	2.79041e-05	0	0	0	0	0	6.1931e-05	0	0	0	.	Human_Phenotype_Ontology:HP:0001638&MONDO:MONDO:0004994&MedGen:C0878544&Orphanet:ORPHA167848&SNOMED_CT:85898001&MONDO:MONDO:0010975&MedGen:C1832931&OMIM:600996&MONDO:MONDO:0011484&MedGen:C4053736&OMIM:604772&MONDO:MONDO:0017990&MedGen:C1631597&OMIM:PS604772&Orphanet:ORPHA3286&MedGen:CN169374&MedGen:CN517202	.	stop_lost&NMD_transcript_variant	.	.	6.1931e-05	0.00012	1	0
1	chr1:237699027:T:A	.	237699027	T	A	HIGH	RYR2	ENSG00000198626	LP	1	1	1	0	0	Inf	NA	1	0	1	0	0	0	.	.	3.508e-05	0	0.0001908	0	0	0	.	.	.	.	.	.	.	.	.	.	.	.	splice_donor_variant&NMD_transcript_variant	.	.	0	0.0001908	1	0
1	chr1:237778724:T:A	.	237778724	T	A	MODIFIER	RYR2	ENSG00000198626	LP	1	1	1	0	0	Inf	NA	1	0	0	1	0	0	.	.	3.507e-05	0	0	0.0007634	0	0	.	.	.	.	.	.	.	.	.	.	.	.	3_prime_UTR_variant&NMD_transcript_variant	.	.	0	0.0007634	0	0
1	chr1:237784511:C:CAGATGAAAAAAGTAAA	.	237784511	C	CAGATGAAAAAAGTAAA	MODIFIER	RYR2	ENSG00000198626	LP	1	1	1	0	0	Inf	NA	1	0	0	0	1	0	.	.	3.507e-05	0	0	0	0.00012	0	.	.	.	.	.	.	.	.	.	.	.	.	3_prime_UTR_variant&NMD_transcript_variant	.	.	0	0.00012	0	0
1	chr1:237787966:TTTTG:T	rs748691296	237787966	TTTTG	T	HIGH	RYR2	ENSG00000198626	VUS	0	1	0	0	0	5.02462	NA	1	0	0	0	1	1	.	.	3.507e-05	0	0	0	0.00012	6.97963e-06	2.37869e-05	0	0	0	0	0	0	0	0	.	.	.	frameshift_variant	.	.	2.37869e-05	0.00012	1	0
1	chr1:3403000:T:C	.	3403000	T	C	HIGH	PRDM16	ENSG00000142611	LP	1	0	1	0	0	Inf	NA	1	0	1	0	0	0	.	.	3.507e-05	0	0.0001908	0	0	0	.	.	.	.	.	.	.	.	.	.	.	.	splice_donor_variant	.	.	0	0.0001908	1	0
1	chr1:51312811:C:T	.	51312811	C	T	HIGH	TTC39A	ENSG00000085831	VUS	0	0	0	0	0	Inf	NA	1	0	1	0	0	0	.	.	3.507e-05	0	0.0001908	0	0	0	.	.	.	.	.	.	.	.	.	.	.	.	splice_donor_variant	.	.	0	0.0001908	1	0
1	chr1:51322161:T:C	rs138662236	51322161	T	C	HIGH	TTC39A	ENSG00000085831	VUS	0	0	0	0	0	0.418771	NA	1	0	0	0	1	12	.	.	3.507e-05	0	0	0	0.00012	8.37451e-05	0	0.000146434	0	0.000638978	0	9.29541e-05	0.000328299	0.000464253	0	.	.	.	start_lost	possibly_damaging(0.455)	deleterious_low_confidence(0)	9.29541e-05	0.00012	1	0
1	chr1:51330038:C:G	.	51330038	C	G	HIGH	TTC39A	ENSG00000085831	VUS	0	0	0	0	0	Inf	NA	1	0	0	0	1	0	.	.	3.507e-05	0	0	0	0.00012	0	.	.	.	.	.	.	.	.	.	.	.	.	splice_donor_variant	.	.	0	0.00012	1	0
1	chr1:53210045:G:A	rs1131691925&CM030819	53210045	G	A	MODIFIER	CPT2	ENSG00000157184	LP	1	0	1	0	0	5.00056	VUS	1	0	0	0	1	1	Conflicting_interpretations_of_pathogenicity	Carnitine_palmitoyltransferase_II_deficiency&_infantile&Carnitine_palmitoyltransferase_II_deficiency	3.507e-05	0	0	0	0.00012	7.01321e-06	0	0	0	0	0	1.55362e-05	0	0	0	.	MONDO:MONDO:0010914&MedGen:C1833511&OMIM:600649&Orphanet:ORPHA228305&MONDO:MONDO:0015515&MedGen:C0342790&Orphanet:ORPHA157&SNOMED_CT:238002005	.	3_prime_UTR_variant&NMD_transcript_variant	.	.	1.55362e-05	0.00012	0	0
1	chr1:53210354:C:T	rs74315298&CM990437	53210354	C	T	MODIFIER	CPT2	ENSG00000157184	LP	1	0	1	0	1	0.093033	P/LP	1	0	0	1	0	54	Pathogenic	Carnitine_palmitoyltransferase_II_deficiency&_infantile&Carnitine_palmitoyltransferase_II_deficiency&_lethal_neonatal&Carnitine_palmitoyltransferase_II_deficiency&not_provided	3.507e-05	0	0	0.0007634	0	0.000376963	0.00126142	7.32601e-05	0	0	0	0	0	0	0	.	MONDO:MONDO:0010914&MedGen:C1833511&OMIM:600649&Orphanet:ORPHA228305&MONDO:MONDO:0012136&MedGen:C1833518&OMIM:608836&Orphanet:ORPHA228308&MONDO:MONDO:0015515&MedGen:C0342790&Orphanet:ORPHA157&SNOMED_CT:238002005&MedGen:CN517202	.	3_prime_UTR_variant&NMD_transcript_variant	.	.	7.32601e-05	0.0007634	1	0
1	chr1:53210911:CAG:C	rs397509431	53210911	CAG	C	MODIFIER	CPT2	ENSG00000157184	P	1	0	1	0	1	0.335021	P/LP	1	1	0	0	0	15	Pathogenic	Carnitine_palmitoyltransferase_II_deficiency&_infantile&Carnitine_palmitoyltransferase_II_deficiency&not_provided	3.507e-05	7.336e-05	0	0	0	0.00010468	0	0	0.00421179	0	0	1.54851e-05	0	0	0	Carnitine_palmitoyltransferase_II_deficiency&_myopathic&_stress-induced&Carnitine_palmitoyltransferase_II_deficiency	MONDO:MONDO:0010914&MedGen:C1833511&OMIM:600649&Orphanet:ORPHA228305&MONDO:MONDO:0015515&MedGen:C0342790&Orphanet:ORPHA157&SNOMED_CT:238002005&MedGen:CN517202	MONDO:MONDO:0009704&MedGen:C1833508&OMIM:255110&Orphanet:ORPHA228302&MONDO:MONDO:0015515&MedGen:C0342790&Orphanet:ORPHA157&SNOMED_CT:238002005	3_prime_UTR_variant&NMD_transcript_variant	.	.	0.00421179	7.336e-05	1	0
1	chr1:53211016:T:C	rs74315297&CM990438	53211016	T	C	MODIFIER	CPT2	ENSG00000157184	P	1	0	1	0	0	0.334957	NA	1	1	0	0	0	15	Conflicting_interpretations_of_pathogenicity&_other	Carnitine_palmitoyltransferase_II_deficiency&_myopathic&_stress-induced&Carnitine_palmitoyltransferase_II_deficiency&_infantile&Carnitine_palmitoyltransferase_II_deficiency&_lethal_neonatal&Carnitine_palmitoyltransferase_II_deficiency&not_specified&not_provided	3.507e-05	7.336e-05	0	0	0	0.0001047	0	0	0.00421179	0	0	1.5489e-05	0	0	0	Carnitine_palmitoyltransferase_II_deficiency&_myopathic&_stress-induced&Carnitine_palmitoyltransferase_II_deficiency	MONDO:MONDO:0009704&MedGen:C1833508&OMIM:255110&Orphanet:ORPHA228302&MONDO:MONDO:0010914&MedGen:C1833511&OMIM:600649&Orphanet:ORPHA228305&MONDO:MONDO:0012136&MedGen:C1833518&OMIM:608836&Orphanet:ORPHA228308&MONDO:MONDO:0015515&MedGen:C0342790&Orphanet:ORPHA157&SNOMED_CT:238002005&MedGen:CN169374&MedGen:CN517202	MONDO:MONDO:0009704&MedGen:C1833508&OMIM:255110&Orphanet:ORPHA228302&MONDO:MONDO:0015515&MedGen:C0342790&Orphanet:ORPHA157&SNOMED_CT:238002005	3_prime_UTR_variant&NMD_transcript_variant	.	.	0.00421179	7.336e-05	0	0
1	chr1:53213278:C:T	rs539239516&CM081561&COSV53759484	53213278	C	T	MODIFIER	CPT2	ENSG00000157184	P	1	0	1	0	1	1.6748	P/LP	1	1	0	0	0	3	Pathogenic	Carnitine_palmitoyltransferase_II_deficiency	3.507e-05	7.336e-05	0	0	0	2.09398e-05	7.13674e-05	0	0	0	0	0	0	0	0	.	MONDO:MONDO:0015515&MedGen:C0342790&Orphanet:ORPHA157&SNOMED_CT:238002005	.	3_prime_UTR_variant&NMD_transcript_variant	.	.	7.13674e-05	7.336e-05	1	0
1	chr1:53213283:CTTGT:C	.	53213283	CTTGT	C	MODIFIER	CPT2	ENSG00000157184	LP	1	0	1	0	0	Inf	NA	1	0	0	0	1	0	.	.	3.507e-05	0	0	0	0.00012	0	.	.	.	.	.	.	.	.	.	.	.	.	3_prime_UTR_variant&NMD_transcript_variant	.	.	0	0.00012	0	0
1	chr1:6210267:ACT:A	.	6210267	ACT	A	HIGH	RNF207	ENSG00000158286	LP	1	0	1	0	0	Inf	NA	1	0	0	0	1	0	.	.	3.507e-05	0	0	0	0.00012	0	.	.	.	.	.	.	.	.	.	.	.	.	frameshift_variant	.	.	0	0.00012	1	0
1	chr1:77926570:C:T	rs763730619	77926570	C	T	HIGH	NEXN	ENSG00000162614	LP	1	0	1	0	0	Inf	NA	1	0	0	0	1	0	.	.	3.507e-05	0	0	0	0.00012	0	.	.	.	.	.	.	.	.	.	.	.	.	stop_gained	.	.	0	0.00012	1	0
10	chr10:110835692:G:A	.	110835692	G	A	HIGH	RBM20	ENSG00000203867	VUS	0	0	0	0	0	Inf	NA	1	1	0	0	0	0	.	.	3.507e-05	7.336e-05	0	0	0	0	.	.	.	.	.	.	.	.	.	.	.	.	splice_donor_variant&non_coding_transcript_variant	.	.	0	7.336e-05	1	0
10	chr10:18140737:A:G	rs746311834	18140737	A	G	HIGH	CACNB2	ENSG00000165995	VUS	0	0	0	0	0	1.25552	VUS	1	0	0	0	1	4	Uncertain_significance	not_specified	3.507e-05	0	0	0	0.00012	2.79326e-05	0	0	0	0	0	6.19982e-05	0	0	0	.	MedGen:CN169374	.	start_lost	benign(0.091)	deleterious_low_confidence(0)	6.19982e-05	0.00012	1	0
10	chr10:18141216:G:GT	rs1477196600	18141216	G	GT	HIGH	CACNB2	ENSG00000165995	VUS	0	0	0	0	0	1.23711	NA	1	0	1	0	0	4	.	.	3.507e-05	0	0.0001908	0	0	2.83483e-05	0	0	0	0	0	0	0.00134138	0	0	.	.	.	splice_donor_variant&NMD_transcript_variant	.	.	0.00134138	0.0001908	1	0
10	chr10:20840762:G:A	rs779918718	20840762	G	A	HIGH	NEBL	ENSG00000078114	VUS	0	0	0	0	0	2.51117	NA	1	1	0	0	0	2	.	.	3.508e-05	7.339e-05	0	0	0	1.39696e-05	2.38209e-05	0	0	0	0	0	0.000329598	0	0	.	.	.	stop_gained	.	.	0.000329598	7.339e-05	1	0
10	chr10:20858239:C:T	rs775057540	20858239	C	T	HIGH	NEBL	ENSG00000078114	VUS	0	0	0	1	0	2.51234	VUS	1	0	0	0	1	2	Uncertain_significance	Primary_dilated_cardiomyopathy	3.507e-05	0	0	0	0.00012	1.39591e-05	0	0	0	0	0	3.09713e-05	0	0	0	.	EFO:EFO_0000407&Human_Phenotype_Ontology:HP:0001644&Human_Phenotype_Ontology:HP:0001725&Human_Phenotype_Ontology:HP:0005159&Human_Phenotype_Ontology:HP:0200130&MONDO:MONDO:0005021&MeSH:D002311&MedGen:C0007193&Orphanet:ORPHA217604&SNOMED_CT:195021004&SNOMED_CT:399020009	.	splice_donor_variant	.	.	3.09713e-05	0.00012	1	0
10	chr10:20888199:G:C	rs147622517	20888199	G	C	HIGH	NEBL	ENSG00000078114	LB	0	0	0	1	0	0.02291	VUS	1	0	0	1	0	212	Conflicting_interpretations_of_pathogenicity	Primary_dilated_cardiomyopathy&Hypertrophic_cardiomyopathy&Long_QT_syndrome&Primary_familial_hypertrophic_cardiomyopathy&Sudden_unexplained_death&not_specified&not_provided	3.507e-05	0	0	0.0007634	0	0.00153077	0.000612839	0.00169283	0	0	0.000599042	0.00245136	0	0.00145914	0	.	EFO:EFO_0000407&Human_Phenotype_Ontology:HP:0001644&Human_Phenotype_Ontology:HP:0001725&Human_Phenotype_Ontology:HP:0005159&Human_Phenotype_Ontology:HP:0200130&MONDO:MONDO:0005021&MeSH:D002311&MedGen:C0007193&Orphanet:ORPHA217604&SNOMED_CT:195021004&SNOMED_CT:399020009&Human_Phenotype_Ontology:HP:0001639&MONDO:MONDO:0005045&MeSH:D002312&MedGen:C0007194&Orphanet:ORPHA217569&MONDO:MONDO:0002442&MeS…	.	stop_gained	.	.	0.000612839	0.0007634	1	0
10	chr10:20945337:C:T	.	20945337	C	T	HIGH	NEBL	ENSG00000078114	VUS	0	0	0	0	0	Inf	NA	1	0	0	1	0	0	.	.	3.507e-05	0	0	0.0007634	0	0	.	.	.	.	.	.	.	.	.	.	.	.	splice_donor_variant&non_coding_transcript_variant	.	.	0	0.0007634	1	0
10	chr10:21101017:C:T	.	21101017	C	T	HIGH	NEBL	ENSG00000078114	VUS	0	0	0	0	0	Inf	NA	1	0	0	0	1	0	.	.	3.507e-05	0	0	0	0.00012	0	.	.	.	.	.	.	.	.	.	.	.	.	splice_donor_variant&non_coding_transcript_variant	.	.	0	0.00012	1	0
10	chr10:65988712:CA:C	.	65988712	CA	C	HIGH	CTNNA3	ENSG00000183230	VUS	0	0	0	0	0	5.02356	NA	1	0	0	0	1	1	.	.	3.507e-05	0	0	0	0.00012	6.9811e-06	0	0	0	0	0	1.54895e-05	0	0	0	.	.	.	frameshift_variant	.	.	1.54895e-05	0.00012	1	0
10	chr10:66766308:C:A	COSV65621924	66766308	C	A	HIGH	CTNNA3	ENSG00000183230	LP	1	0	1	0	0	Inf	NA	1	0	0	0	1	0	.	.	3.507e-05	0	0	0	0.00012	0	.	.	.	.	.	.	.	.	.	.	.	.	stop_gained	.	.	0	0.00012	1	0
10	chr10:67176941:A:AT	.	67176941	A	AT	HIGH	CTNNA3	ENSG00000183230	VUS	0	0	0	0	0	Inf	NA	1	0	0	0	1	0	.	.	3.507e-05	0	0	0	0.00012	0	.	.	.	.	.	.	.	.	.	.	.	.	frameshift_variant	.	.	0	0.00012	1	0
10	chr10:68166409:A:AC	.	68166409	A	AC	HIGH	MYPN	ENSG00000138347	LP	1	0	1	0	0	Inf	NA	2	0	0	0	2	0	.	.	7.013e-05	0	0	0	0.0002399	0	.	.	.	.	.	.	.	.	.	.	.	.	frameshift_variant	.	.	0	0.0002399	1	1
10	chr10:70435353:C:T	rs555563029	70435353	C	T	MODERATE	NODAL	ENSG00000156574	VUS	0	0	1	0	1	Inf	P/LP	1	1	0	0	0	0	Likely_pathogenic	heterotaxia_syndrome&not_provided	3.507e-05	7.336e-05	0	0	0	0	.	.	.	.	.	.	.	.	.	.	.&MedGen:CN517202	.	missense_variant	probably_damaging(1)	deleterious(0)	0	7.336e-05	1	0
10	chr10:74095751:C:T	rs397517234&CM1410943	74095751	C	T	MODIFIER	VCL	ENSG00000035403	LP	1	0	1	0	0	Inf	VUS	1	1	0	0	0	0	Uncertain_significance	not_specified	3.507e-05	7.336e-05	0	0	0	0	.	.	.	.	.	.	.	.	.	.	MedGen:CN169374	.	3_prime_UTR_variant&NMD_transcript_variant	.	.	0	7.336e-05	0	0
10	chr10:74105082:TC:T	COSV53007553	74105082	TC	T	MODIFIER	VCL	ENSG00000035403	LP	1	0	1	0	0	Inf	NA	1	0	0	0	1	0	.	.	3.507e-05	0	0	0	0.00012	0	.	.	.	.	.	.	.	.	.	.	.	.	3_prime_UTR_variant&NMD_transcript_variant	.	.	0	0.00012	0	0
10	chr10:90920180:GTTGT:G	.	90920180	GTTGT	G	HIGH	ANKRD1	ENSG00000148677	LP	1	0	1	0	0	Inf	NA	1	0	1	0	0	0	.	.	3.507e-05	0	0.0001908	0	0	0	.	.	.	.	.	.	.	.	.	.	.	.	frameshift_variant	.	.	0	0.0001908	1	0
10	chr10:94938683:A:G	rs114071557&CM1412010	94938683	A	G	HIGH	CYP2C9	ENSG00000138109	VUS	0	0	0	0	0	0.0440885	NA	1	0	0	0	1	114	.	.	3.507e-05	0	0	0	0.00012	0.000795445	0.00223501	0.00014652	0	0.000319693	0	0.000232299	0	0.000928505	0	.	.	.	start_lost&NMD_transcript_variant	probably_damaging(0.953)	deleterious_low_confidence(0)	0.000928505	0.00012	1	0
10	chr10:94949222:G:T	rs777095173	94949222	G	T	HIGH	CYP2C9	ENSG00000138109	VUS	0	0	0	0	0	Inf	NA	1	0	1	0	0	0	.	.	3.51e-05	0	0.0001911	0	0	0	.	.	.	.	.	.	.	.	.	.	.	.	stop_gained&NMD_transcript_variant	.	.	0	0.0001911	1	0
10	chr10:94981281:G:A	rs749060448&CM074766&COSV53250093	94981281	G	A	MODIFIER	CYP2C9	ENSG00000138109	LP	1	0	1	0	0	Inf	NA	2	0	0	1	1	0	.	.	7.013e-05	0	0	0.0007634	0.00012	0	.	.	.	.	.	.	.	.	.	.	.	.	3_prime_UTR_variant&NMD_transcript_variant	.	.	0	0.0007634	0	0
11	chr11:118144055:C:A	rs752087024	118144055	C	A	HIGH	SCN4B	ENSG00000177098	LP	1	0	1	0	0	Inf	NA	1	0	1	0	0	0	.	.	3.507e-05	0	0.0001908	0	0	0	.	.	.	.	.	.	.	.	.	.	.	.	stop_gained	.	.	0	0.0001908	1	0
11	chr11:123642559:G:GTGAC	.	123642559	G	GTGAC	HIGH	SCN3B	ENSG00000166257	LP	1	0	1	0	0	Inf	NA	1	0	0	0	1	0	.	.	3.507e-05	0	0	0	0.00012	0	.	.	.	.	.	.	.	.	.	.	.	.	frameshift_variant&NMD_transcript_variant	.	.	0	0.00012	1	0
11	chr11:128909850:A:G	rs1206281172	128909850	A	G	HIGH	KCNJ5	ENSG00000120457	VUS	0	0	0	0	0	2.51315	NA	1	0	0	0	1	2	.	.	3.507e-05	0	0	0	0.00012	1.39546e-05	4.7567e-05	0	0	0	0	0	0	0	0	.	.	.	splice_acceptor_variant	.	.	4.7567e-05	0.00012	1	0
11	chr11:19182641:G:A	rs779471970&COSV56389534	19182641	G	A	HIGH	CSRP3	ENSG00000129170	VUS	0	0	0	0	0	1.25554	NA	1	0	0	0	1	4	.	.	3.507e-05	0	0	0	0.00012	2.79322e-05	0	0	0	0	0	6.19675e-05	0	0	0	.	.	.	stop_gained	.	.	6.19675e-05	0.00012	1	0
19	chr19:49188641:G:A	rs172149856&CM120321	49188641	G	A	LOW	TRPM4	ENSG00000130529	P	1	0	1	1	0	76.2683	VUS	926	636	52	20	218	61	Conflicting_interpretations_of_pathogenicity	Progressive_familial_heart_block&_type_1A&Progressive_familial_heart_block_type_IB&Brugada_syndrome&not_provided	0.03247	0.04665	0.009924	0.01527	0.02615	0.000425734	7.13776e-05	0.0021978	0.000300842	0	0	0.000402564	0.000328299	0	0	.	MONDO:MONDO:0007240&MedGen:C1879286&OMIM:113900&MONDO:MONDO:0011474&MedGen:C1970298&OMIM:604559&MONDO:MONDO:0015263&MedGen:C1142166&OMIM:PS601144&Orphanet:ORPHA130&SNOMED_CT:418818005&MedGen:CN517202	.	splice_region_variant&3_prime_UTR_variant&NMD_transcript_variant	.	.	7.13776e-05	0.04665	0	39
19	chr19:49182608:G:A	rs201907325&CM105353	49182608	G	A	MODIFIER	TRPM4	ENSG00000130529	P	1	0	1	1	0	72.8467	VUS	870	626	19	20	205	60	Conflicting_interpretations_of_pathogenicity	Progressive_familial_heart_block&_type_1A&Progressive_familial_heart_block_type_IB&Brugada_syndrome&not_provided	0.03051	0.04592	0.003626	0.01527	0.02459	0.000418825	7.13708e-05	0.0022704	0.000300842	0	0	0.000371724	0.000328299	0	0	.	MONDO:MONDO:0007240&MedGen:C1879286&OMIM:113900&MONDO:MONDO:0011474&MedGen:C1970298&OMIM:604559&MONDO:MONDO:0015263&MedGen:C1142166&OMIM:PS601144&Orphanet:ORPHA130&SNOMED_CT:418818005&MedGen:CN517202	.	3_prime_UTR_variant&NMD_transcript_variant	.	.	7.13708e-05	0.04592	0	37
1	chr1:111780713:G:A	rs150401343&CM111334&COSV56182008	111780713	G	A	MODERATE	KCND3	ENSG00000171385	P	1	0	1	1	0	71.366	VUS	142	106	9	1	26	10	Conflicting_interpretations_of_pathogenicity	Spinocerebellar_ataxia_type_19/22&Brugada_syndrome_9&Cardiovascular_phenotype&not_provided	0.004979	0.007776	0.001718	0.0007634	0.003119	6.97671e-05	0	0	0.000300842	0	0	9.2908e-05	0.000328731	0.000929368	0	.	MONDO:MONDO:0011819&MedGen:C1846367&OMIM:607346&Orphanet:ORPHA98772&MONDO:MONDO:0014621&MedGen:C4225340&OMIM:616399&MedGen:CN230736&MedGen:CN517202	.	missense_variant	benign(0.033)	tolerated_low_confidence(0.37)	0.000929368	0.007776	0	3
12	chr12:32878416:C:G	rs141438322	32878416	C	G	MODERATE	PKP2	ENSG00000057294	LP	1	1	1	1	0	50.2333	VUS	50	32	8	2	8	5	Conflicting_interpretations_of_pathogenicity	Primary_dilated_cardiomyopathy&Cardiomyopathy&Arrhythmogenic_right_ventricular_dysplasia_9&Primary_familial_dilated_cardiomyopathy&not_specified&Cardiovascular_phenotype&not_provided	0.001753	0.002347	0.001527	0.001527	0.0009597	3.48972e-05	2.37903e-05	0	0	0	0	6.19502e-05	0	0	0	.	EFO:EFO_0000407&Human_Phenotype_Ontology:HP:0001644&Human_Phenotype_Ontology:HP:0001725&Human_Phenotype_Ontology:HP:0005159&Human_Phenotype_Ontology:HP:0200130&MONDO:MONDO:0005021&MeSH:D002311&MedGen:C0007193&Orphanet:ORPHA217604&SNOMED_CT:195021004&SNOMED_CT:399020009&Human_Phenotype_Ontology:HP:0001638&MONDO:MONDO:0004994&MedGen:C0878544&Orphanet:ORPHA167848&SNOMED_CT:85898001&MONDO:MONDO:00121…	.	missense_variant	benign(0.321)	deleterious(0.01)	6.19502e-05	0.002347	1	1
3	chr3:52451403:T:C	rs397516848&CM103039	52451403	T	C	MODERATE	TNNC1	ENSG00000114854	LP	1	0	1	1	0	47.718	VUS	19	16	0	1	2	2	Uncertain_significance	Primary_dilated_cardiomyopathy&Dilated_cardiomyopathy_1Z&Familial_hypertrophic_cardiomyopathy_13&not_specified	0.0006662	0.001174	0	0.0007634	0.0002399	1.39612e-05	0	7.32493e-05	0	0	0	1.54861e-05	0	0	0	.	EFO:EFO_0000407&Human_Phenotype_Ontology:HP:0001644&Human_Phenotype_Ontology:HP:0001725&Human_Phenotype_Ontology:HP:0005159&Human_Phenotype_Ontology:HP:0200130&MONDO:MONDO:0005021&MeSH:D002311&MedGen:C0007193&Orphanet:ORPHA217604&SNOMED_CT:195021004&SNOMED_CT:399020009&MONDO:MONDO:0012745&MedGen:C2678475&OMIM:611879&MONDO:MONDO:0013195&MedGen:C2750472&OMIM:613243&MedGen:CN169374	.	missense_variant	possibly_damaging(0.74)	tolerated(0.79)	7.32493e-05	0.001174	1	0
14	chr14:23420111:C:T	rs1211784451	23420111	C	T	MODERATE	MYH7	ENSG00000092054	LP	1	1	1	1	0	40.0357	VUS	8	4	0	0	4	1	Uncertain_significance	Cardiomyopathy&Hypertrophic_cardiomyopathy	0.0002805	0.0002934	0	0	0.0004798	7.00624e-06	0	7.35727e-05	0	0	0	0	0	0	0	.	Human_Phenotype_Ontology:HP:0001638&MONDO:MONDO:0004994&MedGen:C0878544&Orphanet:ORPHA167848&SNOMED_CT:85898001&Human_Phenotype_Ontology:HP:0001639&MONDO:MONDO:0005045&MeSH:D002312&MedGen:C0007194&Orphanet:ORPHA217569	.	missense_variant	probably_damaging(1)	deleterious(0.04)	7.35727e-05	0.0004798	1	0
11	chr11:47350024:C:G	rs730880619&CM086864	47350024	C	G	MODERATE	MYBPC3	ENSG00000134571	LP	1	1	1	1	0	33.5095	VUS	20	2	4	1	13	3	Conflicting_interpretations_of_pathogenicity	Cardiomyopathy&Hypertrophic_cardiomyopathy&Familial_hypertrophic_cardiomyopathy_4&Left_ventricular_noncompaction_10&not_provided	0.0007013	0.0001467	0.0007634	0.0007634	0.00156	2.09284e-05	2.37778e-05	0	0	0	0	1.54823e-05	0.000328515	0	0	.	Human_Phenotype_Ontology:HP:0001638&MONDO:MONDO:0004994&MedGen:C0878544&Orphanet:ORPHA167848&SNOMED_CT:85898001&Human_Phenotype_Ontology:HP:0001639&MONDO:MONDO:0005045&MeSH:D002312&MedGen:C0007194&Orphanet:ORPHA217569&MONDO:MONDO:0007268&MedGen:C1861862&OMIM:115197&MONDO:MONDO:0014163&MedGen:C3715165&OMIM:615396&MedGen:CN517202	.	missense_variant&NMD_transcript_variant	benign(0.434)	tolerated(0.09)	0.000328515	0.00156	0	0
11	chr11:47337783:C:T	rs368104687&CM120502	47337783	C	T	MODERATE	MYBPC3	ENSG00000134571	LP	1	1	1	1	0	30.1272	VUS	6	1	0	0	5	1	Uncertain_significance	Cardiomyopathy&Hypertrophic_cardiomyopathy&Familial_hypertrophic_cardiomyopathy_4&Left_ventricular_noncompaction_10&Primary_familial_hypertrophic_cardiomyopathy&not_specified&not_provided	0.0002104	7.336e-05	0	0	0.0005998	6.98373e-06	0	0	0	0	0	1.54895e-05	0	0	0	.	Human_Phenotype_Ontology:HP:0001638&MONDO:MONDO:0004994&MedGen:C0878544&Orphanet:ORPHA167848&SNOMED_CT:85898001&Human_Phenotype_Ontology:HP:0001639&MONDO:MONDO:0005045&MeSH:D002312&MedGen:C0007194&Orphanet:ORPHA217569&MONDO:MONDO:0007268&MedGen:C1861862&OMIM:115197&MONDO:MONDO:0014163&MedGen:C3715165&OMIM:615396&MONDO:MONDO:0024573&MeSH:D024741&MedGen:C0949658&OMIM:PS192600&Orphanet:ORPHA155&SNOM…	.	missense_variant&NMD_transcript_variant	benign(0.265)	deleterious(0)	1.54895e-05	0.0005998	1	0
12	chr12:5045874:C:T	rs121908592&CM093240	5045874	C	T	MODERATE	KCNA5	ENSG00000130037	P	1	0	1	1	1	25.1188	P/LP	5	3	1	0	1	1	Pathogenic	Atrial_fibrillation&_familial&_7	0.0001753	0.0002201	0.0001908	0	0.00012	6.97885e-06	2.37903e-05	0	0	0	0	0	0	0	0	.	MONDO:MONDO:0012828&MedGen:C2677106&OMIM:612240	.	missense_variant	benign(0)	tolerated_low_confidence(0.6)	2.37903e-05	0.0002201	1	0
21	chr21:34370648:T:C	rs74315448&CM993509	34370648	T	C	MODERATE	KCNE2	ENSG00000159197	P	1	0	1	1	0	24.2633	VUS	425	227	40	3	155	88	Conflicting_interpretations_of_pathogenicity	Atrial_fibrillation&_familial&_4&Long_QT_syndrome_6&Cardiac_arrhythmia&Cardiovascular_phenotype&not_provided	0.0149	0.01665	0.007634	0.00229	0.01859	0.000614096	0.000237869	0.00270824	0.00120482	0	9.54198e-05	0.000495617	0	0.00185701	0	.	MONDO:MONDO:0012677&MedGen:C1862394&OMIM:611493&MONDO:MONDO:0013370&MedGen:C3150953&OMIM:613693&MedGen:C0003811&MedGen:CN230736&MedGen:CN517202	.	missense_variant	probably_damaging(0.918)	deleterious(0.04)	9.54198e-05	0.01859	1	13
11	chr11:47337768:TGGG:T	.	47337768	TGGG	T	MODERATE	MYBPC3	ENSG00000134571	LP	1	1	1	0	0	Inf	NA	1	1	0	0	0	0	.	.	3.507e-05	7.336e-05	0	0	0	0	.	.	.	.	.	.	.	.	.	.	.	.	inframe_deletion&NMD_transcript_variant	.	.	0	7.336e-05	0	0
4	chr4:113365051:T:A	rs66785829&CM070017	113365051	T	A	MODIFIER	ANK2	ENSG00000145362	P	1	0	1	1	0	23.7186	VUS	1341	1087	67	12	175	284	Conflicting_interpretations_of_pathogenicity	Familial_dilated_cardiomyopathy_and_peripheral_neuropathy&Arrhythmia&Long_QT_syndrome&Cardiac_arrhythmia&_ankyrin_B-related&Cardiac_arrhythmia&Conduction_disorder_of_the_heart&Cardiovascular_phenotype&not_provided	0.04702	0.07974	0.01279	0.00916	0.02099	0.00198241	0.000333111	0.00468796	0.00391331	0.000319693	0.00152701	0.00257125	0.000984898	0.00232992	0.00222222	.	.&EFO:EFO_0004269&Human_Phenotype_Ontology:HP:0001656&Human_Phenotype_Ontology:HP:0001661&Human_Phenotype_Ontology:HP:0001665&Human_Phenotype_Ontology:HP:0001666&Human_Phenotype_Ontology:HP:0001687&Human_Phenotype_Ontology:HP:0001721&Human_Phenotype_Ontology:HP:0004351&Human_Phenotype_Ontology:HP:0005158&Human_Phenotype_Ontology:HP:0011675&MedGen:C0855329&SNOMED_CT:248650006&MONDO:MONDO:0002442&M…	.	3_prime_UTR_variant&NMD_transcript_variant	.	.	0.000984898	0.07974	0	100
3	chr3:38581266:G:A	rs199473180&CM024644&COSV61124032	38581266	G	A	MODERATE	SCN5A	ENSG00000183873	P	1	1	1	1	0	20.0988	VUS	4	0	0	4	0	1	Conflicting_interpretations_of_pathogenicity	Arrhythmia&Brugada_syndrome_1&Brugada_syndrome&not_specified&not_provided	0.0001403	0	0	0.003053	0	6.98051e-06	0	0	0	0.000319693	0	0	0	0	0	.	EFO:EFO_0004269&Human_Phenotype_Ontology:HP:0001656&Human_Phenotype_Ontology:HP:0001661&Human_Phenotype_Ontology:HP:0001665&Human_Phenotype_Ontology:HP:0001666&Human_Phenotype_Ontology:HP:0001687&Human_Phenotype_Ontology:HP:0001721&Human_Phenotype_Ontology:HP:0004351&Human_Phenotype_Ontology:HP:0005158&Human_Phenotype_Ontology:HP:0011675&MedGen:C0855329&SNOMED_CT:248650006&MONDO:MONDO:0011001&Med…	.	missense_variant	probably_damaging(0.989)	deleterious(0)	0.000319693	0.003053	1	0
1	chr1:115705203:C:T	rs141314684&COSV54773675	115705203	C	T	MODERATE	CASQ2	ENSG00000118729	P	1	1	1	1	0	15.1649	VUS	178	119	16	0	43	59	Conflicting_interpretations_of_pathogenicity	Cardiomyopathy&Ventricular_tachycardia&_catecholaminergic_polymorphic&_2&Catecholaminergic_polymorphic_ventricular_tachycardia&not_specified&Cardiovascular_phenotype&not_provided	0.006242	0.008729	0.003053	0	0.005158	0.000411609	7.13335e-05	0.000365818	0.00451264	0	0	0.000449014	0.0013132	0	0.00333333	.	Human_Phenotype_Ontology:HP:0001638&MONDO:MONDO:0004994&MedGen:C0878544&Orphanet:ORPHA167848&SNOMED_CT:85898001&MONDO:MONDO:0012762&MedGen:C2677794&OMIM:611938&MONDO:MONDO:0017990&MedGen:C1631597&OMIM:PS604772&Orphanet:ORPHA3286&MedGen:CN169374&MedGen:CN230736&MedGen:CN517202	.	missense_variant	benign(0.185)	tolerated(0.09)	7.13335e-05	0.008729	0	3
18	chr18:31086716:T:C	rs201015785	31086716	T	C	MODERATE	DSC2	ENSG00000134755	LP	1	1	1	1	0	12.5665	VUS	40	25	2	2	11	16	Conflicting_interpretations_of_pathogenicity	Cardiomyopathy&Arrhythmogenic_right_ventricular_cardiomyopathy&_type_11&not_specified&Cardiovascular_phenotype&not_provided	0.001403	0.001834	0.0003817	0.001527	0.00132	0.000111646	4.75534e-05	7.32279e-05	0.000301023	0	0	0.000154866	0.000328947	0.000464684	0	.	Human_Phenotype_Ontology:HP:0001638&MONDO:MONDO:0004994&MedGen:C0878544&Orphanet:ORPHA167848&SNOMED_CT:85898001&MONDO:MONDO:0012506&MedGen:C1864850&OMIM:610476&MedGen:CN169374&MedGen:CN230736&MedGen:CN517202	.	missense_variant	probably_damaging(0.938)	tolerated(0.08)	7.32279e-05	0.001834	1	0
7	chr7:150955481:G:A	rs972201049&CM088338	150955481	G	A	MODERATE	KCNH2	ENSG00000055118	P	1	1	1	1	0	11.7315	VUS	7	0	2	0	5	3	Conflicting_interpretations_of_pathogenicity	Arrhythmia&Long_QT_syndrome&Short_QT_syndrome_1&Long_QT_syndrome_2&not_provided	0.0002455	0	0.0003817	0	0.0005998	2.09266e-05	0	0	0	0	0	3.09722e-05	0.000327654	0	0	.	EFO:EFO_0004269&Human_Phenotype_Ontology:HP:0001656&Human_Phenotype_Ontology:HP:0001661&Human_Phenotype_Ontology:HP:0001665&Human_Phenotype_Ontology:HP:0001666&Human_Phenotype_Ontology:HP:0001687&Human_Phenotype_Ontology:HP:0001721&Human_Phenotype_Ontology:HP:0004351&Human_Phenotype_Ontology:HP:0005158&Human_Phenotype_Ontology:HP:0011675&MedGen:C0855329&SNOMED_CT:248650006&MONDO:MONDO:0002442&MeS…	.	missense_variant	benign(0.003)	tolerated_low_confidence(0.27)	0.000327654	0.0005998	0	0
11	chr11:47351261:G:C	rs367990952	47351261	G	C	MODERATE	MYBPC3	ENSG00000134571	VUS	0	1	1	0	1	Inf	P/LP	1	0	0	0	1	0	Likely_pathogenic	not_provided	3.507e-05	0	0	0	0.00012	0	.	.	.	.	.	.	.	.	.	.	MedGen:CN517202	.	missense_variant&NMD_transcript_variant	probably_damaging(0.987)	deleterious_low_confidence(0)	0	0.00012	1	0
11	chr11:533883:G:A	rs121917758&CM081303&COSV54240842	533883	G	A	MODERATE	HRAS	ENSG00000174775	LP	1	0	1	0	1	Inf	P/LP	1	0	1	0	0	0	Pathogenic	Costello_syndrome	3.507e-05	0	0.0001908	0	0	0	.	.	.	.	.	.	.	.	.	.	MONDO:MONDO:0009026&MedGen:C0587248&OMIM:218040&Orphanet:ORPHA3071&SNOMED_CT:309776008	.	missense_variant&NMD_transcript_variant	probably_damaging(1)	deleterious(0)	0	0.0001908	1	0
11	chr11:64753971:C:T	rs757681143&CM066980	64753971	C	T	MODERATE	PYGM	ENSG00000068976	P	1	0	1	0	1	2.51266	P/LP	1	1	0	0	0	2	Likely_pathogenic	Glycogen_storage_disease&_type_V&not_provided	3.507e-05	7.336e-05	0	0	0	1.39573e-05	2.37903e-05	0	0	0.000319489	0	0	0	0	0	.	MONDO:MONDO:0009293&MedGen:C0017924&OMIM:232600&Orphanet:ORPHA368&SNOMED_CT:55912009&MedGen:CN517202	.	missense_variant	probably_damaging(1)	deleterious(0.01)	0.000319489	7.336e-05	1	0
11	chr11:64755295:CGAGA:C	.	64755295	CGAGA	C	HIGH	PYGM	ENSG00000068976	LP	1	0	1	0	0	Inf	NA	2	0	0	2	0	0	.	.	7.013e-05	0	0	0.001527	0	0	.	.	.	.	.	.	.	.	.	.	.	.	frameshift_variant	.	.	0	0.001527	1	0
11	chr11:64755320:G:A	rs767739769&CM021319&COSV51214899	64755320	G	A	HIGH	PYGM	ENSG00000068976	P	1	0	1	0	1	Inf	P/LP	1	1	0	0	0	0	Pathogenic/Likely_pathogenic	Glycogen_storage_disease&_type_V&not_provided	3.507e-05	7.336e-05	0	0	0	0	.	.	.	.	.	.	.	.	.	.	MONDO:MONDO:0009293&MedGen:C0017924&OMIM:232600&Orphanet:ORPHA368&SNOMED_CT:55912009&MedGen:CN517202	.	stop_gained	.	.	0	7.336e-05	1	0
11	chr11:64757826:C:A	CM930630	64757826	C	A	MODERATE	PYGM	ENSG00000068976	LP	1	0	1	0	0	Inf	NA	1	1	0	0	0	0	.	.	3.507e-05	7.336e-05	0	0	0	0	.	.	.	.	.	.	.	.	.	.	.	.	missense_variant	probably_damaging(1)	deleterious(0)	0	7.336e-05	1	0
11	chr11:64759730:CCAGAG:C	rs780193588	64759730	CCAGAG	C	HIGH	PYGM	ENSG00000068976	P	1	0	1	0	1	5.02665	P/LP	1	0	0	0	1	1	Pathogenic	Glycogen_storage_disease&_type_V	3.507e-05	0	0	0	0.00012	6.97681e-06	0	0	0	0	0	1.54847e-05	0	0	0	.	MONDO:MONDO:0009293&MedGen:C0017924&OMIM:232600&Orphanet:ORPHA368&SNOMED_CT:55912009	.	frameshift_variant	.	.	1.54847e-05	0.00012	1	0
11	chr11:74457283:AC:A	rs786205809	74457283	AC	A	HIGH	KCNE3	ENSG00000175538	VUS	0	0	0	0	0	Inf	NA	1	0	1	0	0	0	.	.	3.507e-05	0	0.0001908	0	0	0	.	.	.	.	.	.	.	.	.	.	.	.	frameshift_variant	.	.	0	0.0001908	1	0
11	chr11:74462856:C:T	rs964353480	74462856	C	T	HIGH	KCNE3	ENSG00000175538	VUS	0	0	0	0	0	5.02595	NA	1	0	1	0	0	1	.	.	3.507e-05	0	0.0001908	0	0	6.97778e-06	0	7.32279e-05	0	0	0	0	0	0	0	.	.	.	splice_acceptor_variant	.	.	7.32279e-05	0.0001908	1	0
11	chr11:94447276:G:A	rs774277300&COSV60575247	94447276	G	A	HIGH	MRE11	ENSG00000020922	P	1	0	1	0	1	2.50894	P/LP	1	1	0	0	0	2	Pathogenic	Colonic_neoplasm&Ataxia-telangiectasia-like_disorder&Hereditary_cancer-predisposing_syndrome&Ataxia-telangiectasia-like_disorder_1&not_provided	3.507e-05	7.336e-05	0	0	0	1.3978e-05	0	0	0	0	0	3.09972e-05	0	0	0	.	Human_Phenotype_Ontology:HP:0100273&MONDO:MONDO:0005401&MeSH:D003110&MedGen:C0009375&MONDO:MONDO:0011457&MedGen:C1858391&OMIM:PS604391&MONDO:MONDO:0015356&MedGen:C0027672&Orphanet:ORPHA140162&SNOMED_CT:699346009&MONDO:MONDO:0024557&MedGen:C4012790&OMIM:604391&Orphanet:ORPHA251347&MedGen:CN517202	.	stop_gained	.	.	3.09972e-05	7.336e-05	1	0
11	chr11:94467815:G:A	rs372411821&CM1410382&COSV60578898	94467815	G	A	HIGH	MRE11	ENSG00000020922	LP	1	0	1	0	0	5.01943	NA	1	0	1	0	0	1	.	.	3.507e-05	0	0.0001908	0	0	6.98685e-06	0	0	0	0	0	1.54923e-05	0	0	0	.	.	.	stop_gained&splice_region_variant	.	.	1.54923e-05	0.0001908	1	0
11	chr11:94471601:G:C	rs143400546&COSV60574026	94471601	G	C	MODERATE	MRE11	ENSG00000020922	LP	1	0	1	0	0	0.418292	VUS	1	0	0	1	0	12	Uncertain_significance	Neoplasm_of_ovary&Ataxia-telangiectasia-like_disorder&Hereditary_cancer-predisposing_syndrome&Ataxia-telangiectasia-like_disorder_1&not_provided	3.507e-05	0	0	0.0007634	0	8.3841e-05	2.38039e-05	7.3443e-05	0	0	0	0.000139552	0	0.000466418	0	.	Human_Phenotype_Ontology:HP:0100615&MONDO:MONDO:0021068&MeSH:D010051&MedGen:C0919267&OMIM:167000&SNOMED_CT:123843001&MONDO:MONDO:0011457&MedGen:C1858391&OMIM:PS604391&MONDO:MONDO:0015356&MedGen:C0027672&Orphanet:ORPHA140162&SNOMED_CT:699346009&MONDO:MONDO:0024557&MedGen:C4012790&OMIM:604391&Orphanet:ORPHA251347&MedGen:CN517202	.	missense_variant	possibly_damaging(0.781)	deleterious(0)	7.3443e-05	0.0007634	1	0
11	chr11:94471758:T:G	rs587781272	94471758	T	G	MODERATE	MRE11	ENSG00000020922	LP	1	0	1	0	0	2.51158	VUS	1	0	0	0	1	2	Uncertain_significance	Ataxia-telangiectasia-like_disorder&Hereditary_cancer-predisposing_syndrome	3.508e-05	0	0	0	0.00012	1.39673e-05	0	0	0	0	0	1.55058e-05	0	0.000465549	0	.	MONDO:MONDO:0011457&MedGen:C1858391&OMIM:PS604391&MONDO:MONDO:0015356&MedGen:C0027672&Orphanet:ORPHA140162&SNOMED_CT:699346009	.	missense_variant&splice_region_variant	probably_damaging(0.989)	deleterious(0.01)	0.000465549	0.00012	1	0
11	chr11:94478810:T:C	rs147771140&COSV60577611	94478810	T	C	MODERATE	MRE11	ENSG00000020922	LP	1	0	1	0	0	0.628287	VUS	1	0	0	0	1	8	Conflicting_interpretations_of_pathogenicity	Hereditary_breast_and_ovarian_cancer_syndrome&Ataxia-telangiectasia-like_disorder&Hereditary_cancer-predisposing_syndrome&Ataxia-telangiectasia-like_disorder_1&not_provided	3.507e-05	0	0	0	0.00012	5.58184e-05	0	7.32386e-05	0	0.00191571	0	0	0	0.000464684	0	.	MONDO:MONDO:0003582&MeSH:D061325&MedGen:C0677776&OMIM:PS604370&Orphanet:ORPHA145&MONDO:MONDO:0011457&MedGen:C1858391&OMIM:PS604391&MONDO:MONDO:0015356&MedGen:C0027672&Orphanet:ORPHA140162&SNOMED_CT:699346009&MONDO:MONDO:0024557&MedGen:C4012790&OMIM:604391&Orphanet:ORPHA251347&MedGen:CN517202	.	missense_variant	benign(0.001)	tolerated(0.28)	7.32386e-05	0.00012	0	0
11	chr11:94485939:T:C	rs1270616264	94485939	T	C	MODERATE	MRE11	ENSG00000020922	LP	1	0	1	0	0	Inf	NA	1	0	0	0	1	0	.	.	3.507e-05	0	0	0	0.00012	0	.	.	.	.	.	.	.	.	.	.	.	.	missense_variant	benign(0.374)	deleterious(0.02)	0	0.00012	1	0
11	chr11:94492642:CCT:C	.	94492642	CCT	C	HIGH	MRE11	ENSG00000020922	VUS	0	0	0	0	0	Inf	NA	1	0	0	0	1	0	.	.	3.507e-05	0	0	0	0.00012	0	.	.	.	.	.	.	.	.	.	.	.	.	frameshift_variant&splice_region_variant	.	.	0	0.00012	1	0
11	chr11:94492800:A:G	.	94492800	A	G	HIGH	MRE11	ENSG00000020922	LP	1	0	1	0	0	Inf	NA	1	0	1	0	0	0	.	.	3.507e-05	0	0.0001908	0	0	0	.	.	.	.	.	.	.	.	.	.	.	.	start_lost	benign(0.1)	deleterious_low_confidence(0)	0	0.0001908	1	0
11	chr11:94492800:AT:A	.	94492800	AT	A	HIGH	MRE11	ENSG00000020922	LP	1	0	1	0	0	Inf	NA	1	0	1	0	0	0	.	.	3.507e-05	0	0.0001908	0	0	0	.	.	.	.	.	.	.	.	.	.	.	.	frameshift_variant&start_lost&start_retained_variant	.	.	0	0.0001908	1	0
12	chr12:110914288:G:A	rs756671869&CM1411019&COSV57406779	110914288	G	A	HIGH	MYL2	ENSG00000111245	P	1	1	1	0	0	1.67207	NA	1	0	1	0	0	3	.	.	3.507e-05	0	0.0001908	0	0	2.0974e-05	4.76872e-05	0	0	0	0	1.54967e-05	0	0	0	.	.	.	stop_gained&splice_region_variant	.	.	4.76872e-05	0.0001908	1	0
12	chr12:114385521:C:G	rs104894378&CM109115&CM971438	114385521	C	G	MODERATE	TBX5	ENSG00000089225	P	1	0	1	0	1	Inf	P/LP	1	1	0	0	0	0	Pathogenic	not_provided	3.507e-05	7.336e-05	0	0	0	0	.	.	.	.	.	.	.	.	.	.	MedGen:CN517202	.	missense_variant	probably_damaging(1)	deleterious(0)	0	7.336e-05	1	0
12	chr12:114676312:C:G	.	114676312	C	G	HIGH	TBX3	ENSG00000135111	LP	1	0	1	0	0	Inf	NA	1	1	0	0	0	0	.	.	3.507e-05	7.336e-05	0	0	0	0	.	.	.	.	.	.	.	.	.	.	.	.	splice_donor_variant	.	.	0	7.336e-05	1	0
12	chr12:119735228:G:A	rs776381451	119735228	G	A	HIGH	CIT	ENSG00000122966	LP	1	0	1	0	0	5.02279	NA	1	0	1	0	0	1	.	.	3.507e-05	0	0.0001908	0	0	6.98217e-06	0	0	0	0	0	1.54875e-05	0	0	0	.	.	.	stop_gained	.	.	1.54875e-05	0.0001908	1	0
12	chr12:2053564:T:C	rs761378545&COSV59737906	2053564	T	C	HIGH	CACNA1C	ENSG00000151067	VUS	0	0	0	1	0	2.51185	VUS	1	0	0	0	1	2	Uncertain_significance	Long_QT_syndrome&Timothy_syndrome&Brugada_syndrome_3&not_provided	3.507e-05	0	0	0	0.00012	1.39618e-05	0	0	0	0	0	3.09933e-05	0	0	0	.	MONDO:MONDO:0002442&MeSH:D008133&MedGen:C0023976&OMIM:PS192500&SNOMED_CT:9651007&MONDO:MONDO:0010979&MedGen:C1832916&OMIM:601005&Orphanet:ORPHA65283&MONDO:MONDO:0012742&MedGen:C2678478&OMIM:611875&MedGen:CN517202	.	start_lost&NMD_transcript_variant	benign(0.049)	deleterious_low_confidence(0)	3.09933e-05	0.00012	1	0
12	chr12:32877908:C:CAG	rs779241371	32877908	C	CAG	HIGH	PKP2	ENSG00000057294	VUS	0	1	0	0	0	0.628296	NA	1	0	0	1	0	8	.	.	3.507e-05	0	0	0.0007634	0	5.58176e-05	0.000166461	0	0	0	0	1.54856e-05	0	0	0	.	.	.	frameshift_variant	.	.	0.000166461	0.0007634	1	0
12	chr12:32877910:CCT:C	rs745882420	32877910	CCT	C	HIGH	PKP2	ENSG00000057294	VUS	0	1	0	0	0	0.62834	NA	1	0	0	1	0	8	.	.	3.507e-05	0	0	0.0007634	0	5.58137e-05	0.000166413	0	0	0	0	1.54847e-05	0	0	0	.	.	.	frameshift_variant	.	.	0.000166413	0.0007634	1	0
12	chr12:32877944:GGAATCCACGGC:G	.	32877944	GGAATCCACGGC	G	HIGH	PKP2	ENSG00000057294	LP	1	1	1	0	0	Inf	NA	1	0	0	0	1	0	.	.	3.507e-05	0	0	0	0.00012	0	.	.	.	.	.	.	.	.	.	.	.	.	frameshift_variant	.	.	0	0.00012	1	0
12	chr12:48125446:A:AC	.	48125446	A	AC	HIGH	PFKM	ENSG00000152556	VUS	0	0	0	0	0	Inf	NA	1	0	0	0	1	0	.	.	3.507e-05	0	0	0	0.00012	0	.	.	.	.	.	.	.	.	.	.	.	.	frameshift_variant&NMD_transcript_variant	.	.	0	0.00012	1	0
12	chr12:48132922:C:T	rs138893744&CM1314546	48132922	C	T	MODIFIER	PFKM	ENSG00000152556	P	1	0	1	0	1	5.0249	P/LP	1	0	0	0	1	1	Pathogenic	Glycogen_storage_disease&_type_VII	3.507e-05	0	0	0	0.00012	6.97924e-06	0	0	0	0	0	1.54866e-05	0	0	0	.	MONDO:MONDO:0009295&MedGen:C0017926&OMIM:232800&Orphanet:ORPHA371&SNOMED_CT:89597008	.	3_prime_UTR_variant&NMD_transcript_variant	.	.	1.54866e-05	0.00012	1	0
12	chr12:48134818:C:T	rs866904446&COSV56660963	48134818	C	T	MODIFIER	PFKM	ENSG00000152556	P	1	0	1	0	0	Inf	NA	1	0	0	0	1	0	.	.	3.507e-05	0	0	0	0.00012	0	.	.	.	.	.	.	.	.	.	.	.	.	3_prime_UTR_variant&NMD_transcript_variant	.	.	0	0.00012	0	0
12	chr12:48143751:A:G	rs1361710401&COSV56658007	48143751	A	G	HIGH	PFKM	ENSG00000152556	LP	1	0	1	0	0	Inf	NA	1	0	0	0	1	0	.	.	3.507e-05	0	0	0	0.00012	0	.	.	.	.	.	.	.	.	.	.	.	.	splice_acceptor_variant&NMD_transcript_variant	.	.	0	0.00012	1	0
12	chr12:49029227:ACT:A	.	49029227	ACT	A	HIGH	KMT2D	ENSG00000167548	LP	1	0	1	0	0	Inf	NA	1	1	0	0	0	0	.	.	3.507e-05	7.336e-05	0	0	0	0	.	.	.	.	.	.	.	.	.	.	.	.	frameshift_variant	.	.	0	7.336e-05	1	0
12	chr12:49041132:C:T	rs368767696&CM146864	49041132	C	T	MODERATE	KMT2D	ENSG00000167548	LP	1	0	1	0	0	5.02062	VUS	1	0	0	0	1	1	Uncertain_significance	Kabuki_syndrome_1	3.507e-05	0	0	0	0.00012	6.98519e-06	0	0	0	0	0	1.55048e-05	0	0	0	.	MONDO:MONDO:0007843&MedGen:CN030661&OMIM:147920	.	missense_variant	benign(0.186)	deleterious_low_confidence(0.01)	1.55048e-05	0.00012	1	0
12	chr12:49043362:C:T	.	49043362	C	T	HIGH	KMT2D	ENSG00000167548	LP	1	0	1	0	0	Inf	VUS	1	0	0	0	1	0	Uncertain_significance	Kabuki_syndrome_1	3.507e-05	0	0	0	0.00012	0	.	.	.	.	.	.	.	.	.	.	MONDO:MONDO:0007843&MedGen:CN030661&OMIM:147920	.	splice_donor_variant	.	.	0	0.00012	1	0
12	chr12:5044148:A:G	rs889711431	5044148	A	G	HIGH	KCNA5	ENSG00000130037	VUS	0	0	0	1	0	1.25633	VUS	1	0	0	1	0	4	Uncertain_significance	Atrial_fibrillation&_familial&_7	3.507e-05	0	0	0.0007634	0	2.79146e-05	9.51339e-05	0	0	0	0	0	0	0	0	.	MONDO:MONDO:0012828&MedGen:C2677106&OMIM:612240	.	start_lost	benign(0.006)	deleterious_low_confidence(0)	9.51339e-05	0.0007634	1	0
12	chr12:5044149:T:C	.	5044149	T	C	HIGH	KCNA5	ENSG00000130037	LP	1	0	1	0	0	Inf	NA	1	0	1	0	0	0	.	.	3.507e-05	0	0.0001908	0	0	0	.	.	.	.	.	.	.	.	.	.	.	.	start_lost	benign(0.023)	deleterious_low_confidence(0)	0	0.0001908	1	0
14	chr14:23418313:C:T	rs727503246&CM042422&CM1313302&COSV62515965	23418313	C	T	MODERATE	MYH7	ENSG00000092054	P	1	1	1	1	1	10.0526	P/LP	2	0	1	0	1	1	Pathogenic	Cardiomyopathy&Hypertrophic_cardiomyopathy&Familial_hypertrophic_cardiomyopathy_1&Sudden_unexplained_death&not_specified&Cardiovascular_phenotype&not_provided	7.013e-05	0	0.0001908	0	0.00012	6.97632e-06	0	0	0	0	0	1.54847e-05	0	0	0	.	Human_Phenotype_Ontology:HP:0001638&MONDO:MONDO:0004994&MedGen:C0878544&Orphanet:ORPHA167848&SNOMED_CT:85898001&Human_Phenotype_Ontology:HP:0001639&MONDO:MONDO:0005045&MeSH:D002312&MedGen:C0007194&Orphanet:ORPHA217569&MONDO:MONDO:0008647&MedGen:C3495498&OMIM:192600&MedGen:C0520806&MedGen:CN169374&MedGen:CN230736&MedGen:CN517202	.	missense_variant	possibly_damaging(0.641)	deleterious(0)	1.54847e-05	0.0001908	1	0
12	chr12:57490232:G:A	.	57490232	G	A	HIGH	MARS1	ENSG00000166986	LP	1	0	1	0	0	Inf	NA	1	0	0	0	1	0	.	.	3.507e-05	0	0	0	0.00012	0	.	.	.	.	.	.	.	.	.	.	.	.	stop_gained&NMD_transcript_variant	.	.	0	0.00012	1	0
12	chr12:57512306:T:C	.	57512306	T	C	HIGH	MARS1	ENSG00000166986	VUS	0	0	0	0	0	Inf	NA	1	0	0	0	1	0	.	.	3.507e-05	0	0	0	0.00012	0	.	.	.	.	.	.	.	.	.	.	.	.	stop_lost&NMD_transcript_variant	.	.	0	0.00012	1	0
13	chr13:110198404:G:GC	.	110198404	G	GC	HIGH	COL4A1	ENSG00000187498	VUS	0	0	0	0	0	Inf	NA	1	0	0	1	0	0	.	.	3.507e-05	0	0	0.0007634	0	0	.	.	.	.	.	.	.	.	.	.	.	.	frameshift_variant	.	.	0	0.0007634	1	0
13	chr13:110198407:C:CTGCT	.	110198407	C	CTGCT	HIGH	COL4A1	ENSG00000187498	VUS	0	0	0	0	0	Inf	NA	1	0	0	1	0	0	.	.	3.507e-05	0	0	0.0007634	0	0	.	.	.	.	.	.	.	.	.	.	.	.	frameshift_variant	.	.	0	0.0007634	1	0
13	chr13:110205523:CTTTT:C	rs1293851072	110205523	CTTTT	C	HIGH	COL4A1	ENSG00000187498	VUS	0	0	0	0	0	0.812993	NA	1	0	0	1	0	6	.	.	3.507e-05	0	0	0.0007634	0	4.31369e-05	0.000158053	0	0	0	0	0	0	0	0	.	.	.	frameshift_variant	.	.	0.000158053	0.0007634	1	0
13	chr13:110205530:GGGTTT:G	rs1566373199	110205530	GGGTTT	G	HIGH	COL4A1	ENSG00000187498	VUS	0	0	0	0	0	0.814243	VUS	1	0	0	1	0	6	Uncertain_significance	not_provided	3.507e-05	0	0	0.0007634	0	4.30707e-05	0.000156928	0	0	0	0	0	0	0	0	.	MedGen:CN517202	.	frameshift_variant	.	.	0.000156928	0.0007634	1	0
13	chr13:110205537:CCCTGTAGAA:C	rs1360123079	110205537	CCCTGTAGAA	C	HIGH	COL4A1	ENSG00000187498	VUS	0	0	0	0	0	1.63838	VUS	1	0	0	1	0	3	Uncertain_significance	not_provided	3.507e-05	0	0	0.0007634	0	2.14053e-05	7.68246e-05	0	0	0	0	0	0	0	0	.	MedGen:CN517202	.	splice_acceptor_variant&coding_sequence_variant&intron_variant	.	.	7.68246e-05	0.0007634	1	0
13	chr13:110209941:T:A	rs528886135	110209941	T	A	HIGH	COL4A1	ENSG00000187498	LB	0	0	0	0	0	0.837635	NA	1	0	1	0	0	6	.	.	3.507e-05	0	0.0001908	0	0	4.18679e-05	0	0	0	0	0	9.29051e-05	0	0	0	.	.	.	stop_lost	.	.	9.29051e-05	0.0001908	1	0
13	chr13:20189343:T:C	CM022366&CM031188&CM051513&CX031112	20189343	T	C	MODERATE	GJB2	ENSG00000165474	LP	1	0	1	0	0	Inf	NA	1	0	0	0	1	0	.	.	3.507e-05	0	0	0	0.00012	0	.	.	.	.	.	.	.	.	.	.	.	.	missense_variant	probably_damaging(1)	deleterious(0)	0	0.00012	1	0
13	chr13:20189351:C:T	rs80338944&CM970681	20189351	C	T	HIGH	GJB2	ENSG00000165474	P	1	0	1	0	1	0.837647	P/LP	1	0	1	0	0	6	Pathogenic	Mutilating_keratoderma&Keratitis-ichthyosis-deafness_syndrome&_autosomal_dominant&Palmoplantar_keratoderma-deafness_syndrome&Knuckle_pads&_deafness_AND_leukonychia_syndrome&Deafness&_autosomal_recessive_1A&Deafness&_X-linked_2&Deafness&_autosomal_dominant_3a&Hystrix-like_ichthyosis_with_deafness&Deafness&_autosomal_recessive_1b&Deafness&_autosomal_recessive&not_provided&Rare_genetic_deafness	3.507e-05	0	0.0001908	0	0	4.18673e-05	0	0	0	0	0	0	0.00197498	0	0	.	MONDO:MONDO:0007422&MedGen:C0265964&OMIM:124500&Orphanet:ORPHA494&SNOMED_CT:24559001&MONDO:MONDO:0007850&MedGen:C0265336&OMIM:148210&MONDO:MONDO:0007852&MedGen:C1835672&OMIM:148350&Orphanet:ORPHA2202&MONDO:MONDO:0007866&MedGen:C0266004&OMIM:149200&Orphanet:ORPHA2698&SNOMED_CT:1271009&MONDO:MONDO:0009076&MedGen:C2673759&OMIM:220290&MONDO:MONDO:0010576&MedGen:C1844678&OMIM:304400&Orphanet:ORPHA383&…	.	stop_gained	.	.	0.00197498	0.0001908	1	0
13	chr13:20189487:C:T	rs111033190&CM013721&CM023927	20189487	C	T	MODERATE	GJB2	ENSG00000165474	P	1	0	1	0	1	5.02356	P/LP	1	0	0	1	0	1	Pathogenic	Deafness&_autosomal_recessive_1A&Deafness&_autosomal_dominant_3a&nonsyndromic_sensorineural_hearing_loss&not_provided&Rare_genetic_deafness	3.507e-05	0	0	0.0007634	0	6.9811e-06	2.38016e-05	0	0	0	0	0	0	0	0	.	MONDO:MONDO:0009076&MedGen:C2673759&OMIM:220290&MONDO:MONDO:0011103&MedGen:C2675750&OMIM:601544&MeSH:C537845&MedGen:C1842137&MedGen:CN517202&MedGen:CN826980&Orphanet:ORPHA96210	.	missense_variant	probably_damaging(1)	deleterious(0)	2.38016e-05	0.0007634	1	0
13	chr13:20189574:C:CA	.	20189574	C	CA	HIGH	GJB2	ENSG00000165474	P	1	0	1	0	0	Inf	NA	1	0	1	0	0	0	.	.	3.507e-05	0	0.0001908	0	0	0	.	.	.	.	.	.	.	.	.	.	.	.	frameshift_variant	.	.	0	0.0001908	1	0
13	chr13:20189580:A:G	rs371086981	20189580	A	G	HIGH	GJB2	ENSG00000165474	LP	1	0	1	0	1	1.256	P/LP	1	0	1	0	0	4	Likely_pathogenic	Deafness&_autosomal_recessive_1A&Deafness&_autosomal_dominant_3a&Nonsyndromic_hearing_loss_and_deafness&not_specified&not_provided	3.507e-05	0	0.0001908	0	0	2.7922e-05	9.52018e-05	0	0	0	0	0	0	0	0	.	MONDO:MONDO:0009076&MedGen:C2673759&OMIM:220290&MONDO:MONDO:0011103&MedGen:C2675750&OMIM:601544&MONDO:MONDO:0019497&MedGen:CN043648&Orphanet:ORPHA87884&MedGen:CN169374&MedGen:CN517202	.	start_lost	benign(0.222)	deleterious(0)	9.52018e-05	0.0001908	1	0
13	chr13:32326500:G:T	rs28897702&CD1313346&CS1010440	32326500	G	T	MODERATE	BRCA2	ENSG00000139618	P	1	0	1	0	0	Inf	VUS	1	0	0	0	1	0	Uncertain_significance	Hereditary_breast_and_ovarian_cancer_syndrome&Breast-ovarian_cancer&_familial_2&Hereditary_cancer-predisposing_syndrome	3.507e-05	0	0	0	0.00012	0	.	.	.	.	.	.	.	.	.	.	MONDO:MONDO:0003582&MeSH:D061325&MedGen:C0677776&OMIM:PS604370&Orphanet:ORPHA145&MONDO:MONDO:0012933&MedGen:C2675520&OMIM:612555&MONDO:MONDO:0015356&MedGen:C0027672&Orphanet:ORPHA140162&SNOMED_CT:699346009	.	missense_variant&splice_region_variant	probably_damaging(0.978)	tolerated(0.05)	0	0.00012	1	0
13	chr13:32339909:G:GT	rs587782011	32339909	G	GT	HIGH	BRCA2	ENSG00000139618	P	1	0	1	0	1	Inf	P/LP	1	0	0	0	1	0	Pathogenic	Breast_carcinoma&Hereditary_breast_and_ovarian_cancer_syndrome&Breast-ovarian_cancer&_familial_2&not_provided	3.507e-05	0	0	0	0.00012	0	.	.	.	.	.	.	.	.	.	.	Human_Phenotype_Ontology:HP:0003002&MONDO:MONDO:0004989&MedGen:C0678222&MONDO:MONDO:0003582&MeSH:D061325&MedGen:C0677776&OMIM:PS604370&Orphanet:ORPHA145&MONDO:MONDO:0012933&MedGen:C2675520&OMIM:612555&MedGen:CN517202	.	frameshift_variant	.	.	0	0.00012	1	0
13	chr13:32363187:C:T	rs431825362&COSV99061603	32363187	C	T	MODERATE	BRCA2	ENSG00000139618	P	1	0	1	0	0	Inf	VUS	1	0	0	0	1	0	Conflicting_interpretations_of_pathogenicity	Hereditary_breast_and_ovarian_cancer_syndrome&Breast-ovarian_cancer&_familial_2&Hereditary_cancer-predisposing_syndrome&not_specified&not_provided	3.507e-05	0	0	0	0.00012	0	.	.	.	.	.	.	.	.	.	.	MONDO:MONDO:0003582&MeSH:D061325&MedGen:C0677776&OMIM:PS604370&Orphanet:ORPHA145&MONDO:MONDO:0012933&MedGen:C2675520&OMIM:612555&MONDO:MONDO:0015356&MedGen:C0027672&Orphanet:ORPHA140162&SNOMED_CT:699346009&MedGen:CN169374&MedGen:CN517202	.	missense_variant&NMD_transcript_variant	benign(0)	tolerated(0.21)	0	0.00012	0	0
13	chr13:32370389:T:G	.	32370389	T	G	MODIFIER	BRCA2	ENSG00000139618	VUS	0	0	1	0	1	Inf	P/LP	1	1	0	0	0	0	Pathogenic	Hereditary_breast_and_ovarian_cancer_syndrome	3.507e-05	7.336e-05	0	0	0	0	.	.	.	.	.	.	.	.	.	.	MONDO:MONDO:0003582&MeSH:D061325&MedGen:C0677776&OMIM:PS604370&Orphanet:ORPHA145	.	intron_variant&NMD_transcript_variant	.	.	0	7.336e-05	1	0
13	chr13:32379900:A:C	rs80359165&CM087489&CM118443&COSV99061633	32379900	A	C	MODERATE	BRCA2	ENSG00000139618	P	1	0	1	0	0	1.0056	VUS	1	0	1	0	0	5	Conflicting_interpretations_of_pathogenicity	Hereditary_breast_and_ovarian_cancer_syndrome&Malignant_tumor_of_breast&Breast-ovarian_cancer&_familial_2&Hereditary_cancer-predisposing_syndrome&not_specified&Breast_and/or_ovarian_cancer&not_provided	3.507e-05	0	0.0001908	0	0	3.48748e-05	0	0	0	0	0	7.74162e-05	0	0	0	.	MONDO:MONDO:0003582&MeSH:D061325&MedGen:C0677776&OMIM:PS604370&Orphanet:ORPHA145&MONDO:MONDO:0007254&MedGen:C0006142&SNOMED_CT:254837009&MONDO:MONDO:0012933&MedGen:C2675520&OMIM:612555&MONDO:MONDO:0015356&MedGen:C0027672&Orphanet:ORPHA140162&SNOMED_CT:699346009&MedGen:CN169374&MedGen:CN221562&MedGen:CN517202	.	missense_variant&NMD_transcript_variant	probably_damaging(0.977)	deleterious(0)	7.74162e-05	0.0001908	1	0
13	chr13:32399212:T:G	.	32399212	T	G	HIGH	BRCA2	ENSG00000139618	VUS	0	0	0	0	0	Inf	NA	1	1	0	0	0	0	.	.	3.507e-05	7.336e-05	0	0	0	0	.	.	.	.	.	.	.	.	.	.	.	.	splice_donor_variant	.	.	0	7.336e-05	1	0
14	chr14:23386026:C:A	COSV62448128	23386026	C	A	HIGH	MYH6	ENSG00000197616	LP	1	0	1	0	0	Inf	NA	1	0	1	0	0	0	.	.	3.507e-05	0	0.0001908	0	0	0	.	.	.	.	.	.	.	.	.	.	.	.	stop_gained	.	.	0	0.0001908	1	0
14	chr14:23389592:C:T	.	23389592	C	T	HIGH	MYH6	ENSG00000197616	LP	1	0	1	0	0	Inf	NA	1	0	0	1	0	0	.	.	3.507e-05	0	0	0.0007634	0	0	.	.	.	.	.	.	.	.	.	.	.	.	splice_donor_variant	.	.	0	0.0007634	1	0
14	chr14:23424840:G:A	rs138049878&CM003687	23424840	G	A	MODERATE	MYH7	ENSG00000092054	P	1	1	1	1	1	10.0512	P/LP	2	0	2	0	0	1	Likely_pathogenic	Cardiomyopathy&Hypertrophic_cardiomyopathy&Familial_hypertrophic_cardiomyopathy_1&Primary_familial_hypertrophic_cardiomyopathy&not_provided	7.013e-05	0	0.0003817	0	0	6.9773e-06	0	0	0	0	0	0	0.000328084	0	0	.	Human_Phenotype_Ontology:HP:0001638&MONDO:MONDO:0004994&MedGen:C0878544&Orphanet:ORPHA167848&SNOMED_CT:85898001&Human_Phenotype_Ontology:HP:0001639&MONDO:MONDO:0005045&MeSH:D002312&MedGen:C0007194&Orphanet:ORPHA217569&MONDO:MONDO:0008647&MedGen:C3495498&OMIM:192600&MONDO:MONDO:0024573&MeSH:D024741&MedGen:C0949658&OMIM:PS192600&Orphanet:ORPHA155&SNOMED_CT:83978005&MedGen:CN517202	.	missense_variant	possibly_damaging(0.901)	deleterious(0)	0.000328084	0.0003817	1	0
14	chr14:23396324:G:A	.	23396324	G	A	HIGH	MYH6	ENSG00000197616	LP	1	0	1	0	0	Inf	NA	1	0	0	0	1	0	.	.	3.507e-05	0	0	0	0.00012	0	.	.	.	.	.	.	.	.	.	.	.	.	stop_gained	.	.	0	0.00012	1	0
14	chr14:23416240:C:T	rs750987717&CM111213&COSV62522323&COSV62522750	23416240	C	T	MODERATE	MYH7	ENSG00000092054	LP	1	1	1	1	0	10.0384	VUS	2	0	0	0	2	1	Uncertain_significance	Cardiomyopathy&Hypertrophic_cardiomyopathy&First_degree_atrioventricular_block&not_specified&not_provided	7.013e-05	0	0	0	0.0002399	6.98617e-06	0	0	0	0	0	1.54938e-05	0	0	0	.	Human_Phenotype_Ontology:HP:0001638&MONDO:MONDO:0004994&MedGen:C0878544&Orphanet:ORPHA167848&SNOMED_CT:85898001&Human_Phenotype_Ontology:HP:0001639&MONDO:MONDO:0005045&MeSH:D002312&MedGen:C0007194&Orphanet:ORPHA217569&Human_Phenotype_Ontology:HP:0011705&MONDO:MONDO:0000466&MedGen:C0085614&SNOMED_CT:270492004&MedGen:CN169374&MedGen:CN517202	.	missense_variant	benign(0.311)	deleterious(0.01)	1.54938e-05	0.0002399	1	0
3	chr3:32159096:C:T	rs72552291&CM074892	32159096	C	T	MODIFIER	GPD1L	ENSG00000152642	P	1	0	1	1	0	8.79347	VUS	28	11	6	0	11	16	Conflicting_interpretations_of_pathogenicity	Death_in_infancy&Brugada_syndrome_2&Brugada_syndrome&not_specified&Brugada_syndrome_(shorter-than-normal_QT_interval)&Cardiovascular_phenotype&not_provided	0.0009818	0.0008069	0.001145	0	0.00132	0.000111651	0	0	0	0	0	0.000247793	0	0	0	.	Human_Phenotype_Ontology:HP:0001522&Human_Phenotype_Ontology:HP:0003816&Human_Phenotype_Ontology:HP:0003817&Human_Phenotype_Ontology:HP:0003818&Human_Phenotype_Ontology:HP:0003823&Human_Phenotype_Ontology:HP:0003827&MedGen:C1858430&MONDO:MONDO:0012728&MedGen:C2673193&OMIM:611777&MONDO:MONDO:0015263&MedGen:C1142166&OMIM:PS601144&Orphanet:ORPHA130&SNOMED_CT:418818005&MedGen:CN169374&MedGen:CN221547…	.	3_prime_UTR_variant&NMD_transcript_variant	.	.	0.000247793	0.00132	0	0
6	chr6:123279055:C:T	rs189125299&COSV62131975	123279055	C	T	HIGH	TRDN	ENSG00000186439	LP	1	1	1	1	0	8.35451	VUS	45	16	0	19	10	27	Uncertain_significance	Catecholaminergic_polymorphic_ventricular_tachycardia&Cardiovascular_phenotype&not_provided	0.001578	0.001174	0	0.0145	0.0012	0.00018888	0.000548481	7.35835e-05	0	0.000320924	0	0	0.000330251	0.000465116	0	.	MONDO:MONDO:0017990&MedGen:C1631597&OMIM:PS604772&Orphanet:ORPHA3286&MedGen:CN230736&MedGen:CN517202	.	splice_donor_variant	.	.	7.35835e-05	0.0145	1	2
11	chr11:19188269:C:T	rs145300736&CM103199	19188269	C	T	MODERATE	CSRP3	ENSG00000129170	LP	1	0	1	1	0	8.16197	VUS	13	0	12	0	1	8	Uncertain_significance	Dilated_cardiomyopathy_1M&Familial_hypertrophic_cardiomyopathy_12&not_specified	0.0004559	0	0.00229	0	0.00012	5.58566e-05	7.14286e-05	7.32815e-05	0	0.000319489	0	4.6467e-05	0	0	0	.	MONDO:MONDO:0011840&MedGen:C1843808&OMIM:607482&MONDO:MONDO:0012804&MedGen:C2677491&OMIM:612124&MedGen:CN169374	.	missense_variant	benign(0.322)	tolerated(0.3)	7.32815e-05	0.00229	0	1
3	chr3:38597755:C:T	rs199473582&CM100669&COSV61120961	38597755	C	T	MODERATE	SCN5A	ENSG00000183873	LP	1	1	1	1	0	7.53808	VUS	3	0	2	0	1	2	Uncertain_significance	Brugada_syndrome_1&Brugada_syndrome&not_specified	0.0001052	0	0.0003817	0	0.00012	1.39558e-05	2.37869e-05	0	0	0	0	1.54828e-05	0	0	0	.	MONDO:MONDO:0011001&MedGen:C4551804&OMIM:601144&MONDO:MONDO:0015263&MedGen:C1142166&OMIM:PS601144&Orphanet:ORPHA130&SNOMED_CT:418818005&MedGen:CN169374	.	missense_variant	benign(0.006)	tolerated(0.38)	2.37869e-05	0.0003817	0	0
14	chr14:23416993:CTG:C	.	23416993	CTG	C	HIGH	MYH7	ENSG00000092054	LP	1	1	1	0	0	Inf	NA	1	0	0	0	1	0	.	.	3.507e-05	0	0	0	0.00012	0	.	.	.	.	.	.	.	.	.	.	.	.	splice_acceptor_variant&intron_variant	.	.	0	0.00012	1	0
3	chr3:38554303:C:T	rs199473279&CM097851	38554303	C	T	MODERATE	SCN5A	ENSG00000183873	LP	1	1	1	1	0	7.53706	VUS	3	0	0	2	1	2	Uncertain_significance	Brugada_syndrome&Congenital_long_QT_syndrome	0.0001052	0	0	0.001527	0.00012	1.39577e-05	4.75602e-05	0	0	0	0	0	0	0	0	.	MONDO:MONDO:0015263&MedGen:C1142166&OMIM:PS601144&Orphanet:ORPHA130&SNOMED_CT:418818005&MONDO:MONDO:0019171&MedGen:C1141890&OMIM:PS192500&Orphanet:ORPHA101016&Orphanet:ORPHA768&SNOMED_CT:20852007&SNOMED_CT:442917000	.	missense_variant	possibly_damaging(0.743)	deleterious(0.03)	4.75602e-05	0.001527	1	0
1	chr1:237454444:T:G	rs373331669	237454444	T	G	MODERATE	RYR2	ENSG00000198626	LP	1	1	1	1	0	7.53706	VUS	3	0	0	0	3	2	Uncertain_significance	Cardiomyopathy&Catecholaminergic_polymorphic_ventricular_tachycardia	0.0001052	0	0	0	0.0003599	1.39577e-05	0	0	0	0	0	1.5489e-05	0.000328084	0	0	.	Human_Phenotype_Ontology:HP:0001638&MONDO:MONDO:0004994&MedGen:C0878544&Orphanet:ORPHA167848&SNOMED_CT:85898001&MONDO:MONDO:0017990&MedGen:C1631597&OMIM:PS604772&Orphanet:ORPHA3286	.	missense_variant	probably_damaging(0.944)	tolerated(0.05)	0.000328084	0.0003599	1	0
10	chr10:119672399:C:T	rs397514506&CD111935&CM1110061	119672399	C	T	MODERATE	BAG3	ENSG00000151929	LP	1	0	1	1	0	6.69974	VUS	8	3	0	1	4	6	Uncertain_significance	Myofibrillar_myopathy&_BAG3-related&Dilated_cardiomyopathy_1HH&Familial_isolated_arrhythmogenic_right_ventricular_dysplasia&Cardiovascular_phenotype&not_provided	0.0002805	0.0002201	0	0.0007634	0.0004798	4.18673e-05	2.37857e-05	7.3185e-05	0	0	9.54381e-05	1.54871e-05	0.000328084	0.000464684	0	.	MONDO:MONDO:0013061&MedGen:C2751831&OMIM:612954&Orphanet:ORPHA199340&MONDO:MONDO:0013479&MedGen:C3151293&OMIM:613881&MONDO:MONDO:0016342&MedGen:C4274968&Orphanet:ORPHA217656&MedGen:CN230736&MedGen:CN517202	.	missense_variant	probably_damaging(0.936)	deleterious(0.05)	9.54381e-05	0.0007634	1	0
11	chr11:47351428:G:A	rs727504249&CM0910203	47351428	G	A	MODERATE	MYBPC3	ENSG00000134571	LP	1	1	1	1	0	6.28187	VUS	5	4	1	0	0	4	Uncertain_significance	Cardiomyopathy&Hypertrophic_cardiomyopathy&not_specified	0.0001753	0.0002934	0.0001908	0	0	2.79057e-05	7.13267e-05	7.31957e-05	0	0	0	0	0	0	0	.	Human_Phenotype_Ontology:HP:0001638&MONDO:MONDO:0004994&MedGen:C0878544&Orphanet:ORPHA167848&SNOMED_CT:85898001&Human_Phenotype_Ontology:HP:0001639&MONDO:MONDO:0005045&MeSH:D002312&MedGen:C0007194&Orphanet:ORPHA217569&MedGen:CN169374	.	missense_variant&NMD_transcript_variant	probably_damaging(0.932)	deleterious(0)	7.31957e-05	0.0002934	1	0
3	chr3:38620885:C:T	rs199473069&CM077628	38620885	C	T	MODERATE	SCN5A	ENSG00000183873	LP	1	1	1	1	0	6.0309	VUS	6	0	0	0	6	5	Uncertain_significance	Arrhythmia&Brugada_syndrome_1&Brugada_syndrome&Congenital_long_QT_syndrome&not_provided	0.0002104	0	0	0	0.0007198	3.4887e-05	0	0	0	0.000319081	0	6.19387e-05	0	0	0	.	EFO:EFO_0004269&Human_Phenotype_Ontology:HP:0001656&Human_Phenotype_Ontology:HP:0001661&Human_Phenotype_Ontology:HP:0001665&Human_Phenotype_Ontology:HP:0001666&Human_Phenotype_Ontology:HP:0001687&Human_Phenotype_Ontology:HP:0001721&Human_Phenotype_Ontology:HP:0004351&Human_Phenotype_Ontology:HP:0005158&Human_Phenotype_Ontology:HP:0011675&MedGen:C0855329&SNOMED_CT:248650006&MONDO:MONDO:0011001&Med…	.	missense_variant	possibly_damaging(0.874)	deleterious(0.03)	6.19387e-05	0.0007198	1	0
6	chr6:123377900:T:C	rs578024729	123377900	T	C	HIGH	TRDN	ENSG00000186439	P	1	1	1	1	0	5.86376	VUS	7	0	6	0	1	6	Conflicting_interpretations_of_pathogenicity	Ventricular_tachycardia&_catecholaminergic_polymorphic&_5&_with_or_without_muscle_weakness&Catecholaminergic_polymorphic_ventricular_tachycardia	0.0002455	0	0.001145	0	0.00012	4.18673e-05	0	0	0	0	0	0	0.00196721	0	0	.	MONDO:MONDO:0014191&MedGen:C3809536&OMIM:615441&MONDO:MONDO:0017990&MedGen:C1631597&OMIM:PS604772&Orphanet:ORPHA3286	.	splice_acceptor_variant	.	.	0.00196721	0.001145	1	0
14	chr14:23432717:AGGCAGCCACCACCTCAGGAGTGTACACC:A	.	23432717	AGGCAGCCACCACCTCAGGAGTGTACACC	A	HIGH	MYH7	ENSG00000092054	LP	1	1	1	0	0	Inf	NA	1	0	0	0	1	0	.	.	3.507e-05	0	0	0	0.00012	0	.	.	.	.	.	.	.	.	.	.	.	.	frameshift_variant	.	.	0	0.00012	1	0
14	chr14:23433182:T:A	.	23433182	T	A	HIGH	MYH7	ENSG00000092054	LP	1	1	1	0	0	Inf	NA	1	0	0	0	1	0	.	.	3.507e-05	0	0	0	0.00012	0	.	.	.	.	.	.	.	.	.	.	.	.	stop_gained	.	.	0	0.00012	1	0
14	chr14:23433194:G:A	.	23433194	G	A	HIGH	MYH7	ENSG00000092054	LP	1	1	1	0	0	Inf	NA	1	0	0	1	0	0	.	.	3.507e-05	0	0	0.0007634	0	0	.	.	.	.	.	.	.	.	.	.	.	.	stop_gained	.	.	0	0.0007634	1	0
14	chr14:63852754:G:C	.	63852754	G	C	HIGH	SYNE2	ENSG00000054654	VUS	0	0	0	0	0	Inf	NA	1	0	1	0	0	0	.	.	3.507e-05	0	0.0001908	0	0	0	.	.	.	.	.	.	.	.	.	.	.	.	splice_donor_variant	.	.	0	0.0001908	1	0
14	chr14:63909147:GA:G	.	63909147	GA	G	MODIFIER	SYNE2	ENSG00000054654	LP	1	0	1	0	0	Inf	NA	1	0	0	1	0	0	.	.	3.507e-05	0	0	0.0007634	0	0	.	.	.	.	.	.	.	.	.	.	.	.	5_prime_UTR_variant&NMD_transcript_variant	.	.	0	0.0007634	0	0
14	chr14:64107608:G:A	rs745516407	64107608	G	A	HIGH	SYNE2	ENSG00000054654	VUS	0	0	0	0	0	5.02518	VUS	1	0	0	0	1	1	Uncertain_significance	Emery-Dreifuss_muscular_dystrophy_5&_autosomal_dominant&not_provided	3.507e-05	0	0	0	0.00012	6.97885e-06	2.37891e-05	0	0	0	0	0	0	0	0	.	MONDO:MONDO:0013072&MedGen:C2751805&OMIM:612999&MedGen:CN517202	.	splice_donor_variant	.	.	2.37891e-05	0.00012	1	0
14	chr14:64122361:G:A	.	64122361	G	A	HIGH	SYNE2	ENSG00000054654	LP	1	0	1	0	0	Inf	NA	2	0	0	0	2	0	.	.	7.013e-05	0	0	0	0.0002399	0	.	.	.	.	.	.	.	.	.	.	.	.	stop_gained	.	.	0	0.0002399	1	0
14	chr14:64190178:T:TG	.	64190178	T	TG	MODIFIER	SYNE2	ENSG00000054654	LP	1	0	1	0	0	Inf	NA	1	0	0	0	1	0	.	.	3.507e-05	0	0	0	0.00012	0	.	.	.	.	.	.	.	.	.	.	.	.	intron_variant&NMD_transcript_variant	.	.	0	0.00012	0	0
14	chr14:64212099:G:A	.	64212099	G	A	HIGH	SYNE2	ENSG00000054654	LP	1	0	1	0	0	Inf	NA	1	0	0	0	1	0	.	.	3.507e-05	0	0	0	0.00012	0	.	.	.	.	.	.	.	.	.	.	.	.	splice_donor_variant&NMD_transcript_variant	.	.	0	0.00012	1	0
14	chr14:64214393:G:A	.	64214393	G	A	MODIFIER	SYNE2	ENSG00000054654	LP	1	0	1	0	0	Inf	NA	1	0	1	0	0	0	.	.	3.507e-05	0	0.0001908	0	0	0	.	.	.	.	.	.	.	.	.	.	.	.	3_prime_UTR_variant&NMD_transcript_variant	.	.	0	0.0001908	0	0
14	chr14:64223237:C:T	.	64223237	C	T	MODIFIER	SYNE2	ENSG00000054654	LP	1	0	1	0	0	Inf	NA	1	0	0	0	1	0	.	.	3.507e-05	0	0	0	0.00012	0	.	.	.	.	.	.	.	.	.	.	.	.	3_prime_UTR_variant&NMD_transcript_variant	.	.	0	0.00012	0	0
14	chr14:75980892:A:G	.	75980892	A	G	HIGH	TGFB3	ENSG00000119699	VUS	0	0	0	0	0	Inf	NA	1	0	1	0	0	0	.	.	3.507e-05	0	0.0001908	0	0	0	.	.	.	.	.	.	.	.	.	.	.	.	start_lost	benign(0.014)	deleterious_low_confidence(0.01)	0	0.0001908	1	0
15	chr15:38253214:A:G	.	38253214	A	G	MODERATE	SPRED1	ENSG00000166068	LP	1	0	1	0	0	Inf	VUS	1	0	0	0	1	0	Uncertain_significance	Legius_syndrome	3.507e-05	0	0	0	0.00012	0	.	.	.	.	.	.	.	.	.	.	MONDO:MONDO:0012669&MedGen:C1969623&OMIM:611431&Orphanet:ORPHA137605	.	missense_variant	benign(0)	tolerated(0.78)	0	0.00012	0	0
15	chr15:38268239:T:C	.	38268239	T	C	HIGH	SPRED1	ENSG00000166068	VUS	0	0	0	0	0	Inf	NA	1	0	0	1	0	0	.	.	3.507e-05	0	0	0.0007634	0	0	.	.	.	.	.	.	.	.	.	.	.	.	splice_donor_variant	.	.	0	0.0007634	1	0
15	chr15:48437011:T:A	rs113080385&CM145787	48437011	T	A	MODIFIER	FBN1	ENSG00000166147	LP	1	0	1	0	0	Inf	VUS	1	0	0	0	1	0	Uncertain_significance	Familial_thoracic_aortic_aneurysm_and_aortic_dissection&not_provided	3.507e-05	0	0	0	0.00012	0	.	.	.	.	.	.	.	.	.	.	MONDO:MONDO:0019625&MedGen:C4707243&OMIM:PS607086&Orphanet:ORPHA91387&MedGen:CN517202	.	3_prime_UTR_variant&NMD_transcript_variant	.	.	0	0.00012	0	0
15	chr15:48756238:G:A	.	48756238	G	A	HIGH	CEP152	ENSG00000103995	LP	1	0	1	0	0	Inf	NA	1	0	0	0	1	0	.	.	3.507e-05	0	0	0	0.00012	0	.	.	.	.	.	.	.	.	.	.	.	.	stop_gained	.	.	0	0.00012	1	0
15	chr15:48781209:A:AT	rs778933589	48781209	A	AT	HIGH	CEP152	ENSG00000103995	LP	1	0	1	0	0	2.51208	NA	1	0	0	0	1	2	.	.	3.51e-05	0	0	0	0.0001202	1.39725e-05	4.76554e-05	0	0	0	0	0	0	0	0	.	.	.	frameshift_variant	.	.	4.76554e-05	0.0001202	1	0
15	chr15:52128643:C:T	.	52128643	C	T	HIGH	GNB5	ENSG00000069966	VUS	0	0	0	0	0	5.02497	NA	1	0	1	0	0	1	.	.	3.507e-05	0	0.0001908	0	0	6.97915e-06	0	0	0	0	0	0	0.000328731	0	0	.	.	.	splice_donor_variant&NMD_transcript_variant	.	.	0.000328731	0.0001908	1	0
15	chr15:52179877:C:T	rs1265145488	52179877	C	T	HIGH	GNB5	ENSG00000069966	VUS	0	0	0	0	0	5.02031	NA	1	0	1	0	0	1	.	.	3.514e-05	0	0.0001914	0	0	6.99957e-06	0	0	0	0	0	0	0.000327869	0	0	.	.	.	start_lost&NMD_transcript_variant	benign(0.328)	tolerated(0.08)	0.000327869	0.0001914	1	0
15	chr15:63042920:G:A	rs397516396	63042920	G	A	MODERATE	TPM1	ENSG00000140416	LP	1	1	1	0	0	5.02665	VUS	1	0	1	0	0	1	Uncertain_significance	not_specified	3.507e-05	0	0.0001908	0	0	6.97681e-06	0	0	0	0	0	0	0	0.000464684	0	.	MedGen:CN169374	.	missense_variant&NMD_transcript_variant	possibly_damaging(0.604)	tolerated(0.14)	0.000464684	0.0001908	1	0
15	chr15:63048687:G:T	.	63048687	G	T	MODIFIER	TPM1	ENSG00000140416	LP	1	1	1	0	0	Inf	NA	2	0	0	0	2	0	.	.	7.015e-05	0	0	0	0.0002399	0	.	.	.	.	.	.	.	.	.	.	.	.	intron_variant&NMD_transcript_variant	.	.	0	0.0002399	0	0
15	chr15:66703295:CTT:C	.	66703295	CTT	C	HIGH	SMAD6	ENSG00000137834	LP	1	0	1	0	0	Inf	NA	2	2	0	0	0	0	.	.	7.016e-05	0.0001468	0	0	0	0	.	.	.	.	.	.	.	.	.	.	.	.	frameshift_variant&NMD_transcript_variant	.	.	0	0.0001468	1	0
15	chr15:66703433:GA:G	.	66703433	GA	G	HIGH	SMAD6	ENSG00000137834	LP	1	0	1	0	0	Inf	NA	1	0	0	1	0	0	.	.	3.517e-05	0	0	0.0007657	0	0	.	.	.	.	.	.	.	.	.	.	.	.	frameshift_variant&NMD_transcript_variant	.	.	0	0.0007657	1	0
15	chr15:66704075:G:T	.	66704075	G	T	HIGH	SMAD6	ENSG00000137834	LP	1	0	1	0	0	Inf	VUS	1	0	0	0	1	0	Uncertain_significance	Aortic_valve_disease_2	3.507e-05	0	0	0	0.00012	0	.	.	.	.	.	.	.	.	.	.	MONDO:MONDO:0013902&MedGen:C3542024&OMIM:614823	.	stop_gained&splice_region_variant&NMD_transcript_variant	.	.	0	0.00012	1	0
15	chr15:66781118:C:A	rs374240137	66781118	C	A	MODIFIER	SMAD6	ENSG00000137834	LP	1	0	1	0	0	Inf	NA	1	0	0	0	1	0	.	.	3.507e-05	0	0	0	0.00012	0	.	.	.	.	.	.	.	.	.	.	.	.	3_prime_UTR_variant&NMD_transcript_variant	.	.	0	0.00012	0	0
15	chr15:66781412:C:CGGCCCCTACGACCCCAA	.	66781412	C	CGGCCCCTACGACCCCAA	HIGH	SMAD6	ENSG00000137834	LP	1	0	1	0	0	Inf	NA	1	0	1	0	0	0	.	.	3.508e-05	0	0.0001908	0	0	0	.	.	.	.	.	.	.	.	.	.	.	.	frameshift_variant	.	.	0	0.0001908	1	0
15	chr15:84817485:G:A	rs1299801381	84817485	G	A	HIGH	ALPK3	ENSG00000136383	P	1	0	1	0	0	Inf	NA	1	0	0	0	1	0	.	.	3.52e-05	0	0	0	0.0001203	0	.	.	.	.	.	.	.	.	.	.	.	.	stop_gained	.	.	0	0.0001203	1	0
15	chr15:84827606:G:A	.	84827606	G	A	HIGH	ALPK3	ENSG00000136383	LP	1	0	1	0	0	Inf	NA	1	0	0	1	0	0	.	.	3.507e-05	0	0	0.0007634	0	0	.	.	.	.	.	.	.	.	.	.	.	.	splice_donor_variant	.	.	0	0.0007634	1	0
15	chr15:84840252:C:T	.	84840252	C	T	HIGH	ALPK3	ENSG00000136383	LP	1	0	1	0	0	Inf	NA	1	1	0	0	0	0	.	.	3.507e-05	7.336e-05	0	0	0	0	.	.	.	.	.	.	.	.	.	.	.	.	stop_gained	.	.	0	7.336e-05	1	0
16	chr16:2079165:G:A	rs146745242	2079165	G	A	MODIFIER	TSC2	ENSG00000103197	LP	1	0	1	0	0	0.628016	VUS	1	0	0	0	1	8	Conflicting_interpretations_of_pathogenicity	Lymphangiomyomatosis&Tuberous_sclerosis_2&Hereditary_cancer-predisposing_syndrome&not_provided	3.507e-05	0	0	0	0.00012	5.58425e-05	2.38027e-05	0.000219587	0	0	0	4.64641e-05	0	0.000465116	0	.	MONDO:MONDO:0011705&MedGen:C0751674&OMIM:606690&SNOMED_CT:73017001&MONDO:MONDO:0013199&MedGen:C1860707&OMIM:613254&MONDO:MONDO:0015356&MedGen:C0027672&Orphanet:ORPHA140162&SNOMED_CT:699346009&MedGen:CN517202	.	3_prime_UTR_variant&NMD_transcript_variant	.	.	0.000465116	0.00012	0	0
16	chr16:2085299:G:A	rs745895675&COSV51911416	2085299	G	A	MODIFIER	TSC2	ENSG00000103197	LP	1	0	1	0	0	2.51304	VUS	1	0	1	0	0	2	Conflicting_interpretations_of_pathogenicity	Focal_cortical_dysplasia_type_II&Tuberous_sclerosis_2&Hereditary_cancer-predisposing_syndrome	3.507e-05	0	0.0001908	0	0	1.39552e-05	2.37767e-05	0	0	0	0	0	0.000328299	0	0	.	Human_Phenotype_Ontology:HP:0032051&MONDO:MONDO:0011818&MedGen:C1846385&OMIM:607341&Orphanet:ORPHA268994&MONDO:MONDO:0013199&MedGen:C1860707&OMIM:613254&MONDO:MONDO:0015356&MedGen:C0027672&Orphanet:ORPHA140162&SNOMED_CT:699346009	.	3_prime_UTR_variant&NMD_transcript_variant	.	.	0.000328299	0.0001908	0	0
16	chr16:2090338:C:A	rs764447736&CD075507&CD1513817&CM1312930	2090338	C	A	HIGH	PKD1	ENSG00000008710	P	1	0	1	0	1	1.67518	P/LP	1	1	0	0	0	3	Pathogenic	Polycystic_kidney_disease&_adult_type	3.507e-05	7.336e-05	0	0	0	2.09351e-05	7.13504e-05	0	0	0	0	0	0	0	0	.	MONDO:MONDO:0008263&MedGen:C3149841&OMIM:173900&SNOMED_CT:28728008	.	stop_gained	.	.	7.13504e-05	7.336e-05	1	0
16	chr16:2100516:C:T	rs1212007205	2100516	C	T	MODIFIER	PKD1	ENSG00000008710	LP	1	0	1	0	0	5.02518	NA	1	0	0	0	1	1	.	.	3.507e-05	0	0	0	0.00012	6.97885e-06	0	0	0	0	0	1.54875e-05	0	0	0	.	.	.	3_prime_UTR_variant&NMD_transcript_variant	.	.	1.54875e-05	0.00012	0	0
16	chr16:2102524:C:A	CM971189	2102524	C	A	MODIFIER	PKD1	ENSG00000008710	P	1	0	1	0	0	Inf	NA	1	0	1	0	0	0	.	.	3.507e-05	0	0.0001908	0	0	0	.	.	.	.	.	.	.	.	.	.	.	.	3_prime_UTR_variant&NMD_transcript_variant	.	.	0	0.0001908	0	0
16	chr16:2115436:TA:T	rs1448641464&CD1210668	2115436	TA	T	MODIFIER	PKD1	ENSG00000008710	LP	1	0	1	0	1	Inf	P/LP	1	1	0	0	0	0	Likely_pathogenic	not_provided	3.507e-05	7.336e-05	0	0	0	0	.	.	.	.	.	.	.	.	.	.	MedGen:CN517202	.	3_prime_UTR_variant&NMD_transcript_variant	.	.	0	7.336e-05	1	0
16	chr16:2116616:G:T	COSV51915501	2116616	G	T	HIGH	PKD1	ENSG00000008710	VUS	0	0	0	0	0	Inf	NA	1	1	0	0	0	0	.	.	3.507e-05	7.336e-05	0	0	0	0	.	.	.	.	.	.	.	.	.	.	.	.	stop_gained&NMD_transcript_variant	.	.	0	7.336e-05	1	0
16	chr16:2116835:C:A	.	2116835	C	A	HIGH	PKD1	ENSG00000008710	VUS	0	0	0	0	0	Inf	NA	1	0	0	0	1	0	.	.	3.507e-05	0	0	0	0.00012	0	.	.	.	.	.	.	.	.	.	.	.	.	stop_gained&splice_region_variant&NMD_transcript_variant	.	.	0	0.00012	1	0
16	chr16:2119175:T:TG	.	2119175	T	TG	HIGH	PKD1	ENSG00000008710	LP	1	0	1	0	0	Inf	NA	1	0	1	0	0	0	.	.	3.507e-05	0	0.0001908	0	0	0	.	.	.	.	.	.	.	.	.	.	.	.	frameshift_variant	.	.	0	0.0001908	1	0
16	chr16:3243447:C:G	rs28940580&CM970911&CM990839	3243447	C	G	MODIFIER	MEFV	ENSG00000103313	P	1	0	1	0	1	0.717662	P/LP	1	0	0	0	1	7	Pathogenic	Familial_mediterranean_fever&_autosomal_dominant&Acute_febrile_neutrophilic_dermatosis&Familial_Mediterranean_fever&not_provided	3.507e-05	0	0	0	0.00012	4.8867e-05	0	7.32601e-05	0	0	0	9.29167e-05	0	0	0	.	MONDO:MONDO:0007601&MedGen:C1851347&OMIM:134610&MONDO:MONDO:0011959&MedGen:C0085077&OMIM:608068&Orphanet:ORPHA3243&SNOMED_CT:84625002&MONDO:MONDO:0018088&MedGen:C0031069&OMIM:249100&Orphanet:ORPHA342&SNOMED_CT:12579009&MedGen:CN517202	.	3_prime_UTR_variant&NMD_transcript_variant	.	.	9.29167e-05	0.00012	1	0
16	chr16:3243447:C:T	rs28940580&CM970911&CM990839	3243447	C	T	MODIFIER	MEFV	ENSG00000103313	P	1	0	1	0	0	2.51182	VUS	1	0	0	0	1	2	Conflicting_interpretations_of_pathogenicity	Familial_mediterranean_fever&_autosomal_dominant&Familial_Mediterranean_fever&not_specified&not_provided	3.507e-05	0	0	0	0.00012	1.3962e-05	0	0	0	0	0	3.09722e-05	0	0	0	.	MONDO:MONDO:0007601&MedGen:C1851347&OMIM:134610&MONDO:MONDO:0018088&MedGen:C0031069&OMIM:249100&Orphanet:ORPHA342&SNOMED_CT:12579009&MedGen:CN169374&MedGen:CN517202	.	3_prime_UTR_variant&NMD_transcript_variant	.	.	3.09722e-05	0.00012	0	0
16	chr16:3243529:C:T	rs104895085&CM014209	3243529	C	T	MODIFIER	MEFV	ENSG00000103313	LP	1	0	1	0	0	0.502315	VUS	1	0	0	0	1	10	Conflicting_interpretations_of_pathogenicity	Familial_Mediterranean_fever&not_provided	3.507e-05	0	0	0	0.00012	6.98168e-05	0.000166603	7.33138e-05	0	0	0	3.09722e-05	0	0	0	.	MONDO:MONDO:0018088&MedGen:C0031069&OMIM:249100&Orphanet:ORPHA342&SNOMED_CT:12579009&MedGen:CN517202	.	3_prime_UTR_variant&NMD_transcript_variant	.	.	7.33138e-05	0.00012	0	0
16	chr16:3249615:TG:T	.	3249615	TG	T	HIGH	MEFV	ENSG00000103313	LP	1	0	1	0	0	Inf	NA	1	0	1	0	0	0	.	.	3.507e-05	0	0.0001908	0	0	0	.	.	.	.	.	.	.	.	.	.	.	.	frameshift_variant&NMD_transcript_variant	.	.	0	0.0001908	1	0
16	chr16:72795861:TG:T	COSV51707545&COSV51724061	72795861	TG	T	HIGH	ZFHX3	ENSG00000140836	VUS	0	0	0	0	0	Inf	NA	1	0	1	0	0	0	.	.	3.507e-05	0	0.0001908	0	0	0	.	.	.	.	.	.	.	.	.	.	.	.	frameshift_variant	.	.	0	0.0001908	1	0
16	chr16:72797455:G:A	.	72797455	G	A	HIGH	ZFHX3	ENSG00000140836	VUS	0	0	0	0	0	Inf	NA	1	0	0	0	1	0	.	.	3.507e-05	0	0	0	0.00012	0	.	.	.	.	.	.	.	.	.	.	.	.	stop_gained	.	.	0	0.00012	1	0
17	chr17:19967918:C:A	.	19967918	C	A	HIGH	AKAP10	ENSG00000108599	VUS	0	0	0	0	0	Inf	NA	1	0	0	0	1	0	.	.	3.507e-05	0	0	0	0.00012	0	.	.	.	.	.	.	.	.	.	.	.	.	splice_donor_variant&NMD_transcript_variant	.	.	0	0.00012	1	0
17	chr17:31159088:G:A	.	31159088	G	A	MODERATE	NF1	ENSG00000196712	LP	1	0	1	0	0	Inf	NA	1	0	0	1	0	0	.	.	3.509e-05	0	0	0.0007634	0	0	.	.	.	.	.	.	.	.	.	.	.	.	missense_variant&NMD_transcript_variant	benign(0.009)	tolerated(0.7)	0	0.0007634	0	0
17	chr17:31200443:C:T	rs786203950&CM087437&CS983483&COSV62192041&COSV62210573	31200443	C	T	MODIFIER	NF1	ENSG00000196712	P	1	0	1	0	1	Inf	P/LP	1	0	0	0	1	0	Pathogenic	Juvenile_myelomonocytic_leukemia&Hereditary_cancer-predisposing_syndrome&Neurofibromatosis&_type_1&not_specified&not_provided	3.507e-05	0	0	0	0.00012	0	.	.	.	.	.	.	.	.	.	.	Human_Phenotype_Ontology:HP:0012209&MONDO:MONDO:0011908&MedGen:C0349639&OMIM:607785&Orphanet:ORPHA86834&MONDO:MONDO:0015356&MedGen:C0027672&Orphanet:ORPHA140162&SNOMED_CT:699346009&MONDO:MONDO:0018975&MedGen:C0027831&OMIM:162200&Orphanet:ORPHA636&SNOMED_CT:92824003&MedGen:CN169374&MedGen:CN517202	.	3_prime_UTR_variant&NMD_transcript_variant	.	.	0	0.00012	1	0
17	chr17:31201097:C:G	.	31201097	C	G	MODIFIER	NF1	ENSG00000196712	LP	1	0	1	0	0	Inf	NA	1	0	1	0	0	0	.	.	3.507e-05	0	0.0001908	0	0	0	.	.	.	.	.	.	.	.	.	.	.	.	3_prime_UTR_variant&NMD_transcript_variant	.	.	0	0.0001908	0	0
17	chr17:31201127:C:G	COSV62224565&COSV99049836	31201127	C	G	MODIFIER	NF1	ENSG00000196712	LP	1	0	1	0	0	Inf	VUS	1	1	0	0	0	0	Uncertain_significance	Hereditary_cancer-predisposing_syndrome	3.507e-05	7.336e-05	0	0	0	0	.	.	.	.	.	.	.	.	.	.	MONDO:MONDO:0015356&MedGen:C0027672&Orphanet:ORPHA140162&SNOMED_CT:699346009	.	3_prime_UTR_variant&NMD_transcript_variant	.	.	0	7.336e-05	0	0
17	chr17:31221849:G:T	rs1555613185&CS1311509&CS147207&COSV62214337&COSV62214771	31221849	G	T	HIGH	NF1	ENSG00000196712	LP	1	0	1	0	1	Inf	P/LP	1	0	1	0	0	0	Pathogenic	not_provided	3.52e-05	0	0.0001915	0	0	0	.	.	.	.	.	.	.	.	.	.	MedGen:CN517202	.	splice_acceptor_variant&NMD_transcript_variant	.	.	0	0.0001915	1	0
17	chr17:31225203:C:T	rs786202436&COSV62197066	31225203	C	T	MODIFIER	NF1	ENSG00000196712	LP	1	0	1	0	0	Inf	VUS	1	0	0	0	1	0	Uncertain_significance	Hereditary_cancer-predisposing_syndrome&Neurofibromatosis&_type_1	3.507e-05	0	0	0	0.00012	0	.	.	.	.	.	.	.	.	.	.	MONDO:MONDO:0015356&MedGen:C0027672&Orphanet:ORPHA140162&SNOMED_CT:699346009&MONDO:MONDO:0018975&MedGen:C0027831&OMIM:162200&Orphanet:ORPHA636&SNOMED_CT:92824003	.	3_prime_UTR_variant&NMD_transcript_variant	.	.	0	0.00012	0	0
17	chr17:31225249:T:C	.	31225249	T	C	LOW	NF1	ENSG00000196712	LP	1	0	1	0	0	Inf	NA	1	0	1	0	0	0	.	.	3.507e-05	0	0.0001908	0	0	0	.	.	.	.	.	.	.	.	.	.	.	.	splice_region_variant&3_prime_UTR_variant&NMD_transcript_variant	.	.	0	0.0001908	0	0
17	chr17:31229121:G:T	.	31229121	G	T	MODIFIER	NF1	ENSG00000196712	P	1	0	1	0	1	Inf	P/LP	1	1	0	0	0	0	Pathogenic	Neurofibromatosis&_type_1	3.507e-05	7.336e-05	0	0	0	0	.	.	.	.	.	.	.	.	.	.	MONDO:MONDO:0018975&MedGen:C0027831&OMIM:162200&Orphanet:ORPHA636&SNOMED_CT:92824003	.	3_prime_UTR_variant&NMD_transcript_variant	.	.	0	7.336e-05	1	0
17	chr17:31229835:GT:G	.	31229835	GT	G	LOW	NF1	ENSG00000196712	LP	1	0	1	0	0	Inf	NA	1	1	0	0	0	0	.	.	3.507e-05	7.336e-05	0	0	0	0	.	.	.	.	.	.	.	.	.	.	.	.	splice_region_variant&3_prime_UTR_variant&NMD_transcript_variant	.	.	0	7.336e-05	0	0
17	chr17:31235639:T:C	CD972354	31235639	T	C	MODERATE	NF1	ENSG00000196712	LP	1	0	1	0	0	Inf	NA	1	0	0	0	1	0	.	.	3.507e-05	0	0	0	0.00012	0	.	.	.	.	.	.	.	.	.	.	.	.	missense_variant&NMD_transcript_variant	probably_damaging(0.991)	deleterious(0)	0	0.00012	1	0
17	chr17:31235743:G:A	COSV62202663	31235743	G	A	MODERATE	NF1	ENSG00000196712	LP	1	0	1	0	0	Inf	NA	1	0	0	0	1	0	.	.	3.507e-05	0	0	0	0.00012	0	.	.	.	.	.	.	.	.	.	.	.	.	missense_variant&NMD_transcript_variant	probably_damaging(0.925)	tolerated(0.15)	0	0.00012	1	0
17	chr17:31248985:T:A	rs765957571	31248985	T	A	MODERATE	NF1	ENSG00000196712	LP	1	0	1	0	0	Inf	VUS	1	0	0	0	1	0	Uncertain_significance	Hereditary_cancer-predisposing_syndrome&Neurofibromatosis&_type_1	3.507e-05	0	0	0	0.00012	0	.	.	.	.	.	.	.	.	.	.	MONDO:MONDO:0015356&MedGen:C0027672&Orphanet:ORPHA140162&SNOMED_CT:699346009&MONDO:MONDO:0018975&MedGen:C0027831&OMIM:162200&Orphanet:ORPHA636&SNOMED_CT:92824003	.	missense_variant&splice_region_variant&NMD_transcript_variant	possibly_damaging(0.734)	tolerated(0.22)	0	0.00012	1	0
17	chr17:31260493:G:A	rs1060500380	31260493	G	A	MODIFIER	NF1	ENSG00000196712	LP	1	0	1	0	0	Inf	VUS	1	1	0	0	0	0	Uncertain_significance	Neurofibromatosis&_type_1	3.507e-05	7.336e-05	0	0	0	0	.	.	.	.	.	.	.	.	.	.	MONDO:MONDO:0018975&MedGen:C0027831&OMIM:162200&Orphanet:ORPHA636&SNOMED_CT:92824003	.	3_prime_UTR_variant&NMD_transcript_variant	.	.	0	7.336e-05	0	0
17	chr17:31326128:T:C	.	31326128	T	C	MODIFIER	NF1	ENSG00000196712	LP	1	0	1	0	0	Inf	NA	1	0	0	0	1	0	.	.	3.507e-05	0	0	0	0.00012	0	.	.	.	.	.	.	.	.	.	.	.	.	3_prime_UTR_variant&NMD_transcript_variant	.	.	0	0.00012	0	0
17	chr17:31326214:C:G	.	31326214	C	G	MODIFIER	NF1	ENSG00000196712	LP	1	0	1	0	0	Inf	NA	1	0	0	0	1	0	.	.	3.507e-05	0	0	0	0.00012	0	.	.	.	.	.	.	.	.	.	.	.	.	3_prime_UTR_variant&NMD_transcript_variant	.	.	0	0.00012	0	0
17	chr17:31326253:G:T	CS000054&COSV55985789	31326253	G	T	HIGH	NF1	ENSG00000196712	P	1	0	1	0	1	Inf	P/LP	1	0	1	0	0	0	Pathogenic	Neurofibromatosis&_type_1&not_provided	3.507e-05	0	0.0001908	0	0	0	.	.	.	.	.	.	.	.	.	.	MONDO:MONDO:0018975&MedGen:C0027831&OMIM:162200&Orphanet:ORPHA636&SNOMED_CT:92824003&MedGen:CN517202	.	splice_donor_variant&NMD_transcript_variant	.	.	0	0.0001908	1	0
17	chr17:31334683:CTACAAAAA:C	rs759561427	31334683	CTACAAAAA	C	HIGH	NF1	ENSG00000196712	LB	0	0	0	0	0	2.51241	NA	1	0	1	0	0	2	.	.	3.507e-05	0	0.0001908	0	0	1.39587e-05	0	0	0	0	0	0	0.000655308	0	0	.	.	.	frameshift_variant&NMD_transcript_variant	.	.	0.000655308	0.0001908	1	0
17	chr17:31337600:A:G	rs1555534893&CS1311542	31337600	A	G	MODIFIER	NF1	ENSG00000196712	LP	1	0	1	0	0	Inf	VUS	1	1	0	0	0	0	Conflicting_interpretations_of_pathogenicity	Hereditary_cancer-predisposing_syndrome&Neurofibromatosis&_type_1&not_provided	3.507e-05	7.336e-05	0	0	0	0	.	.	.	.	.	.	.	.	.	.	MONDO:MONDO:0015356&MedGen:C0027672&Orphanet:ORPHA140162&SNOMED_CT:699346009&MONDO:MONDO:0018975&MedGen:C0027831&OMIM:162200&Orphanet:ORPHA636&SNOMED_CT:92824003&MedGen:CN517202	.	intron_variant&NMD_transcript_variant	.	.	0	7.336e-05	0	0
17	chr17:31338033:T:C	rs1555534947&CD031872	31338033	T	C	MODERATE	NF1	ENSG00000196712	LP	1	0	1	0	0	Inf	VUS	1	0	0	0	1	0	Uncertain_significance	Hereditary_cancer-predisposing_syndrome	3.507e-05	0	0	0	0.00012	0	.	.	.	.	.	.	.	.	.	.	MONDO:MONDO:0015356&MedGen:C0027672&Orphanet:ORPHA140162&SNOMED_CT:699346009	.	missense_variant&NMD_transcript_variant	probably_damaging(0.996)	deleterious(0)	0	0.00012	1	0
17	chr17:31338788:C:T	rs1057518807&CD1415212&CM961028	31338788	C	T	HIGH	NF1	ENSG00000196712	P	1	0	1	0	1	Inf	P/LP	1	1	0	0	0	0	Pathogenic	Neurofibromatosis_type_6&Subcutaneous_neurofibromas&Hereditary_cancer-predisposing_syndrome&Neurofibromatosis&_type_1&not_provided	3.51e-05	7.341e-05	0	0	0	0	.	.	.	.	.	.	.	.	.	.	Human_Phenotype_Ontology:HP:0007416&Human_Phenotype_Ontology:HP:0007565&MONDO:MONDO:0007245&MedGen:C1861975&OMIM:114030&Orphanet:ORPHA2678&Human_Phenotype_Ontology:HP:0100698&MedGen:C1827970&MONDO:MONDO:0015356&MedGen:C0027672&Orphanet:ORPHA140162&SNOMED_CT:699346009&MONDO:MONDO:0018975&MedGen:C0027831&OMIM:162200&Orphanet:ORPHA636&SNOMED_CT:92824003&MedGen:CN517202	.	stop_gained&NMD_transcript_variant	.	.	0	7.341e-05	1	0
17	chr17:31349251:G:T	CS000889	31349251	G	T	MODERATE	NF1	ENSG00000196712	LP	1	0	1	0	0	Inf	NA	1	0	0	0	1	0	.	.	3.507e-05	0	0	0	0.00012	0	.	.	.	.	.	.	.	.	.	.	.	.	missense_variant&splice_region_variant&NMD_transcript_variant	possibly_damaging(0.89)	deleterious(0)	0	0.00012	1	0
17	chr17:31349252:G:T	rs1135402903&CS030310&CS086434	31349252	G	T	HIGH	NF1	ENSG00000196712	LP	1	0	1	0	1	Inf	P/LP	1	0	0	0	1	0	Likely_pathogenic	Neurofibromatosis&_type_1	3.507e-05	0	0	0	0.00012	0	.	.	.	.	.	.	.	.	.	.	MONDO:MONDO:0018975&MedGen:C0027831&OMIM:162200&Orphanet:ORPHA636&SNOMED_CT:92824003	.	splice_donor_variant&NMD_transcript_variant	.	.	0	0.00012	1	0
17	chr17:39665474:G:T	rs794729178	39665474	G	T	LOW	TCAP	ENSG00000173991	VUS	0	0	1	0	1	Inf	P/LP	1	0	0	0	1	0	Likely_pathogenic	not_provided	3.507e-05	0	0	0	0.00012	0	.	.	.	.	.	.	.	.	.	.	MedGen:CN517202	.	splice_region_variant&intron_variant	.	.	0	0.00012	1	0
17	chr17:40391505:C:T	rs1177643565	40391505	C	T	HIGH	TOP2A	ENSG00000131747	VUS	0	0	0	0	0	Inf	NA	1	0	0	0	1	0	.	.	3.507e-05	0	0	0	0.00012	0	.	.	.	.	.	.	.	.	.	.	.	.	splice_donor_variant	.	.	0	0.00012	1	0
17	chr17:40407987:G:A	rs1233232279	40407987	G	A	HIGH	TOP2A	ENSG00000131747	VUS	0	0	0	0	0	5.01845	NA	1	1	0	0	0	1	.	.	3.507e-05	7.336e-05	0	0	0	6.98822e-06	2.38345e-05	0	0	0	0	0	0	0	0	.	.	.	stop_gained	.	.	2.38345e-05	7.336e-05	1	0
17	chr17:41771772:G:A	rs782713414	41771772	G	A	MODERATE	JUP	ENSG00000173801	LP	1	0	1	0	0	Inf	NA	1	1	0	0	0	0	.	.	3.507e-05	7.336e-05	0	0	0	0	.	.	.	.	.	.	.	.	.	.	.	.	missense_variant	probably_damaging(0.999)	deleterious(0)	0	7.336e-05	1	0
17	chr17:46169529:A:G	.	46169529	A	G	HIGH	KANSL1	ENSG00000120071	VUS	0	0	0	0	0	Inf	NA	1	0	0	0	1	0	.	.	3.507e-05	0	0	0	0.00012	0	.	.	.	.	.	.	.	.	.	.	.	.	splice_donor_variant&non_coding_transcript_variant	.	.	0	0.00012	1	0
17	chr17:58273466:GGGGTTGGGTTCCAT:G	rs536522394	58273466	GGGGTTGGGTTCCAT	G	HIGH	MPO	ENSG00000005381	P	1	0	1	0	1	0.0422367	P/LP	1	0	0	1	0	119	Pathogenic/Likely_pathogenic	Myeloperoxidase_deficiency&not_provided	3.507e-05	0	0	0.0007634	0	0.000830321	0.0001665	0.000512445	0.00150421	0	0	0.00154847	0	0	0	.	MONDO:MONDO:0009694&MedGen:C0398595&OMIM:254600&Orphanet:ORPHA2587&SNOMED_CT:129644003&SNOMED_CT:234433009&MedGen:CN517202	.	frameshift_variant	.	.	0.000512445	0.0007634	1	0
17	chr17:58280016:T:C	rs762526880	58280016	T	C	HIGH	MPO	ENSG00000005381	LP	1	0	1	0	1	0.29561	P/LP	1	0	0	0	1	17	Likely_pathogenic	Myeloperoxidase_deficiency	3.507e-05	0	0	0	0.00012	0.000118636	0	0.000219651	0.00060241	0	0	0.000170374	0	0	0.00111111	.	MONDO:MONDO:0009694&MedGen:C0398595&OMIM:254600&Orphanet:ORPHA2587&SNOMED_CT:129644003&SNOMED_CT:234433009	.	splice_acceptor_variant	.	.	0.00060241	0.00012	1	0
17	chr17:68522798:C:T	rs137853303&CD093314&CM043064	68522798	C	T	LOW	PRKAR1A	ENSG00000108946	LP	1	0	1	0	0	1.67452	VUS	1	0	0	0	1	3	Uncertain_significance	Carney_complex&_type_1&Carney_complex&Hereditary_cancer-predisposing_syndrome	3.507e-05	0	0	0	0.00012	2.09433e-05	4.76122e-05	0	0	0	0	1.5488e-05	0	0	0	.	MONDO:MONDO:0008057&MedGen:C2607929&OMIM:160980&MONDO:MONDO:0015285&MedGen:C0406810&Orphanet:ORPHA1359&MONDO:MONDO:0015356&MedGen:C0027672&Orphanet:ORPHA140162&SNOMED_CT:699346009	.	synonymous_variant&NMD_transcript_variant	.	.	4.76122e-05	0.00012	0	0
17	chr17:68528982:TATTTTAGAGGTAAAGAACTCAGAATTTAATACTTGA:T	rs779359790	68528982	TATTTTAGAGGTAAAGAACTCAGAATTTAATACTTGA	T	HIGH	PRKAR1A	ENSG00000108946	VUS	0	0	0	0	0	1.67495	NA	1	0	0	0	1	3	.	.	3.507e-05	0	0	0	0.00012	2.0938e-05	2.37891e-05	0	0	0	0	3.09722e-05	0	0	0	.	.	.	splice_donor_variant&3_prime_UTR_variant&intron_variant&NMD_transcript_variant	.	.	3.09722e-05	0.00012	1	0
11	chr11:47332931:C:T	rs121909378&CM116880	47332931	C	T	MODERATE	MYBPC3	ENSG00000134571	LP	1	1	1	1	0	5.86221	VUS	7	0	7	0	0	6	Uncertain_significance	Cardiomyopathy&Hypertrophic_cardiomyopathy&Familial_hypertrophic_cardiomyopathy_4&not_specified&not_provided	0.0002455	0	0.001336	0	0	4.18784e-05	0	7.32172e-05	0.000601685	0	0	4.6467e-05	0	0	0	.	Human_Phenotype_Ontology:HP:0001638&MONDO:MONDO:0004994&MedGen:C0878544&Orphanet:ORPHA167848&SNOMED_CT:85898001&Human_Phenotype_Ontology:HP:0001639&MONDO:MONDO:0005045&MeSH:D002312&MedGen:C0007194&Orphanet:ORPHA217569&MONDO:MONDO:0007268&MedGen:C1861862&OMIM:115197&MedGen:CN169374&MedGen:CN517202	.	missense_variant	probably_damaging(0.928)	deleterious(0.01)	7.32172e-05	0.001336	1	0
17	chr17:7221536:A:G	.	7221536	A	G	HIGH	ACADVL	ENSG00000072778	P	1	0	1	0	0	Inf	NA	1	0	1	0	0	0	.	.	3.507e-05	0	0.0001908	0	0	0	.	.	.	.	.	.	.	.	.	.	.	.	splice_acceptor_variant&NMD_transcript_variant	.	.	0	0.0001908	1	0
17	chr17:7222075:G:A	.	7222075	G	A	MODIFIER	ACADVL	ENSG00000072778	P	1	0	1	0	1	Inf	P/LP	1	0	1	0	0	0	Pathogenic	Very_long_chain_acyl-CoA_dehydrogenase_deficiency	3.507e-05	0	0.0001908	0	0	0	.	.	.	.	.	.	.	.	.	.	MONDO:MONDO:0008723&MedGen:C3887523&OMIM:201475&Orphanet:ORPHA26793&SNOMED_CT:237997005	.	3_prime_UTR_variant&NMD_transcript_variant	.	.	0	0.0001908	1	0
17	chr17:7222272:T:C	rs113994167&CM960004	7222272	T	C	MODIFIER	ACADVL	ENSG00000072778	P	1	0	1	0	1	0.0309811	P/LP	1	0	1	0	0	162	Pathogenic	Very_long_chain_fatty_acid_accumulation&Very_long_chain_acyl-CoA_dehydrogenase_deficiency&not_provided	3.507e-05	0	0.0001908	0	0	0.00113198	0.000238311	0.0010989	0.00030175	0	0.00134151	0.00184387	0	0.00139405	0	.	Human_Phenotype_Ontology:HP:0008167&MedGen:C3279397&MONDO:MONDO:0008723&MedGen:C3887523&OMIM:201475&Orphanet:ORPHA26793&SNOMED_CT:237997005&MedGen:CN517202	.	3_prime_UTR_variant&NMD_transcript_variant	.	.	0.00030175	0.0001908	1	0
17	chr17:7223699:T:C	rs775980475	7223699	T	C	MODIFIER	ACADVL	ENSG00000072778	LP	1	0	1	0	0	Inf	NA	1	1	0	0	0	0	.	.	3.507e-05	7.336e-05	0	0	0	0	.	.	.	.	.	.	.	.	.	.	.	.	3_prime_UTR_variant&NMD_transcript_variant	.	.	0	7.336e-05	0	0
17	chr17:7223700:A:G	rs143172658	7223700	A	G	MODIFIER	ACADVL	ENSG00000072778	LP	1	0	1	0	0	0.334951	VUS	1	0	0	1	0	15	Conflicting_interpretations_of_pathogenicity	Very_long_chain_acyl-CoA_dehydrogenase_deficiency&not_provided	3.507e-05	0	0	0.0007634	0	0.000104702	2.37993e-05	0	0.00421179	0	0	0	0	0	0	.	MONDO:MONDO:0008723&MedGen:C3887523&OMIM:201475&Orphanet:ORPHA26793&SNOMED_CT:237997005&MedGen:CN517202	.	3_prime_UTR_variant&NMD_transcript_variant	.	.	0.00421179	0.0007634	0	0
17	chr17:7224041:G:A	rs398123083&CM990103	7224041	G	A	MODIFIER	ACADVL	ENSG00000072778	LP	1	0	1	0	1	5.0223	P/LP	1	0	1	0	0	1	Pathogenic/Likely_pathogenic	Very_long_chain_acyl-CoA_dehydrogenase_deficiency&not_provided	3.507e-05	0	0.0001908	0	0	6.98285e-06	2.38141e-05	0	0	0	0	0	0	0	0	.	MONDO:MONDO:0008723&MedGen:C3887523&OMIM:201475&Orphanet:ORPHA26793&SNOMED_CT:237997005&MedGen:CN517202	.	3_prime_UTR_variant&NMD_transcript_variant	.	.	2.38141e-05	0.0001908	1	0
17	chr17:7224065:G:A	rs1555528803&CM004186	7224065	G	A	MODIFIER	ACADVL	ENSG00000072778	LP	1	0	1	0	0	Inf	VUS	1	0	0	0	1	0	Uncertain_significance	Very_long_chain_acyl-CoA_dehydrogenase_deficiency	3.507e-05	0	0	0	0.00012	0	.	.	.	.	.	.	.	.	.	.	MONDO:MONDO:0008723&MedGen:C3887523&OMIM:201475&Orphanet:ORPHA26793&SNOMED_CT:237997005	.	3_prime_UTR_variant&NMD_transcript_variant	.	.	0	0.00012	0	0
17	chr17:80104926:A:AT	.	80104926	A	AT	HIGH	GAA	ENSG00000171298	P	1	0	1	0	1	Inf	P/LP	1	0	0	0	1	0	Pathogenic	Glycogen_storage_disease&_type_II&not_provided	3.507e-05	0	0	0	0.00012	0	.	.	.	.	.	.	.	.	.	.	MONDO:MONDO:0009290&MedGen:C0017921&OMIM:232300&Orphanet:ORPHA365&SNOMED_CT:124462004&SNOMED_CT:237967002&MedGen:CN517202	.	frameshift_variant	.	.	0	0.00012	1	0
17	chr17:80109996:G:A	rs771213237&COSV56410910	80109996	G	A	MODERATE	GAA	ENSG00000171298	LP	1	0	1	0	0	Inf	VUS	2	0	0	0	2	0	Conflicting_interpretations_of_pathogenicity	Glycogen_storage_disease&_type_II&not_provided	7.013e-05	0	0	0	0.0002399	0	.	.	.	.	.	.	.	.	.	.	MONDO:MONDO:0009290&MedGen:C0017921&OMIM:232300&Orphanet:ORPHA365&SNOMED_CT:124462004&SNOMED_CT:237967002&MedGen:CN517202	.	missense_variant	benign(0.305)	deleterious(0.02)	0	0.0002399	1	1
17	chr17:80110983:G:A	rs773576381	80110983	G	A	MODERATE	GAA	ENSG00000171298	LP	1	0	1	0	0	2.51218	VUS	1	0	0	0	1	2	Uncertain_significance	Glycogen_storage_disease&_type_II	3.507e-05	0	0	0	0.00012	1.396e-05	0	0	0	0	0	3.0978e-05	0	0	0	.	MONDO:MONDO:0009290&MedGen:C0017921&OMIM:232300&Orphanet:ORPHA365&SNOMED_CT:124462004&SNOMED_CT:237967002	.	missense_variant	probably_damaging(1)	deleterious(0.02)	3.0978e-05	0.00012	1	0
17	chr17:80112061:A:G	.	80112061	A	G	MODERATE	GAA	ENSG00000171298	LP	1	0	1	0	0	Inf	NA	1	1	0	0	0	0	.	.	3.507e-05	7.336e-05	0	0	0	0	.	.	.	.	.	.	.	.	.	.	.	.	missense_variant&NMD_transcript_variant	probably_damaging(0.956)	deleterious(0)	0	7.336e-05	1	0
17	chr17:80117075:A:G	rs144016984&CM116263&CM128116	80117075	A	G	MODIFIER	GAA	ENSG00000171298	P	1	0	1	0	0	1.25633	VUS	1	0	0	1	0	4	Conflicting_interpretations_of_pathogenicity	Glycogen_storage_disease&_type_II&not_provided	3.507e-05	0	0	0.0007634	0	2.79146e-05	0	0	0	0	0	6.19598e-05	0	0	0	.	MONDO:MONDO:0009290&MedGen:C0017921&OMIM:232300&Orphanet:ORPHA365&SNOMED_CT:124462004&SNOMED_CT:237967002&MedGen:CN517202	.	3_prime_UTR_variant&NMD_transcript_variant	.	.	6.19598e-05	0.0007634	0	0
17	chr17:80117098:G:A	rs758390382&CM129631	80117098	G	A	MODERATE	GAA	ENSG00000171298	LP	1	0	1	0	0	0.21851	VUS	1	0	0	1	0	23	Uncertain_significance	Glycogen_storage_disease&_type_II&not_provided	3.507e-05	0	0	0.0007634	0	0.000160496	2.37846e-05	0.00146413	0	0	0	3.0977e-05	0	0	0	.	MONDO:MONDO:0009290&MedGen:C0017921&OMIM:232300&Orphanet:ORPHA365&SNOMED_CT:124462004&SNOMED_CT:237967002&MedGen:CN517202	.	missense_variant	benign(0.034)	tolerated(0.27)	3.0977e-05	0.0007634	0	0
18	chr18:21741719:G:T	rs1457336509	21741719	G	T	HIGH	MIB1	ENSG00000101752	LP	1	0	1	0	0	Inf	NA	1	0	0	0	1	0	.	.	3.507e-05	0	0	0	0.00012	0	.	.	.	.	.	.	.	.	.	.	.	.	stop_gained	.	.	0	0.00012	1	0
18	chr18:21791417:C:T	rs142475589	21791417	C	T	HIGH	MIB1	ENSG00000101752	P	1	0	1	0	0	0.627657	VUS	1	1	0	0	0	8	Uncertain_significance	not_provided	3.507e-05	7.336e-05	0	0	0	5.58745e-05	2.38027e-05	0.000146606	0	0	0	7.74665e-05	0	0	0	.	MedGen:CN517202	.	stop_gained	.	.	7.74665e-05	7.336e-05	1	0
18	chr18:21798102:C:T	rs141236852	21798102	C	T	HIGH	MIB1	ENSG00000101752	VUS	0	0	0	0	0	0.35825	VUS	1	1	0	0	0	14	Uncertain_significance	not_provided	3.507e-05	7.336e-05	0	0	0	9.78925e-05	0.000119155	7.35186e-05	0	0	9.59693e-05	7.75242e-05	0	0.000931099	0	.	MedGen:CN517202	.	stop_gained	.	.	9.59693e-05	7.336e-05	1	0
18	chr18:21799957:A:T	COSV55094791	21799957	A	T	HIGH	MIB1	ENSG00000101752	LP	1	0	1	0	0	Inf	NA	1	0	0	0	1	0	.	.	3.509e-05	0	0	0	0.0001201	0	.	.	.	.	.	.	.	.	.	.	.	.	stop_gained	.	.	0	0.0001201	1	0
18	chr18:21803906:G:A	.	21803906	G	A	HIGH	MIB1	ENSG00000101752	LP	1	0	1	0	0	Inf	NA	1	0	0	0	1	0	.	.	3.507e-05	0	0	0	0.00012	0	.	.	.	.	.	.	.	.	.	.	.	.	splice_acceptor_variant	.	.	0	0.00012	1	0
18	chr18:21803916:C:T	.	21803916	C	T	HIGH	MIB1	ENSG00000101752	LP	1	0	1	0	0	Inf	NA	1	1	0	0	0	0	.	.	3.507e-05	7.336e-05	0	0	0	0	.	.	.	.	.	.	.	.	.	.	.	.	stop_gained	.	.	0	7.336e-05	1	0
18	chr18:21815688:C:T	rs769209279&COSV55090435	21815688	C	T	HIGH	MIB1	ENSG00000101752	VUS	0	0	0	0	0	0.627911	NA	1	0	0	1	0	8	.	.	3.507e-05	0	0	0.0007634	0	5.58519e-05	4.7619e-05	0	0	0.000319081	9.56206e-05	6.19444e-05	0	0	0	.	.	.	stop_gained	.	.	9.56206e-05	0.0007634	1	0
18	chr18:21815712:C:T	rs550895856&COSV55092089	21815712	C	T	HIGH	MIB1	ENSG00000101752	P	1	0	1	0	0	1.00421	NA	2	2	0	0	0	10	.	.	7.013e-05	0.0001467	0	0	0	6.98363e-05	7.14388e-05	7.32708e-05	0	0	0	7.74569e-05	0	0.000464684	0	.	.	.	stop_gained	.	.	7.74569e-05	0.0001467	1	0
18	chr18:21843130:G:C	rs376896631	21843130	G	C	HIGH	MIB1	ENSG00000101752	LP	1	0	1	0	0	Inf	NA	1	0	1	0	0	0	.	.	3.507e-05	0	0.0001908	0	0	0	.	.	.	.	.	.	.	.	.	.	.	.	splice_acceptor_variant	.	.	0	0.0001908	1	0
18	chr18:21843194:C:T	rs200545301	21843194	C	T	HIGH	MIB1	ENSG00000101752	P	1	0	1	0	0	0.386536	VUS	1	0	0	0	1	13	Uncertain_significance	not_provided	3.507e-05	0	0	0	0.00012	9.07289e-05	0.000118929	7.32172e-05	0	0	0.000478011	3.09741e-05	0	0	0	.	MedGen:CN517202	.	stop_gained	.	.	7.32172e-05	0.00012	1	0
18	chr18:21844234:G:A	.	21844234	G	A	HIGH	MIB1	ENSG00000101752	LP	1	0	1	0	0	Inf	NA	1	1	0	0	0	0	.	.	3.507e-05	7.336e-05	0	0	0	0	.	.	.	.	.	.	.	.	.	.	.	.	stop_gained	.	.	0	7.336e-05	1	0
18	chr18:21846966:A:AG	.	21846966	A	AG	HIGH	MIB1	ENSG00000101752	LP	1	0	1	0	0	Inf	NA	1	0	0	1	0	0	.	.	3.507e-05	0	0	0.0007634	0	0	.	.	.	.	.	.	.	.	.	.	.	.	frameshift_variant	.	.	0	0.0007634	1	0
18	chr18:21847002:G:GT	.	21847002	G	GT	HIGH	MIB1	ENSG00000101752	LP	1	0	1	0	0	Inf	NA	1	0	0	0	1	0	.	.	3.507e-05	0	0	0	0.00012	0	.	.	.	.	.	.	.	.	.	.	.	.	frameshift_variant	.	.	0	0.00012	1	0
18	chr18:21857146:G:GAA	.	21857146	G	GAA	HIGH	MIB1	ENSG00000101752	LP	1	0	1	0	0	Inf	NA	1	0	0	0	1	0	.	.	3.507e-05	0	0	0	0.00012	0	.	.	.	.	.	.	.	.	.	.	.	.	frameshift_variant	.	.	0	0.00012	1	0
18	chr18:21857180:C:T	rs201146927&CM157473	21857180	C	T	HIGH	MIB1	ENSG00000101752	P	1	0	1	0	0	0.386514	VUS	1	0	0	0	1	13	Uncertain_significance	not_provided	3.507e-05	0	0	0	0.00012	9.0734e-05	9.51475e-05	0.000146456	0	0	0	0.000108426	0	0	0	.	MedGen:CN517202	.	stop_gained	.	.	9.51475e-05	0.00012	1	0
18	chr18:21864646:C:T	rs550258267	21864646	C	T	HIGH	MIB1	ENSG00000101752	VUS	0	0	0	0	0	2.51108	NA	1	1	0	0	0	2	.	.	3.507e-05	7.336e-05	0	0	0	1.39661e-05	0	0	0	0	9.57121e-05	1.5489e-05	0	0	0	.	.	.	stop_gained	.	.	9.57121e-05	7.336e-05	1	0
18	chr18:3067506:GA:G	.	3067506	GA	G	HIGH	MYOM1	ENSG00000101605	VUS	0	0	0	0	0	Inf	NA	1	0	0	0	1	0	.	.	3.507e-05	0	0	0	0.00012	0	.	.	.	.	.	.	.	.	.	.	.	.	frameshift_variant	.	.	0	0.00012	1	0
18	chr18:31068098:G:A	rs727504823&COSV51868572	31068098	G	A	HIGH	DSC2	ENSG00000134755	VUS	0	1	0	1	0	2.50898	VUS	1	0	0	0	1	2	Uncertain_significance	Cardiomyopathy&Arrhythmogenic_right_ventricular_cardiomyopathy&_type_11&Arrhythmogenic_right_ventricular_cardiomyopathy&not_specified&not_provided	3.507e-05	0	0	0	0.00012	1.39778e-05	0	0	0	0	0	3.09809e-05	0	0	0	.	Human_Phenotype_Ontology:HP:0001638&MONDO:MONDO:0004994&MedGen:C0878544&Orphanet:ORPHA167848&SNOMED_CT:85898001&MONDO:MONDO:0012506&MedGen:C1864850&OMIM:610476&MONDO:MONDO:0016587&MedGen:C0349788&OMIM:PS107970&Orphanet:ORPHA247&SNOMED_CT:253528005&SNOMED_CT:281170005&MedGen:CN169374&MedGen:CN517202	.	stop_gained	.	.	3.09809e-05	0.00012	1	0
18	chr18:31071666:TCC:T	.	31071666	TCC	T	HIGH	DSC2	ENSG00000134755	VUS	0	1	0	0	0	2.08671	NA	1	1	0	0	0	2	.	.	3.507e-05	7.336e-05	0	0	0	1.68064e-05	2.94898e-05	0	0	0	0	1.84734e-05	0	0	0	.	.	.	frameshift_variant	.	.	2.94898e-05	7.336e-05	1	0
3	chr3:38606791:G:A	rs199473094&CM097630&COSV61118761	38606791	G	A	MODERATE	SCN5A	ENSG00000183873	LP	1	1	1	1	0	5.0277	VUS	1	0	1	0	0	1	Uncertain_significance	Brugada_syndrome&Congenital_long_QT_syndrome&not_provided	3.507e-05	0	0.0001908	0	0	6.97535e-06	2.3771e-05	0	0	0	0	0	0	0	0	.	MONDO:MONDO:0015263&MedGen:C1142166&OMIM:PS601144&Orphanet:ORPHA130&SNOMED_CT:418818005&MONDO:MONDO:0019171&MedGen:C1141890&OMIM:PS192500&Orphanet:ORPHA101016&Orphanet:ORPHA768&SNOMED_CT:20852007&SNOMED_CT:442917000&MedGen:CN517202	.	missense_variant	possibly_damaging(0.877)	tolerated(0.21)	2.3771e-05	0.0001908	1	0
18	chr18:31082378:G:A	rs794728075&CM1314712	31082378	G	A	HIGH	DSC2	ENSG00000134755	P	1	1	1	0	0	5.02027	VUS	1	0	0	0	1	1	Conflicting_interpretations_of_pathogenicity	Pigmented_nodular_adrenocortical_disease&_primary&_2&not_provided	3.507e-05	0	0	0	0.00012	6.98568e-06	0	0	0	0	0	1.54938e-05	0	0	0	.	MONDO:MONDO:0012505&MedGen:C1864851&OMIM:610475&MedGen:CN517202	.	stop_gained	.	.	1.54938e-05	0.00012	1	0
7	chr7:150951087:G:A	rs199472979&CM057143	150951087	G	A	MODERATE	KCNH2	ENSG00000055118	LP	1	1	1	1	0	5.02714	VUS	1	0	1	0	0	1	Conflicting_interpretations_of_pathogenicity	Long_QT_syndrome&Long_QT_syndrome_2&Congenital_long_QT_syndrome&Cardiovascular_phenotype&not_provided	3.507e-05	0	0.0001908	0	0	6.97613e-06	2.37722e-05	0	0	0	0	0	0	0	0	.	MONDO:MONDO:0002442&MeSH:D008133&MedGen:C0023976&OMIM:PS192500&SNOMED_CT:9651007&MONDO:MONDO:0013367&MedGen:C3150943&OMIM:613688&MONDO:MONDO:0019171&MedGen:C1141890&OMIM:PS192500&Orphanet:ORPHA101016&Orphanet:ORPHA768&SNOMED_CT:20852007&SNOMED_CT:442917000&MedGen:CN230736&MedGen:CN517202	.	missense_variant	probably_damaging(0.946)	deleterious(0)	2.37722e-05	0.0001908	1	0
18	chr18:31524569:T:TC	rs781442267	31524569	T	TC	HIGH	DSG2	ENSG00000046604	VUS	0	1	0	0	0	5.02623	NA	1	0	0	1	0	1	.	.	3.507e-05	0	0	0.0007634	0	6.97739e-06	0	0	0	0	0	0	0.000328515	0	0	.	.	.	frameshift_variant	.	.	0.000328515	0.0007634	1	0
18	chr18:31524570:A:ATT	rs750612113	31524570	A	ATT	HIGH	DSG2	ENSG00000046604	VUS	0	1	0	0	0	5.02693	NA	1	0	0	1	0	1	.	.	3.507e-05	0	0	0.0007634	0	6.97642e-06	0	0	0	0	0	0	0.000328299	0	0	.	.	.	frameshift_variant	.	.	0.000328299	0.0007634	1	0
18	chr18:31524756:AGT:A	.	31524756	AGT	A	HIGH	DSG2	ENSG00000046604	LP	1	1	1	0	0	Inf	NA	1	0	0	1	0	0	.	.	3.507e-05	0	0	0.0007634	0	0	.	.	.	.	.	.	.	.	.	.	.	.	frameshift_variant	.	.	0	0.0007634	1	0
18	chr18:3176136:T:A	.	3176136	T	A	HIGH	MYOM1	ENSG00000101605	LP	1	0	1	0	0	Inf	NA	1	0	0	0	1	0	.	.	3.507e-05	0	0	0	0.00012	0	.	.	.	.	.	.	.	.	.	.	.	.	splice_acceptor_variant	.	.	0	0.00012	1	0
18	chr18:34882154:C:T	.	34882154	C	T	HIGH	DTNA	ENSG00000134769	VUS	0	0	0	0	0	Inf	NA	1	0	1	0	0	0	.	.	3.507e-05	0	0.0001908	0	0	0	.	.	.	.	.	.	.	.	.	.	.	.	stop_gained	.	.	0	0.0001908	1	0
19	chr19:15878908:C:T	rs149564867	15878908	C	T	HIGH	CYP4F2	ENSG00000186115	VUS	0	0	0	0	0	5.02707	NA	1	0	0	1	0	1	.	.	3.507e-05	0	0	0.0007634	0	6.97623e-06	0	7.31743e-05	0	0	0	0	0	0	0	.	.	.	stop_gained	.	.	7.31743e-05	0.0007634	1	0
19	chr19:17338534:TGCAG:T	.	17338534	TGCAG	T	HIGH	GTPBP3	ENSG00000130299	LP	1	0	1	0	0	Inf	NA	1	0	0	0	1	0	.	.	3.507e-05	0	0	0	0.00012	0	.	.	.	.	.	.	.	.	.	.	.	.	splice_acceptor_variant&intron_variant&NMD_transcript_variant	.	.	0	0.00012	1	0
19	chr19:38448673:C:T	rs193922762&CM034295	38448673	C	T	MODERATE	RYR1	ENSG00000196218	VUS	0	0	1	0	1	2.51288	P/LP	1	0	0	0	1	2	Likely_pathogenic	Malignant_hyperthermia&_susceptibility_to&_1&not_provided	3.507e-05	0	0	0	0.00012	1.39561e-05	0	0	0	0	0.000190913	0	0	0	0	.	MONDO:MONDO:0007783&MedGen:C2930980&OMIM:145600&MedGen:CN517202	.	missense_variant	probably_damaging(0.999)	deleterious(0)	0.000190913	0.00012	1	0
19	chr19:38489401:AG:A	.	38489401	AG	A	HIGH	RYR1	ENSG00000196218	LP	1	0	1	0	0	Inf	NA	1	0	0	0	1	0	.	.	3.507e-05	0	0	0	0.00012	0	.	.	.	.	.	.	.	.	.	.	.	.	frameshift_variant	.	.	0	0.00012	1	0
19	chr19:38496283:C:T	rs118192177&CM981782&CM992214	38496283	C	T	MODERATE	RYR1	ENSG00000196218	P	1	0	1	0	1	0.837519	P/LP	1	0	0	0	1	6	Pathogenic	Ptosis&Malignant_hyperthermia&_susceptibility_to&_1&Malignant_hyperthermia_susceptibility&King_Denborough_syndrome&Sacral_agenesis&History_of_neonatal_hypotonia&RYR1-Related_Disorders&not_provided	3.507e-05	0	0	0	0.00012	4.18737e-05	2.37857e-05	0	0	0	9.55657e-05	6.19425e-05	0	0	0	.	Human_Phenotype_Ontology:HP:0000508&MONDO:MONDO:0000728&MedGen:C0005745&MONDO:MONDO:0007783&MedGen:C2930980&OMIM:145600&MONDO:MONDO:0018493&MedGen:C0024591&OMIM:PS145600&Orphanet:ORPHA423&MONDO:MONDO:0020485&MedGen:C1840365&OMIM:619542&SNOMED_CT:764957003&MedGen:C0344490&MedGen:CN228299&MedGen:CN239331&MedGen:CN517202	.	missense_variant&NMD_transcript_variant	probably_damaging(0.999)	deleterious(0)	9.55657e-05	0.00012	1	0
19	chr19:38496859:G:A	rs1221087983	38496859	G	A	HIGH	RYR1	ENSG00000196218	VUS	0	0	1	0	1	5.02609	P/LP	1	1	0	0	0	1	Likely_pathogenic	RYR1-Related_Disorders&not_provided	3.507e-05	7.336e-05	0	0	0	6.97759e-06	2.37823e-05	0	0	0	0	0	0	0	0	.	MedGen:CN239331&MedGen:CN517202	.	splice_acceptor_variant&NMD_transcript_variant	.	.	2.37823e-05	7.336e-05	1	0
19	chr19:38499961:T:A	rs118192174&CM057506	38499961	T	A	MODERATE	RYR1	ENSG00000196218	LB	0	0	1	0	1	1.67029	P/LP	1	0	0	0	1	3	Pathogenic	Talipes_equinovarus&EMG_abnormality&Minicore_myopathy_with_external_ophthalmoplegia&Lower_limb_amyotrophy&Congenital_myopathy_with_fiber_type_disproportion&not_provided	3.507e-05	0	0	0	0.00012	2.09963e-05	0	0	0	0	0	3.10511e-05	0.000327869	0	0	.	Human_Phenotype_Ontology:HP:0001762&MONDO:MONDO:0007342&MedGen:C0009081&OMIM:119800&Human_Phenotype_Ontology:HP:0002177&Human_Phenotype_Ontology:HP:0003457&Human_Phenotype_Ontology:HP:0003751&Human_Phenotype_Ontology:HP:0003753&Human_Phenotype_Ontology:HP:0100286&MedGen:C0476403&Human_Phenotype_Ontology:HP:0003789&Human_Phenotype_Ontology:HP:0003804&MONDO:MONDO:0009712&MedGen:C1850674&OMIM:255320…	.	missense_variant&NMD_transcript_variant	probably_damaging(0.987)	deleterious(0)	0.000327869	0.00012	1	0
19	chr19:38504262:C:CT	.	38504262	C	CT	HIGH	RYR1	ENSG00000196218	LP	1	0	1	0	0	Inf	NA	1	0	0	0	1	0	.	.	3.507e-05	0	0	0	0.00012	0	.	.	.	.	.	.	.	.	.	.	.	.	frameshift_variant&NMD_transcript_variant	.	.	0	0.00012	1	0
19	chr19:38505312:C:T	.	38505312	C	T	HIGH	RYR1	ENSG00000196218	LP	1	0	1	0	0	Inf	NA	1	0	1	0	0	0	.	.	3.507e-05	0	0.0001908	0	0	0	.	.	.	.	.	.	.	.	.	.	.	.	stop_gained&NMD_transcript_variant	.	.	0	0.0001908	1	0
19	chr19:38506508:CG:C	.	38506508	CG	C	HIGH	RYR1	ENSG00000196218	LP	1	0	1	0	0	Inf	NA	1	1	0	0	0	0	.	.	3.507e-05	7.336e-05	0	0	0	0	.	.	.	.	.	.	.	.	.	.	.	.	frameshift_variant&NMD_transcript_variant	.	.	0	7.336e-05	1	0
19	chr19:38525330:A:G	.	38525330	A	G	HIGH	RYR1	ENSG00000196218	LP	1	0	1	0	0	Inf	NA	1	0	1	0	0	0	.	.	3.507e-05	0	0.0001908	0	0	0	.	.	.	.	.	.	.	.	.	.	.	.	splice_acceptor_variant&NMD_transcript_variant	.	.	0	0.0001908	1	0
19	chr19:38572200:C:T	.	38572200	C	T	MODERATE	RYR1	ENSG00000196218	LP	1	0	1	0	0	Inf	NA	1	0	0	1	0	0	.	.	3.507e-05	0	0	0.0007634	0	0	.	.	.	.	.	.	.	.	.	.	.	.	missense_variant	possibly_damaging(0.453)	tolerated(0.8)	0	0.0007634	1	0
19	chr19:38580129:G:A	.	38580129	G	A	HIGH	RYR1	ENSG00000196218	LP	1	0	1	0	0	Inf	NA	1	1	0	0	0	0	.	.	3.507e-05	7.336e-05	0	0	0	0	.	.	.	.	.	.	.	.	.	.	.	.	splice_donor_variant	.	.	0	7.336e-05	1	0
19	chr19:38580395:C:T	rs118192143&CM070259	38580395	C	T	MODERATE	RYR1	ENSG00000196218	VUS	0	0	1	0	1	Inf	P/LP	1	0	0	0	1	0	Pathogenic	Central_core_myopathy&RYR1-Related_Disorders&not_provided	3.507e-05	0	0	0	0.00012	0	.	.	.	.	.	.	.	.	.	.	MONDO:MONDO:0007294&MedGen:C0751951&OMIM:117000&Orphanet:ORPHA597&SNOMED_CT:43152001&MedGen:CN239331&MedGen:CN517202	.	missense_variant	probably_damaging(0.994)	tolerated(0.08)	0	0.00012	1	0
19	chr19:38580503:C:T	rs193922884&CM081417&COSV62091711	38580503	C	T	MODERATE	RYR1	ENSG00000196218	VUS	0	0	1	0	1	2.51086	P/LP	1	0	0	0	1	2	Pathogenic/Likely_pathogenic	RYR1-Related_Disorders&not_provided	3.507e-05	0	0	0	0.00012	1.39673e-05	2.38005e-05	0	0	0	0	1.54919e-05	0	0	0	Central_core_myopathy	MedGen:CN239331&MedGen:CN517202	MONDO:MONDO:0007294&MedGen:C0751951&OMIM:117000&Orphanet:ORPHA597&SNOMED_CT:43152001	missense_variant&splice_region_variant	probably_damaging(0.998)	deleterious(0)	2.38005e-05	0.00012	1	0
19	chr19:40599458:T:A	.	40599458	T	A	MODERATE	LTBP4	ENSG00000090006	LP	1	0	1	0	0	Inf	NA	1	0	0	0	1	0	.	.	3.507e-05	0	0	0	0.00012	0	.	.	.	.	.	.	.	.	.	.	.	.	missense_variant&NMD_transcript_variant	unknown(0)	.	0	0.00012	0	0
19	chr19:40617226:G:T	.	40617226	G	T	HIGH	LTBP4	ENSG00000090006	LP	1	0	1	0	0	Inf	NA	1	0	0	1	0	0	.	.	3.507e-05	0	0	0.0007634	0	0	.	.	.	.	.	.	.	.	.	.	.	.	splice_donor_variant	.	.	0	0.0007634	1	0
19	chr19:49166054:C:T	rs867521515	49166054	C	T	MODIFIER	TRPM4	ENSG00000130529	LP	1	0	1	0	0	Inf	NA	1	1	0	0	0	0	.	.	3.507e-05	7.336e-05	0	0	0	0	.	.	.	.	.	.	.	.	.	.	.	.	intron_variant&NMD_transcript_variant	.	.	0	7.336e-05	0	0
19	chr19:49166168:GC:G	.	49166168	GC	G	MODIFIER	TRPM4	ENSG00000130529	LP	1	0	1	0	0	Inf	NA	1	0	0	0	1	0	.	.	3.507e-05	0	0	0	0.00012	0	.	.	.	.	.	.	.	.	.	.	.	.	intron_variant&NMD_transcript_variant	.	.	0	0.00012	0	0
19	chr19:49196783:C:CT	.	49196783	C	CT	MODIFIER	TRPM4	ENSG00000130529	LP	1	0	1	0	0	Inf	NA	1	0	0	0	1	0	.	.	3.507e-05	0	0	0	0.00012	0	.	.	.	.	.	.	.	.	.	.	.	.	3_prime_UTR_variant&NMD_transcript_variant	.	.	0	0.00012	0	0
19	chr19:49210708:A:G	rs751095080	49210708	A	G	HIGH	TRPM4	ENSG00000130529	LP	1	0	1	0	0	Inf	VUS	1	0	0	0	1	0	Uncertain_significance	Progressive_familial_heart_block_type_IB	3.507e-05	0	0	0	0.00012	0	.	.	.	.	.	.	.	.	.	.	MONDO:MONDO:0011474&MedGen:C1970298&OMIM:604559	.	splice_acceptor_variant&NMD_transcript_variant	.	.	0	0.00012	1	0
2	chr2:165309208:C:T	rs558474027	165309208	C	T	MODIFIER	SCN2A	ENSG00000136531	LP	1	0	1	0	0	Inf	NA	1	0	1	0	0	0	.	.	3.507e-05	0	0.0001908	0	0	0	.	.	.	.	.	.	.	.	.	.	.	.	intron_variant&NMD_transcript_variant	.	.	0	0.0001908	0	0
2	chr2:165388863:A:G	.	165388863	A	G	MODIFIER	SCN2A	ENSG00000136531	LP	1	0	1	0	0	Inf	NA	1	1	0	0	0	0	.	.	3.507e-05	7.336e-05	0	0	0	0	.	.	.	.	.	.	.	.	.	.	.	.	3_prime_UTR_variant&NMD_transcript_variant	.	.	0	7.336e-05	0	0
2	chr2:178528798:G:C	.	178528798	G	C	HIGH	TTN	ENSG00000155657	VUS	0	1	0	0	0	Inf	NA	1	0	1	0	0	0	.	.	3.507e-05	0	0.0001908	0	0	0	.	.	.	.	.	.	.	.	.	.	.	.	stop_gained	.	.	0	0.0001908	1	0
2	chr2:178530118:T:C	rs1553482872	178530118	T	C	HIGH	TTN	ENSG00000155657	VUS	0	1	1	0	1	Inf	P/LP	1	1	0	0	0	0	Pathogenic/Likely_pathogenic	Limb-girdle_muscular_dystrophy&_type_2J&not_provided	3.507e-05	7.336e-05	0	0	0	0	.	.	.	.	.	.	.	.	.	.	MONDO:MONDO:0012127&MedGen:C1837342&OMIM:608807&Orphanet:ORPHA140922&MedGen:CN517202	.	splice_acceptor_variant	.	.	0	7.336e-05	1	0
22	chr22:20061538:G:A	rs752298579&CM161761	20061538	G	A	MODIFIER	TANGO2	ENSG00000183597	LP	1	0	1	1	1	5.02701	P/LP	1	0	1	0	0	1	Pathogenic	Intellectual_disability&Seizures&Episodic_flaccid_weakness&Acute_rhabdomyolysis&Recurrent_metabolic_encephalomyopathic_crises-rhabdomyolysis-cardiac_arrhythmia-intellectual_disability_syndrome&Cardiac_arrhythmia	3.507e-05	0	0.0001908	0	0	6.97632e-06	0	7.3185e-05	0	0	0	0	0	0	0	.	Human_Phenotype_Ontology:HP:0000730&Human_Phenotype_Ontology:HP:0001249&Human_Phenotype_Ontology:HP:0001267&Human_Phenotype_Ontology:HP:0001286&Human_Phenotype_Ontology:HP:0002122&Human_Phenotype_Ontology:HP:0002192&Human_Phenotype_Ontology:HP:0002316&Human_Phenotype_Ontology:HP:0002382&Human_Phenotype_Ontology:HP:0002386&Human_Phenotype_Ontology:HP:0002402&Human_Phenotype_Ontology:HP:0002458&Hum…	.	3_prime_UTR_variant&NMD_transcript_variant	.	.	7.3185e-05	0.0001908	1	0
2	chr2:178534226:ACTTTAACTTTAGCAACACTCACTCC:A	.	178534226	ACTTTAACTTTAGCAACACTCACTCC	A	HIGH	TTN	ENSG00000155657	VUS	0	1	0	0	0	Inf	NA	1	0	1	0	0	0	.	.	3.507e-05	0	0.0001908	0	0	0	.	.	.	.	.	.	.	.	.	.	.	.	frameshift_variant	.	.	0	0.0001908	1	0
2	chr2:178543930:C:CTATT	.	178543930	C	CTATT	HIGH	TTN	ENSG00000155657	VUS	0	1	0	0	0	Inf	NA	1	1	0	0	0	0	.	.	3.507e-05	7.336e-05	0	0	0	0	.	.	.	.	.	.	.	.	.	.	.	.	frameshift_variant	.	.	0	7.336e-05	1	0
2	chr2:178562405:CT:C	.	178562405	CT	C	HIGH	TTN	ENSG00000155657	VUS	0	1	0	0	0	Inf	NA	1	0	0	0	1	0	.	.	3.507e-05	0	0	0	0.00012	0	.	.	.	.	.	.	.	.	.	.	.	.	frameshift_variant	.	.	0	0.00012	1	0
11	chr11:2583544:C:T	rs199472763&CM043852&CM970828	2583544	C	T	MODERATE	KCNQ1	ENSG00000053918	P	1	1	1	1	1	5.02665	P/LP	1	0	0	0	1	1	Pathogenic	Long_QT_syndrome&Congenital_long_QT_syndrome&not_provided	3.507e-05	0	0	0	0.00012	6.97681e-06	2.37756e-05	0	0	0	0	0	0	0	0	.	MONDO:MONDO:0002442&MeSH:D008133&MedGen:C0023976&OMIM:PS192500&SNOMED_CT:9651007&MONDO:MONDO:0019171&MedGen:C1141890&OMIM:PS192500&Orphanet:ORPHA101016&Orphanet:ORPHA768&SNOMED_CT:20852007&SNOMED_CT:442917000&MedGen:CN517202	.	missense_variant&splice_region_variant	probably_damaging(0.999)	deleterious(0)	2.37756e-05	0.00012	1	0
11	chr11:47342731:C:T	rs730880543&CM1414563	47342731	C	T	MODERATE	MYBPC3	ENSG00000134571	LP	1	1	1	1	0	5.02644	VUS	1	0	0	0	1	1	Uncertain_significance	Cardiomyopathy&Hypertrophic_cardiomyopathy&not_specified&Cardiovascular_phenotype&not_provided	3.507e-05	0	0	0	0.00012	6.9771e-06	0	0	0	0	0	1.54847e-05	0	0	0	.	Human_Phenotype_Ontology:HP:0001638&MONDO:MONDO:0004994&MedGen:C0878544&Orphanet:ORPHA167848&SNOMED_CT:85898001&Human_Phenotype_Ontology:HP:0001639&MONDO:MONDO:0005045&MeSH:D002312&MedGen:C0007194&Orphanet:ORPHA217569&MedGen:CN169374&MedGen:CN230736&MedGen:CN517202	.	missense_variant&NMD_transcript_variant	probably_damaging(0.944)	deleterious(0)	1.54847e-05	0.00012	1	0
2	chr2:178597607:C:CT	.	178597607	C	CT	HIGH	TTN	ENSG00000155657	VUS	0	1	0	0	0	Inf	NA	1	1	0	0	0	0	.	.	3.507e-05	7.336e-05	0	0	0	0	.	.	.	.	.	.	.	.	.	.	.	.	frameshift_variant	.	.	0	7.336e-05	1	0
2	chr2:178605413:C:T	CS1514617	178605413	C	T	HIGH	TTN	ENSG00000155657	VUS	0	1	0	0	0	Inf	NA	1	0	1	0	0	0	.	.	3.507e-05	0	0.0001908	0	0	0	.	.	.	.	.	.	.	.	.	.	.	.	splice_donor_variant	.	.	0	0.0001908	1	0
2	chr2:178607247:C:T	rs794729273&CM159007	178607247	C	T	HIGH	TTN	ENSG00000155657	VUS	0	1	1	0	1	Inf	P/LP	1	1	0	0	0	0	Pathogenic	not_provided	3.507e-05	7.336e-05	0	0	0	0	.	.	.	.	.	.	.	.	.	.	MedGen:CN517202	.	stop_gained	.	.	0	7.336e-05	1	0
2	chr2:178652099:CA:C	.	178652099	CA	C	HIGH	TTN	ENSG00000155657	VUS	0	1	0	0	0	Inf	NA	1	0	1	0	0	0	.	.	3.507e-05	0	0.0001908	0	0	0	.	.	.	.	.	.	.	.	.	.	.	.	frameshift_variant	.	.	0	0.0001908	1	0
2	chr2:178658486:C:A	.	178658486	C	A	HIGH	TTN	ENSG00000155657	VUS	0	1	0	0	0	Inf	NA	1	0	0	0	1	0	.	.	3.513e-05	0	0	0	0.00012	0	.	.	.	.	.	.	.	.	.	.	.	.	stop_gained	.	.	0	0.00012	1	0
2	chr2:178663711:C:T	.	178663711	C	T	HIGH	TTN	ENSG00000155657	VUS	0	1	0	0	0	Inf	NA	1	0	0	0	1	0	.	.	3.507e-05	0	0	0	0.00012	0	.	.	.	.	.	.	.	.	.	.	.	.	splice_acceptor_variant	.	.	0	0.00012	1	0
2	chr2:178675755:C:T	.	178675755	C	T	HIGH	TTN	ENSG00000155657	VUS	0	1	0	0	0	Inf	NA	1	0	1	0	0	0	.	.	3.507e-05	0	0.0001908	0	0	0	.	.	.	.	.	.	.	.	.	.	.	.	splice_acceptor_variant	.	.	0	0.0001908	1	0
2	chr2:178679338:C:T	.	178679338	C	T	HIGH	TTN	ENSG00000155657	VUS	0	1	0	0	0	Inf	NA	1	1	0	0	0	0	.	.	3.507e-05	7.336e-05	0	0	0	0	.	.	.	.	.	.	.	.	.	.	.	.	splice_donor_variant	.	.	0	7.336e-05	1	0
2	chr2:178684990:C:T	rs371725574	178684990	C	T	HIGH	TTN	ENSG00000155657	VUS	0	1	0	1	0	5.02315	VUS	1	1	0	0	0	1	Uncertain_significance	Tibial_muscular_dystrophy&Dilated_cardiomyopathy_1G&Limb-girdle_muscular_dystrophy&_type_2J&not_provided	3.507e-05	7.336e-05	0	0	0	6.98168e-06	0	0	0	0	0	1.5489e-05	0	0	0	Limb-girdle_muscular_dystrophy&_type_2J	MONDO:MONDO:0010870&MedGen:C1838244&OMIM:600334&Orphanet:ORPHA609&MONDO:MONDO:0011400&MedGen:C1858763&OMIM:604145&MONDO:MONDO:0012127&MedGen:C1837342&OMIM:608807&Orphanet:ORPHA140922&MedGen:CN517202	MONDO:MONDO:0012127&MedGen:C1837342&OMIM:608807&Orphanet:ORPHA140922	splice_acceptor_variant	.	.	1.5489e-05	7.336e-05	1	0
2	chr2:178694828:C:T	.	178694828	C	T	HIGH	TTN	ENSG00000155657	VUS	0	1	0	0	0	Inf	NA	1	0	0	1	0	0	.	.	3.516e-05	0	0	0.0007657	0	0	.	.	.	.	.	.	.	.	.	.	.	.	splice_donor_variant	.	.	0	0.0007657	1	0
2	chr2:178694899:CT:C	.	178694899	CT	C	HIGH	TTN	ENSG00000155657	VUS	0	1	0	0	0	Inf	NA	1	0	0	0	1	0	.	.	3.514e-05	0	0	0	0.0001203	0	.	.	.	.	.	.	.	.	.	.	.	.	frameshift_variant	.	.	0	0.0001203	1	0
2	chr2:178729871:G:A	.	178729871	G	A	HIGH	TTN	ENSG00000155657	VUS	0	1	0	0	0	Inf	NA	1	1	0	0	0	0	.	.	3.507e-05	7.336e-05	0	0	0	0	.	.	.	.	.	.	.	.	.	.	.	.	stop_gained	.	.	0	7.336e-05	1	0
2	chr2:178741371:A:AG	.	178741371	A	AG	HIGH	TTN	ENSG00000155657	VUS	0	1	0	0	0	Inf	NA	1	0	0	1	0	0	.	.	3.507e-05	0	0	0.0007634	0	0	.	.	.	.	.	.	.	.	.	.	.	.	frameshift_variant	.	.	0	0.0007634	1	0
2	chr2:178747136:TG:T	rs770941336	178747136	TG	T	HIGH	TTN	ENSG00000155657	VUS	0	1	0	0	0	2.47174	NA	1	0	0	0	1	2	.	.	3.507e-05	0	0	0	0.00012	1.41884e-05	0	0	0	0	0	0	0.000665336	0	0	.	.	.	frameshift_variant	.	.	0.000665336	0.00012	1	0
2	chr2:178750800:GTC:G	.	178750800	GTC	G	HIGH	TTN	ENSG00000155657	VUS	0	1	0	0	0	Inf	NA	1	1	0	0	0	0	.	.	3.507e-05	7.336e-05	0	0	0	0	.	.	.	.	.	.	.	.	.	.	.	.	frameshift_variant	.	.	0	7.336e-05	1	0
2	chr2:178750888:G:A	rs756000739	178750888	G	A	HIGH	TTN	ENSG00000155657	VUS	0	1	0	0	0	Inf	VUS	1	0	1	0	0	0	Uncertain_significance	not_specified	3.507e-05	0	0.0001908	0	0	0	.	.	.	.	.	.	.	.	.	.	MedGen:CN169374	.	stop_gained	.	.	0	0.0001908	1	0
2	chr2:178756530:TTAGA:T	.	178756530	TTAGA	T	HIGH	TTN	ENSG00000155657	VUS	0	1	0	0	0	Inf	NA	1	0	0	0	1	0	.	.	3.507e-05	0	0	0	0.00012	0	.	.	.	.	.	.	.	.	.	.	.	.	frameshift_variant	.	.	0	0.00012	1	0
2	chr2:178774206:C:T	rs763909866&COSV59913969	178774206	C	T	HIGH	TTN	ENSG00000155657	VUS	0	1	0	1	0	Inf	VUS	1	1	0	0	0	0	Uncertain_significance	Dilated_cardiomyopathy_1G&not_provided	3.507e-05	7.336e-05	0	0	0	0	.	.	.	.	.	.	.	.	.	.	MONDO:MONDO:0011400&MedGen:C1858763&OMIM:604145&MedGen:CN517202	.	splice_donor_variant	.	.	0	7.336e-05	1	0
2	chr2:178777882:AG:A	.	178777882	AG	A	HIGH	TTN	ENSG00000155657	VUS	0	1	0	0	0	Inf	NA	1	0	1	0	0	0	.	.	3.507e-05	0	0.0001908	0	0	0	.	.	.	.	.	.	.	.	.	.	.	.	frameshift_variant	.	.	0	0.0001908	1	0
2	chr2:178784069:C:G	.	178784069	C	G	HIGH	TTN	ENSG00000155657	VUS	0	1	0	0	0	Inf	NA	1	0	0	0	1	0	.	.	3.507e-05	0	0	0	0.00012	0	.	.	.	.	.	.	.	.	.	.	.	.	splice_donor_variant	.	.	0	0.00012	1	0
2	chr2:178685250:T:C	rs786205543	178685250	T	C	LOW	TTN	ENSG00000155657	VUS	0	1	1	0	1	Inf	P/LP	1	0	0	1	0	0	Likely_pathogenic	not_provided	3.507e-05	0	0	0.0007634	0	0	.	.	.	.	.	.	.	.	.	.	MedGen:CN517202	.	splice_region_variant&intron_variant	.	.	0	0.0007634	1	0
2	chr2:178527149:T:G	.	178527149	T	G	MODERATE	TTN	ENSG00000155657	LP	1	1	1	0	0	Inf	NA	1	0	1	0	0	0	.	.	3.507e-05	0	0.0001908	0	0	0	.	.	.	.	.	.	.	.	.	.	.	.	missense_variant	.	.	0	0.0001908	0	0
2	chr2:178630253:G:C	rs786205542	178630253	G	C	MODERATE	TTN	ENSG00000155657	VUS	0	1	1	0	1	Inf	P/LP	1	1	0	0	0	0	Likely_pathogenic	not_provided	3.507e-05	7.336e-05	0	0	0	0	.	.	.	.	.	.	.	.	.	.	MedGen:CN517202	.	missense_variant	.	.	0	7.336e-05	1	0
2	chr2:188974569:G:C	.	188974569	G	C	HIGH	COL3A1	ENSG00000168542	LP	1	0	1	0	0	Inf	NA	1	0	0	0	1	0	.	.	3.507e-05	0	0	0	0.00012	0	.	.	.	.	.	.	.	.	.	.	.	.	splice_donor_variant	.	.	0	0.00012	1	0
2	chr2:188984962:T:TCCTACTCGCCCTCCTAATGGTCAAGGACCTCAAGGCCCCAAGGGAGATCCAG	.	188984962	T	TCCTACTCGCCCTCCTAATGGTCAAGGACCTCAAGGCCCCAAGGGAGATCCAG	HIGH	COL3A1	ENSG00000168542	LP	1	0	1	0	0	Inf	NA	1	0	0	0	1	0	.	.	3.507e-05	0	0	0	0.00012	0	.	.	.	.	.	.	.	.	.	.	.	.	frameshift_variant&splice_region_variant	.	.	0	0.00012	1	0
2	chr2:188992914:G:A	rs794728040	188992914	G	A	MODERATE	COL3A1	ENSG00000168542	VUS	0	0	1	0	1	Inf	P/LP	1	1	0	0	0	0	Pathogenic/Likely_pathogenic	Ehlers-Danlos_syndrome&_type_4&Familial_thoracic_aortic_aneurysm_and_aortic_dissection&not_provided	3.507e-05	7.336e-05	0	0	0	0	.	.	.	.	.	.	.	.	.	.	MONDO:MONDO:0017314&MedGen:C0268338&OMIM:130050&Orphanet:ORPHA286&SNOMED_CT:17025000&MONDO:MONDO:0019625&MedGen:C4707243&OMIM:PS607086&Orphanet:ORPHA91387&MedGen:CN517202	.	missense_variant	probably_damaging(1)	deleterious(0)	0	7.336e-05	1	0
2	chr2:189001448:AAGGTAACCCTTAATACTACCTGGATATAAAAAGAAAATGTCTCTCTCTTTTGGATGCAAGACAGTGACATGGCTTCTCTTTTTCC:A	.	189001448	AAGGTAACCCTTAATACTACCTGGATATAAAAAGAAAATGTCTCTCTCTTTTGGATGCAAGACAGTGACATGGCTTCTCTTTTTCC	A	HIGH	COL3A1	ENSG00000168542	LP	1	0	1	0	0	Inf	NA	1	0	0	0	1	0	.	.	3.507e-05	0	0	0	0.00012	0	.	.	.	.	.	.	.	.	.	.	.	.	splice_donor_variant&coding_sequence_variant&intron_variant	.	.	0	0.00012	1	0
2	chr2:191010367:C:T	.	191010367	C	T	MODIFIER	STAT1	ENSG00000115415	LP	1	0	1	0	0	Inf	NA	1	0	1	0	0	0	.	.	3.507e-05	0	0.0001908	0	0	0	.	.	.	.	.	.	.	.	.	.	.	.	intron_variant&NMD_transcript_variant	.	.	0	0.0001908	0	0
2	chr2:202467692:A:T	rs1085307228&CS061252	202467692	A	T	LOW	BMPR2	ENSG00000204217	VUS	0	0	1	0	1	Inf	P/LP	1	0	0	0	1	0	Pathogenic	Primary_pulmonary_hypertension_1	3.507e-05	0	0	0	0.00012	0	.	.	.	.	.	.	.	.	.	.	MONDO:MONDO:0024533&MedGen:C4552070&OMIM:178600	.	splice_region_variant&intron_variant	.	.	0	0.00012	1	0
2	chr2:202520141:C:T	rs752661596&COSV65808333	202520141	C	T	MODERATE	BMPR2	ENSG00000204217	LP	1	0	1	0	0	5.00302	NA	1	0	0	0	1	1	.	.	3.507e-05	0	0	0	0.00012	7.00977e-06	0	0	0	0	0	1.55068e-05	0	0	0	.	.	.	missense_variant	probably_damaging(0.962)	deleterious(0)	1.55068e-05	0.00012	1	0
2	chr2:202520142:G:A	rs200948870&CM060849&COSV65813036	202520142	G	A	MODERATE	BMPR2	ENSG00000204217	VUS	0	0	1	0	1	0.710509	P/LP	1	0	0	1	0	7	Pathogenic	Primary_pulmonary_hypertension_1	3.507e-05	0	0	0.0007634	0	4.9359e-05	4.82067e-05	7.4549e-05	0	0	0	4.65665e-05	0.000330688	0	0	.	MONDO:MONDO:0024533&MedGen:C4552070&OMIM:178600	.	missense_variant	probably_damaging(0.919)	deleterious(0.01)	7.4549e-05	0.0007634	1	0
2	chr2:202532729:C:T	rs761163529	202532729	C	T	MODERATE	BMPR2	ENSG00000204217	LP	1	0	1	0	0	Inf	NA	1	0	0	0	1	0	.	.	3.509e-05	0	0	0	0.0001201	0	.	.	.	.	.	.	.	.	.	.	.	.	missense_variant	probably_damaging(0.998)	tolerated(0.1)	0	0.0001201	1	0
2	chr2:202552740:A:T	.	202552740	A	T	MODERATE	BMPR2	ENSG00000204217	LP	1	0	1	0	0	Inf	NA	1	0	0	1	0	0	.	.	3.507e-05	0	0	0.0007634	0	0	.	.	.	.	.	.	.	.	.	.	.	.	missense_variant	possibly_damaging(0.47)	deleterious(0.01)	0	0.0007634	1	0
2	chr2:202552822:T:C	.	202552822	T	C	MODERATE	BMPR2	ENSG00000204217	LP	1	0	1	0	0	Inf	NA	1	1	0	0	0	0	.	.	3.507e-05	7.336e-05	0	0	0	0	.	.	.	.	.	.	.	.	.	.	.	.	missense_variant	possibly_damaging(0.902)	deleterious(0.01)	0	7.336e-05	1	0
2	chr2:202555415:C:T	rs765887545&CM010166	202555415	C	T	HIGH	BMPR2	ENSG00000204217	P	1	0	1	0	1	2.51097	P/LP	1	1	0	0	0	2	Pathogenic	Pulmonary_arterial_hypertension&Primary_pulmonary_hypertension_1	3.507e-05	7.336e-05	0	0	0	1.39667e-05	2.38095e-05	7.33568e-05	0	0	0	0	0	0	0	.	Human_Phenotype_Ontology:HP:0002092&Human_Phenotype_Ontology:HP:0006546&MONDO:MONDO:0015924&MedGen:C2973725&Orphanet:ORPHA182090&SNOMED_CT:11399002&MONDO:MONDO:0024533&MedGen:C4552070&OMIM:178600	.	stop_gained	.	.	7.33568e-05	7.336e-05	1	0
2	chr2:210519768:T:A	.	210519768	T	A	MODIFIER	CPS1	ENSG00000021826	LP	1	0	1	0	0	Inf	NA	1	0	1	0	0	0	.	.	3.507e-05	0	0.0001908	0	0	0	.	.	.	.	.	.	.	.	.	.	.	.	5_prime_UTR_variant	.	.	0	0.0001908	0	0
2	chr2:210590106:C:T	rs761225695&CM030818&COSV51823589	210590106	C	T	HIGH	CPS1	ENSG00000021826	P	1	0	1	0	1	Inf	P/LP	2	2	0	0	0	0	Likely_pathogenic	Congenital_hyperammonemia&_type_I	7.013e-05	0.0001467	0	0	0	0	.	.	.	.	.	.	.	.	.	.	MONDO:MONDO:0009376&MedGen:C4082171&OMIM:237300&Orphanet:ORPHA147&SNOMED_CT:62522004	.	stop_gained&splice_region_variant	.	.	0	0.0001467	1	0
2	chr2:237324816:T:C	rs142546062	237324816	T	C	HIGH	COL6A3	ENSG00000163359	VUS	0	0	0	0	0	0.1394	VUS	1	0	0	1	0	36	Uncertain_significance	Bethlem_myopathy_1&not_provided	3.507e-05	0	0	0.0007634	0	0.000251579	0.00085882	0	0	0	0	0	0	0	0	.	MONDO:MONDO:0024530&MedGen:CN029274&OMIM:158810&MedGen:CN517202	.	splice_acceptor_variant	.	.	0.00085882	0.0007634	1	0
2	chr2:237366759:C:A	COSV55099126	237366759	C	A	HIGH	COL6A3	ENSG00000163359	LP	1	0	1	0	0	Inf	NA	1	1	0	0	0	0	.	.	3.507e-05	7.336e-05	0	0	0	0	.	.	.	.	.	.	.	.	.	.	.	.	stop_gained	.	.	0	7.336e-05	1	0
2	chr2:237375022:T:C	rs1399485570	237375022	T	C	HIGH	COL6A3	ENSG00000163359	VUS	0	0	0	0	0	5.01894	NA	1	0	1	0	0	1	.	.	3.507e-05	0	0.0001908	0	0	6.98753e-06	0	0	0	0	0	1.54928e-05	0	0	0	.	.	.	splice_acceptor_variant	.	.	1.54928e-05	0.0001908	1	0
2	chr2:71515716:C:T	rs149827237&CM053209	71515716	C	T	MODERATE	DYSF	ENSG00000135636	P	1	0	1	0	1	0.837075	P/LP	1	0	1	0	0	6	Likely_pathogenic	Autosomal_recessive_limb-girdle_muscular_dystrophy_type_2B&Qualitative_or_quantitative_defects_of_dysferlin&not_provided	3.507e-05	0	0.0001908	0	0	4.18959e-05	2.38027e-05	7.3303e-05	0.000300842	0	0	4.6467e-05	0	0	0	.	MONDO:MONDO:0009676&MedGen:C1850889&OMIM:253601&Orphanet:ORPHA268&MONDO:MONDO:0016145&MedGen:C2931687&Orphanet:ORPHA207073&MedGen:CN517202	.	missense_variant	probably_damaging(1)	deleterious(0)	7.3303e-05	0.0001908	1	0
2	chr2:71539162:G:T	COSV50269980	71539162	G	T	MODERATE	DYSF	ENSG00000135636	LP	1	0	1	0	0	Inf	NA	1	0	1	0	0	0	.	.	3.507e-05	0	0.0001908	0	0	0	.	.	.	.	.	.	.	.	.	.	.	.	missense_variant	probably_damaging(0.96)	deleterious(0.04)	0	0.0001908	1	0
2	chr2:71551610:G:T	CD105951	71551610	G	T	HIGH	DYSF	ENSG00000135636	LP	1	0	1	0	0	Inf	NA	1	0	0	1	0	0	.	.	3.507e-05	0	0	0.0007634	0	0	.	.	.	.	.	.	.	.	.	.	.	.	stop_gained	.	.	0	0.0007634	1	0
2	chr2:71570317:G:A	rs747419349	71570317	G	A	MODERATE	DYSF	ENSG00000135636	LP	1	0	1	0	0	5.02364	NA	1	1	0	0	0	1	.	.	3.507e-05	7.336e-05	0	0	0	6.981e-06	0	0	0	0	0	0	0.000328515	0	0	.	.	.	missense_variant	probably_damaging(0.999)	deleterious(0)	0.000328515	7.336e-05	1	0
2	chr2:71570608:A:G	rs756328339&CM103813	71570608	A	G	MODERATE	DYSF	ENSG00000135636	P	1	0	1	0	1	2.51301	P/LP	1	0	1	0	0	2	Pathogenic/Likely_pathogenic	Autosomal_recessive_limb-girdle_muscular_dystrophy_type_2B&Limb-girdle_muscular_dystrophy&_autosomal_recessive&Qualitative_or_quantitative_defects_of_dysferlin&not_provided	3.507e-05	0	0.0001908	0	0	1.39554e-05	0	0	0	0	0	0	0.000655738	0	0	.	MONDO:MONDO:0009676&MedGen:C1850889&OMIM:253601&Orphanet:ORPHA268&MONDO:MONDO:0015152&MedGen:C2931907&OMIM:PS253600&Orphanet:ORPHA102015&MONDO:MONDO:0016145&MedGen:C2931687&Orphanet:ORPHA207073&MedGen:CN517202	.	missense_variant	probably_damaging(1)	deleterious(0)	0.000655738	0.0001908	1	0
2	chr2:71611483:C:T	rs199870606&CM116696	71611483	C	T	MODERATE	DYSF	ENSG00000135636	LP	1	0	1	0	0	0.628113	VUS	1	1	0	0	0	8	Conflicting_interpretations_of_pathogenicity	Qualitative_or_quantitative_defects_of_dysferlin&not_specified&not_provided	3.507e-05	7.336e-05	0	0	0	5.58339e-05	0	7.32172e-05	0	0	0	0.000108406	0	0	0	.	MONDO:MONDO:0016145&MedGen:C2931687&Orphanet:ORPHA207073&MedGen:CN169374&MedGen:CN517202	.	missense_variant	probably_damaging(1)	deleterious(0)	7.32172e-05	7.336e-05	1	0
20	chr20:33408787:G:A	rs1187536758	33408787	G	A	HIGH	SNTA1	ENSG00000101400	VUS	0	0	0	1	0	5.02553	VUS	1	0	1	0	0	1	Uncertain_significance	Long_QT_syndrome_12	3.507e-05	0	0.0001908	0	0	6.97837e-06	0	0	0	0	0	1.54847e-05	0	0	0	.	MONDO:MONDO:0013062&MedGen:C2751830&OMIM:612955	.	stop_gained	.	.	1.54847e-05	0.0001908	1	0
20	chr20:33443537:C:T	.	33443537	C	T	HIGH	SNTA1	ENSG00000101400	VUS	0	0	0	0	0	Inf	NA	1	1	0	0	0	0	.	.	3.54e-05	7.403e-05	0	0	0	0	.	.	.	.	.	.	.	.	.	.	.	.	stop_gained	.	.	0	7.403e-05	1	0
20	chr20:62475192:G:GC	rs1434141622	62475192	G	GC	HIGH	GATA5	ENSG00000130700	VUS	0	0	0	0	0	5.02783	NA	1	0	0	0	1	1	.	.	3.509e-05	0	0	0	0.00012	6.97915e-06	2.37756e-05	0	0	0	0	0	0	0	0	.	.	.	frameshift_variant	.	.	2.37756e-05	0.00012	1	0
20	chr20:9472791:C:T	rs865977771	9472791	C	T	HIGH	PLCB4	ENSG00000101333	LP	1	0	1	0	0	Inf	NA	1	1	0	0	0	0	.	.	3.508e-05	7.338e-05	0	0	0	0	.	.	.	.	.	.	.	.	.	.	.	.	stop_gained&splice_region_variant	.	.	0	7.338e-05	1	0
21	chr21:34364153:T:A	.	34364153	T	A	HIGH	KCNE2	ENSG00000159197	VUS	0	0	0	0	0	Inf	NA	1	1	0	0	0	0	.	.	3.507e-05	7.336e-05	0	0	0	0	.	.	.	.	.	.	.	.	.	.	.	.	splice_donor_variant	.	.	0	7.336e-05	1	0
11	chr11:2572970:C:T	rs193922365&CM043015&CM097188	2572970	C	T	MODERATE	KCNQ1	ENSG00000053918	P	1	1	1	1	1	5.02567	P/LP	1	0	0	1	0	1	Pathogenic/Likely_pathogenic	Long_QT_syndrome&Congenital_long_QT_syndrome&Long_QT_syndrome_1&Cardiovascular_phenotype&not_provided	3.507e-05	0	0	0.0007634	0	6.97817e-06	0	0	0	0	0	1.54885e-05	0	0	0	.	MONDO:MONDO:0002442&MeSH:D008133&MedGen:C0023976&OMIM:PS192500&SNOMED_CT:9651007&MONDO:MONDO:0019171&MedGen:C1141890&OMIM:PS192500&Orphanet:ORPHA101016&Orphanet:ORPHA768&SNOMED_CT:20852007&SNOMED_CT:442917000&MONDO:MONDO:0100316&MedGen:C4551647&OMIM:192500&MedGen:CN230736&MedGen:CN517202	.	missense_variant	probably_damaging(0.985)	deleterious(0)	1.54885e-05	0.0007634	1	0
21	chr21:34370821:G:GGT	.	34370821	G	GGT	HIGH	KCNE2	ENSG00000159197	LP	1	0	1	0	0	Inf	NA	1	0	0	0	1	0	.	.	3.507e-05	0	0	0	0.00012	0	.	.	.	.	.	.	.	.	.	.	.	.	frameshift_variant	.	.	0	0.00012	1	0
21	chr21:45990416:C:CGTGAAGGTGACTGGGGGGAGATAGGATGGACGGGGAGGGACGAGGAGGGACGGGGAGGGATGGGGTGGACAGT	.	45990416	C	CGTGAAGGTGACTGGGGGGAGATAGGATGGACGGGGAGGGACGAGGAGGGACGGGGAGGGATGGGGTGGACAGT	HIGH	COL6A1	ENSG00000142156	VUS	0	0	0	0	0	Inf	NA	1	0	1	0	0	0	.	.	3.623e-05	0	0.0001973	0	0	0	.	.	.	.	.	.	.	.	.	.	.	.	stop_gained&frameshift_variant	.	.	0	0.0001973	1	0
21	chr21:46122881:C:T	rs749593004&CM1312463	46122881	C	T	HIGH	COL6A2	ENSG00000142173	P	1	0	1	0	1	Inf	P/LP	1	1	0	0	0	0	Pathogenic/Likely_pathogenic	Ullrich_congenital_muscular_dystrophy_1&Bethlem_myopathy_1&not_provided	3.507e-05	7.336e-05	0	0	0	0	.	.	.	.	.	.	.	.	.	.	MONDO:MONDO:0009681&MedGen:C0410179&OMIM:254090&MONDO:MONDO:0024530&MedGen:CN029274&OMIM:158810&MedGen:CN517202	.	stop_gained	.	.	0	7.336e-05	1	0
21	chr21:46554697:G:A	.	46554697	G	A	HIGH	DIP2A	ENSG00000160305	LP	1	0	1	0	0	Inf	NA	1	0	0	0	1	0	.	.	3.507e-05	0	0	0	0.00012	0	.	.	.	.	.	.	.	.	.	.	.	.	splice_donor_variant	.	.	0	0.00012	1	0
22	chr22:20019180:G:C	rs961195329	20019180	G	C	HIGH	TANGO2	ENSG00000183597	VUS	0	0	0	0	0	5.02616	NA	1	0	0	0	1	1	.	.	3.507e-05	0	0	0	0.00012	6.97749e-06	2.37767e-05	0	0	0	0	0	0	0	0	.	.	.	splice_acceptor_variant	.	.	2.37767e-05	0.00012	1	0
22	chr22:20043354:G:C	rs780264323	20043354	G	C	HIGH	TANGO2	ENSG00000183597	LP	1	0	1	0	0	5.02652	NA	1	0	1	0	0	1	.	.	3.507e-05	0	0.0001908	0	0	6.977e-06	0	0	0	0	0	0	0.000328084	0	0	.	.	.	splice_acceptor_variant&NMD_transcript_variant	.	.	0.000328084	0.0001908	1	0
3	chr3:38560374:C:T	rs199473605&CM100703&COSV61128014	38560374	C	T	MODERATE	SCN5A	ENSG00000183873	LP	1	1	1	1	0	5.02527	VUS	3	0	0	1	2	3	Uncertain_significance	Arrhythmia&Brugada_syndrome&not_provided	0.0001052	0	0	0.0007634	0.0002399	2.09342e-05	4.75715e-05	0	0	0.000319489	0	0	0	0	0	.	EFO:EFO_0004269&Human_Phenotype_Ontology:HP:0001656&Human_Phenotype_Ontology:HP:0001661&Human_Phenotype_Ontology:HP:0001665&Human_Phenotype_Ontology:HP:0001666&Human_Phenotype_Ontology:HP:0001687&Human_Phenotype_Ontology:HP:0001721&Human_Phenotype_Ontology:HP:0004351&Human_Phenotype_Ontology:HP:0005158&Human_Phenotype_Ontology:HP:0011675&MedGen:C0855329&SNOMED_CT:248650006&MONDO:MONDO:0015263&Med…	.	missense_variant	probably_damaging(0.996)	deleterious(0)	4.75715e-05	0.0007634	1	0
11	chr11:47337549:CTCT:C	rs727504288	47337549	CTCT	C	MODIFIER	MYBPC3	ENSG00000134571	LP	1	1	1	1	0	5.02491	VUS	4	1	1	0	2	4	Conflicting_interpretations_of_pathogenicity	Cardiomyopathy&Hypertrophic_cardiomyopathy&Familial_hypertrophic_cardiomyopathy_4&Primary_familial_hypertrophic_cardiomyopathy&not_specified&not_provided	0.0001403	7.336e-05	0.0001908	0	0.0002399	2.79209e-05	2.37891e-05	0	0	0	9.5584e-05	3.09809e-05	0	0	0	.	Human_Phenotype_Ontology:HP:0001638&MONDO:MONDO:0004994&MedGen:C0878544&Orphanet:ORPHA167848&SNOMED_CT:85898001&Human_Phenotype_Ontology:HP:0001639&MONDO:MONDO:0005045&MeSH:D002312&MedGen:C0007194&Orphanet:ORPHA217569&MONDO:MONDO:0007268&MedGen:C1861862&OMIM:115197&MONDO:MONDO:0024573&MeSH:D024741&MedGen:C0949658&OMIM:PS192600&Orphanet:ORPHA155&SNOMED_CT:83978005&MedGen:CN169374&MedGen:CN517202	.	intron_variant&NMD_transcript_variant	.	.	9.5584e-05	0.0002399	0	0
22	chr22:20732986:G:A	.	20732986	G	A	HIGH	PI4KA	ENSG00000241973	VUS	0	0	0	0	0	Inf	NA	1	0	1	0	0	0	.	.	3.507e-05	0	0.0001908	0	0	0	.	.	.	.	.	.	.	.	.	.	.	.	stop_gained	.	.	0	0.0001908	1	0
22	chr22:20799245:G:A	rs201395198	20799245	G	A	HIGH	PI4KA	ENSG00000241973	VUS	0	0	0	0	0	0.456758	NA	1	0	1	0	0	11	.	.	3.507e-05	0	0.0001908	0	0	7.67803e-05	2.37925e-05	0	0.00301205	0	0	0	0	0	0	.	.	.	stop_gained	.	.	0.00301205	0.0001908	1	0
23	chr23:154350192:C:T	rs727503930&COSV61047078	154350192	C	T	MODIFIER	FLNA	ENSG00000196924	LP	1	0	1	0	0	Inf	VUS	1	0	1	0	0	0	Conflicting_interpretations_of_pathogenicity	Periventricular_nodular_heterotopia_1&Oto-palato-digital_syndrome&_type_II&Melnick-Needles_syndrome&Frontometaphyseal_dysplasia&Cardiovascular_phenotype&not_provided	3.507e-05	0	0.0001908	0	0	0	.	.	.	.	.	.	.	.	.	.	MONDO:MONDO:0010233&MedGen:C1848213&OMIM:300049&SNOMED_CT:448227009&MONDO:MONDO:0010571&MedGen:C1844696&OMIM:304120&Orphanet:ORPHA90652&SNOMED_CT:42432003&MONDO:MONDO:0010650&MedGen:C0025237&OMIM:309350&Orphanet:ORPHA2484&SNOMED_CT:13449007&MONDO:MONDO:0015942&MedGen:C0265293&OMIM:PS305620&SNOMED_CT:62803002&MedGen:CN230736&MedGen:CN517202	.	3_prime_UTR_variant&NMD_transcript_variant	.	.	0	0.0001908	0	0
23	chr23:154353728:C:CCTCTCCTGCATCCTTGGTGTTGACGGTGAAGGTGGCAGGCTTG	.	154353728	C	CCTCTCCTGCATCCTTGGTGTTGACGGTGAAGGTGGCAGGCTTG	HIGH	FLNA	ENSG00000196924	LP	1	0	1	0	0	Inf	NA	1	0	1	0	0	0	.	.	3.507e-05	0	0.0001908	0	0	0	.	.	.	.	.	.	.	.	.	.	.	.	splice_acceptor_variant&NMD_transcript_variant	.	.	0	0.0001908	1	0
23	chr23:154364638:G:A	rs267606815&CM070130	154364638	G	A	MODIFIER	FLNA	ENSG00000196924	VUS	0	0	1	0	1	Inf	P/LP	1	0	0	0	1	0	Pathogenic	Cardiac_valvular_dysplasia&_X-linked	3.507e-05	0	0	0	0.00012	0	.	.	.	.	.	.	.	.	.	.	MONDO:MONDO:0010753&MedGen:C0262436&OMIM:314400&Orphanet:ORPHA555877	.	3_prime_UTR_variant&NMD_transcript_variant	.	.	0	0.00012	1	0
23	chr23:154364837:G:A	rs370735674&COSV61043251	154364837	G	A	HIGH	FLNA	ENSG00000196924	LB	0	0	0	0	0	0.231394	VUS	1	0	0	0	1	0	Conflicting_interpretations_of_pathogenicity	Periventricular_nodular_heterotopia_1&Oto-palato-digital_syndrome&_type_II&Melnick-Needles_syndrome&Frontometaphyseal_dysplasia&History_of_neurodevelopmental_disorder&not_specified&Cardiovascular_phenotype&not_provided	3.507e-05	0	0	0	0.00012	0.00015156	3.1998e-05	0	0	0	0	0.000298175	0	0	0	.	MONDO:MONDO:0010233&MedGen:C1848213&OMIM:300049&SNOMED_CT:448227009&MONDO:MONDO:0010571&MedGen:C1844696&OMIM:304120&Orphanet:ORPHA90652&SNOMED_CT:42432003&MONDO:MONDO:0010650&MedGen:C0025237&OMIM:309350&Orphanet:ORPHA2484&SNOMED_CT:13449007&MONDO:MONDO:0015942&MedGen:C0265293&OMIM:PS305620&SNOMED_CT:62803002&MedGen:C2711754&MedGen:CN169374&MedGen:CN230736&MedGen:CN517202	.	stop_gained&NMD_transcript_variant	.	.	3.1998e-05	0.00012	1	0
23	chr23:154364840:C:A	.	154364840	C	A	HIGH	FLNA	ENSG00000196924	VUS	0	0	0	0	0	Inf	NA	1	0	0	0	1	0	.	.	3.507e-05	0	0	0	0.00012	0	.	.	.	.	.	.	.	.	.	.	.	.	stop_gained&NMD_transcript_variant	.	.	0	0.00012	1	0
23	chr23:32441251:C:A	CM132409	32441251	C	A	HIGH	DMD	ENSG00000198947	P	1	0	1	0	0	Inf	NA	1	0	0	1	0	0	.	.	3.509e-05	0	0	0.0007634	0	0	.	.	.	.	.	.	.	.	.	.	.	.	stop_gained	.	.	0	0.0007634	1	0
23	chr23:32545335:C:CTGTG	rs761270890	32545335	C	CTGTG	HIGH	DMD	ENSG00000198947	VUS	0	0	0	0	0	Inf	B/LB	1	0	0	0	1	0	Likely_benign	Duchenne_muscular_dystrophy	3.507e-05	0	0	0	0.00012	0	.	.	.	.	.	.	.	.	.	.	MONDO:MONDO:0010679&MedGen:C0013264&OMIM:310200&Orphanet:ORPHA98896&SNOMED_CT:76670001	.	splice_acceptor_variant	.	.	0	0.00012	1	0
3	chr3:122284317:T:G	rs104893701&CM980304&COSV56139221	122284317	T	G	MODERATE	CASR	ENSG00000036828	P	1	0	1	0	1	Inf	P/LP	1	1	0	0	0	0	Pathogenic	Hypocalcemia&_autosomal_dominant_1	3.507e-05	7.336e-05	0	0	0	0	.	.	.	.	.	.	.	.	.	.	MONDO:MONDO:0011013&MedGen:C0342345&OMIM:601198	.	missense_variant	probably_damaging(0.98)	deleterious(0)	0	7.336e-05	1	0
3	chr3:136262015:C:T	rs879253815&CM930576&COSV52445002&COSV52445291	136262015	C	T	MODERATE	PCCB	ENSG00000114054	P	1	0	1	0	1	2.51148	P/LP	1	0	0	0	1	2	Pathogenic/Likely_pathogenic	Propionic_acidemia	3.507e-05	0	0	0	0.00012	1.39639e-05	4.76054e-05	0	0	0	0	0	0	0	0	.	Human_Phenotype_Ontology:HP:0003571&MONDO:MONDO:0011628&MedGen:C0268579&OMIM:606054&Orphanet:ORPHA35	.	missense_variant&NMD_transcript_variant	probably_damaging(1)	deleterious_low_confidence(0)	4.76054e-05	0.00012	1	0
3	chr3:136283855:GGAGTCATCCCTCA:G	.	136283855	GGAGTCATCCCTCA	G	HIGH	PCCB	ENSG00000114054	LP	1	0	1	0	0	Inf	NA	1	1	0	0	0	0	.	.	3.507e-05	7.336e-05	0	0	0	0	.	.	.	.	.	.	.	.	.	.	.	.	frameshift_variant&NMD_transcript_variant	.	.	0	7.336e-05	1	0
3	chr3:14129410:A:G	rs759720857	14129410	A	G	HIGH	TMEM43	ENSG00000170876	LP	1	1	1	0	0	Inf	NA	1	0	1	0	0	0	.	.	3.507e-05	0	0.0001908	0	0	0	.	.	.	.	.	.	.	.	.	.	.	.	splice_acceptor_variant&NMD_transcript_variant	.	.	0	0.0001908	1	0
3	chr3:14129516:GC:G	.	14129516	GC	G	MODIFIER	TMEM43	ENSG00000170876	LP	1	1	1	0	0	Inf	NA	1	1	0	0	0	0	.	.	3.507e-05	7.336e-05	0	0	0	0	.	.	.	.	.	.	.	.	.	.	.	.	3_prime_UTR_variant&NMD_transcript_variant	.	.	0	7.336e-05	0	0
3	chr3:180988089:G:GT	rs1560040369	180988089	G	GT	HIGH	DNAJC19	ENSG00000205981	P	1	0	1	0	1	5.02251	P/LP	1	0	0	0	1	1	Pathogenic	3-methylglutaconic_aciduria_type_V	3.507e-05	0	0	0	0.00012	6.98256e-06	0	0	0	0	0	1.54923e-05	0	0	0	.	MONDO:MONDO:0012435&MedGen:C1857776&OMIM:610198&Orphanet:ORPHA66634	.	stop_gained&frameshift_variant&NMD_transcript_variant	.	.	1.54923e-05	0.00012	1	0
3	chr3:189808271:G:A	.	189808271	G	A	HIGH	TP63	ENSG00000073282	LP	1	0	1	0	0	Inf	NA	1	1	0	0	0	0	.	.	3.507e-05	7.336e-05	0	0	0	0	.	.	.	.	.	.	.	.	.	.	.	.	splice_acceptor_variant	.	.	0	7.336e-05	1	0
3	chr3:189844196:G:A	rs1010833335	189844196	G	A	HIGH	TP63	ENSG00000073282	LB	0	0	0	0	0	0.311484	NA	1	0	0	0	1	16	.	.	3.507e-05	0	0	0	0.00012	0.00011259	0	0	0	0	0	0.000248463	0	0	0	.	.	.	splice_acceptor_variant	.	.	0.000248463	0.00012	1	0
3	chr3:30632847:G:T	rs17025815	30632847	G	T	HIGH	TGFBR2	ENSG00000163513	LB	0	0	0	0	0	0.0456828	NA	1	0	1	0	0	110	.	.	3.507e-05	0	0.0001908	0	0	0.000767685	7.13742e-05	0.00139092	0	0	0	0.00128551	0.000982962	0.000929368	0	.	.	.	splice_donor_variant&non_coding_transcript_variant	.	.	0.000982962	0.0001908	1	0
3	chr3:30691436:G:A	.	30691436	G	A	MODERATE	TGFBR2	ENSG00000163513	LP	1	0	1	0	0	Inf	NA	1	1	0	0	0	0	.	.	3.507e-05	7.336e-05	0	0	0	0	.	.	.	.	.	.	.	.	.	.	.	.	missense_variant	probably_damaging(0.986)	deleterious(0)	0	7.336e-05	1	0
10	chr10:110812679:G:A	rs556897484	110812679	G	A	MODERATE	RBM20	ENSG00000203867	LP	1	0	1	1	0	5.02385	VUS	3	0	0	0	3	3	Uncertain_significance	Dilated_cardiomyopathy_1DD&not_provided	0.0001052	0	0	0	0.0003599	2.09401e-05	2.37925e-05	7.32279e-05	0.000301023	0	0	0	0	0	0	.	MONDO:MONDO:0013168&MedGen:C2750995&OMIM:613172&MedGen:CN517202	.	missense_variant	probably_damaging(0.919)	deleterious(0.01)	7.32279e-05	0.0003599	1	0
2	chr2:178531668:G:A	rs991187915	178531668	G	A	HIGH	TTN	ENSG00000155657	VUS	0	1	1	1	1	5.02287	P/LP	1	1	0	0	0	1	Likely_pathogenic	Primary_dilated_cardiomyopathy	3.507e-05	7.336e-05	0	0	0	6.98207e-06	0	0	0	0	0	1.5489e-05	0	0	0	.	EFO:EFO_0000407&Human_Phenotype_Ontology:HP:0001644&Human_Phenotype_Ontology:HP:0001725&Human_Phenotype_Ontology:HP:0005159&Human_Phenotype_Ontology:HP:0200130&MONDO:MONDO:0005021&MeSH:D002311&MedGen:C0007193&Orphanet:ORPHA217604&SNOMED_CT:195021004&SNOMED_CT:399020009	.	stop_gained	.	.	1.5489e-05	7.336e-05	1	0
6	chr6:7582855:A:T	rs562015789&COSV65794355	7582855	A	T	MODERATE	DSP	ENSG00000096696	LP	1	1	1	1	0	4.08121	VUS	13	0	8	2	3	16	Conflicting_interpretations_of_pathogenicity	Cardiomyopathy&Dilated_cardiomyopathy_with_woolly_hair_and_keratoderma&Arrhythmogenic_right_ventricular_dysplasia_8&Skin_fragility-woolly_hair-palmoplantar_keratoderma_syndrome&Lethal_acantholytic_epidermolysis_bullosa&not_provided	0.0004559	0	0.001527	0.001527	0.0003599	0.000111707	4.75986e-05	0	0	0	0	0	0.00460526	0	0	.	Human_Phenotype_Ontology:HP:0001638&MONDO:MONDO:0004994&MedGen:C0878544&Orphanet:ORPHA167848&SNOMED_CT:85898001&MONDO:MONDO:0011581&MedGen:C1854063&OMIM:605676&Orphanet:ORPHA65282&MONDO:MONDO:0011831&MedGen:C1843896&OMIM:607450&MONDO:MONDO:0011882&MedGen:C1843292&OMIM:607655&Orphanet:ORPHA293165&MONDO:MONDO:0012323&MedGen:C1864826&OMIM:609638&Orphanet:ORPHA158687&MedGen:CN517202	.	missense_variant	possibly_damaging(0.854)	deleterious(0.02)	4.75986e-05	0.001527	1	1
3	chr3:38698485:G:A	rs751743006&CM166538	38698485	G	A	HIGH	SCN10A	ENSG00000185313	VUS	0	0	0	0	0	Inf	NA	1	1	0	0	0	0	.	.	3.507e-05	7.336e-05	0	0	0	0	.	.	.	.	.	.	.	.	.	.	.	.	stop_gained	.	.	0	7.336e-05	1	0
3	chr3:38701929:A:AT	.	38701929	A	AT	HIGH	SCN10A	ENSG00000185313	VUS	0	0	0	0	0	Inf	NA	1	0	0	0	1	0	.	.	3.507e-05	0	0	0	0.00012	0	.	.	.	.	.	.	.	.	.	.	.	.	frameshift_variant	.	.	0	0.00012	1	0
3	chr3:38702009:TC:T	.	38702009	TC	T	HIGH	SCN10A	ENSG00000185313	VUS	0	0	0	0	0	Inf	NA	1	0	0	1	0	0	.	.	3.507e-05	0	0	0.0007634	0	0	.	.	.	.	.	.	.	.	.	.	.	.	frameshift_variant	.	.	0	0.0007634	1	0
3	chr3:38722382:AGTTTG:A	.	38722382	AGTTTG	A	HIGH	SCN10A	ENSG00000185313	VUS	0	0	0	0	0	Inf	NA	1	0	0	0	1	0	.	.	3.507e-05	0	0	0	0.00012	0	.	.	.	.	.	.	.	.	.	.	.	.	frameshift_variant	.	.	0	0.00012	1	0
3	chr3:38722390:GCAGGGACA:G	.	38722390	GCAGGGACA	G	HIGH	SCN10A	ENSG00000185313	VUS	0	0	0	0	0	Inf	NA	1	0	0	0	1	0	.	.	3.507e-05	0	0	0	0.00012	0	.	.	.	.	.	.	.	.	.	.	.	.	frameshift_variant	.	.	0	0.00012	1	0
3	chr3:38757156:GT:G	.	38757156	GT	G	HIGH	SCN10A	ENSG00000185313	VUS	0	0	0	0	0	Inf	NA	1	0	0	0	1	0	.	.	3.507e-05	0	0	0	0.00012	0	.	.	.	.	.	.	.	.	.	.	.	.	frameshift_variant&splice_region_variant	.	.	0	0.00012	1	0
3	chr3:38760745:C:T	.	38760745	C	T	HIGH	SCN10A	ENSG00000185313	VUS	0	0	0	0	0	Inf	NA	1	0	1	0	0	0	.	.	3.507e-05	0	0.0001908	0	0	0	.	.	.	.	.	.	.	.	.	.	.	.	splice_acceptor_variant	.	.	0	0.0001908	1	0
3	chr3:38896900:G:T	.	38896900	G	T	HIGH	SCN11A	ENSG00000168356	LP	1	0	1	0	0	Inf	NA	1	0	1	0	0	0	.	.	3.507e-05	0	0.0001908	0	0	0	.	.	.	.	.	.	.	.	.	.	.	.	stop_gained&NMD_transcript_variant	.	.	0	0.0001908	1	0
3	chr3:38897153:C:T	rs145734191&CM153966	38897153	C	T	MODERATE	SCN11A	ENSG00000168356	P	1	0	1	0	0	0.418391	VUS	1	0	0	0	1	12	Uncertain_significance	Neuropathy&_hereditary_sensory_and_autonomic&_type_VII&Episodic_pain_syndrome&_familial&_3&Charcot-Marie-Tooth_disease&not_provided	3.507e-05	0	0	0	0.00012	8.38211e-05	4.76281e-05	7.31743e-05	0	0	0	0.000139427	0	0	0	.	MONDO:MONDO:0014244&MedGen:C3809882&OMIM:615548&Orphanet:ORPHA391397&MONDO:MONDO:0014247&MedGen:C3809899&OMIM:615552&Orphanet:ORPHA391392&MONDO:MONDO:0015626&MedGen:C0007959&OMIM:PS118220&Orphanet:ORPHA166&SNOMED_CT:50548001&MedGen:CN517202	.	missense_variant&NMD_transcript_variant	probably_damaging(0.988)	deleterious(0.02)	7.31743e-05	0.00012	1	0
3	chr3:38905322:C:T	.	38905322	C	T	HIGH	SCN11A	ENSG00000168356	LP	1	0	1	0	0	Inf	NA	1	0	1	0	0	0	.	.	3.507e-05	0	0.0001908	0	0	0	.	.	.	.	.	.	.	.	.	.	.	.	splice_acceptor_variant&NMD_transcript_variant	.	.	0	0.0001908	1	0
3	chr3:53673817:G:A	.	53673817	G	A	HIGH	CACNA1D	ENSG00000157388	VUS	0	0	0	0	0	Inf	NA	1	0	0	0	1	0	.	.	3.507e-05	0	0	0	0.00012	0	.	.	.	.	.	.	.	.	.	.	.	.	splice_donor_variant	.	.	0	0.00012	1	0
3	chr3:54752597:A:G	.	54752597	A	G	HIGH	CACNA2D3	ENSG00000157445	VUS	0	0	0	0	0	Inf	NA	1	0	0	0	1	0	.	.	3.507e-05	0	0	0	0.00012	0	.	.	.	.	.	.	.	.	.	.	.	.	splice_acceptor_variant&NMD_transcript_variant	.	.	0	0.00012	1	0
3	chr3:54899869:G:A	.	54899869	G	A	HIGH	CACNA2D3	ENSG00000157445	VUS	0	0	0	0	0	Inf	NA	1	0	0	0	1	0	.	.	3.507e-05	0	0	0	0.00012	0	.	.	.	.	.	.	.	.	.	.	.	.	splice_donor_variant&NMD_transcript_variant	.	.	0	0.00012	1	0
4	chr4:105437964:C:T	rs146013446	105437964	C	T	MODIFIER	PPA2	ENSG00000138777	P	1	0	1	0	1	0.0507395	P/LP	1	0	0	0	1	99	Pathogenic/Likely_pathogenic	Sudden_cardiac_failure&_infantile&Sudden_cardiac_failure&_alcohol-induced&not_provided	3.507e-05	0	0	0	0.00012	0.000691177	0.000214204	0.000219684	0	0	0.00153051	0.00106884	0.000328515	0.000464253	0	.	MONDO:MONDO:0014973&MedGen:C4310664&OMIM:617222&MONDO:MONDO:0014974&MedGen:C4310663&OMIM:617223&MedGen:CN517202	.	3_prime_UTR_variant&NMD_transcript_variant	.	.	0.000464253	0.00012	1	0
4	chr4:105446382:C:T	.	105446382	C	T	HIGH	PPA2	ENSG00000138777	LP	1	0	1	0	0	Inf	NA	1	0	0	0	1	0	.	.	3.51e-05	0	0	0	0.0001201	0	.	.	.	.	.	.	.	.	.	.	.	.	splice_donor_variant&NMD_transcript_variant	.	.	0	0.0001201	1	0
4	chr4:110622337:CGGGA:C	.	110622337	CGGGA	C	HIGH	PITX2	ENSG00000164093	LP	1	0	1	0	0	Inf	NA	1	0	0	0	1	0	.	.	3.507e-05	0	0	0	0.00012	0	.	.	.	.	.	.	.	.	.	.	.	.	frameshift_variant	.	.	0	0.00012	1	0
4	chr4:113311400:G:C	.	113311400	G	C	HIGH	ANK2	ENSG00000145362	LP	1	0	1	0	0	Inf	NA	1	0	0	1	0	0	.	.	3.507e-05	0	0	0.0007634	0	0	.	.	.	.	.	.	.	.	.	.	.	.	splice_donor_variant&NMD_transcript_variant	.	.	0	0.0007634	1	0
4	chr4:113323796:T:G	.	113323796	T	G	MODIFIER	ANK2	ENSG00000145362	LP	1	0	1	0	0	Inf	NA	1	0	1	0	0	0	.	.	3.507e-05	0	0.0001908	0	0	0	.	.	.	.	.	.	.	.	.	.	.	.	intron_variant&NMD_transcript_variant	.	.	0	0.0001908	0	0
3	chr3:38606682:C:T	rs199473101&CM054856	38606682	C	T	MODERATE	SCN5A	ENSG00000183873	P	1	1	1	1	1	3.76979	P/LP	3	3	0	0	0	4	Pathogenic/Likely_pathogenic	Arrhythmia&Brugada_syndrome&Cardiovascular_phenotype&not_provided	0.0001052	0.0002201	0	0	0	2.79061e-05	2.37744e-05	7.3185e-05	0	0	0	3.09722e-05	0	0	0	.	EFO:EFO_0004269&Human_Phenotype_Ontology:HP:0001656&Human_Phenotype_Ontology:HP:0001661&Human_Phenotype_Ontology:HP:0001665&Human_Phenotype_Ontology:HP:0001666&Human_Phenotype_Ontology:HP:0001687&Human_Phenotype_Ontology:HP:0001721&Human_Phenotype_Ontology:HP:0004351&Human_Phenotype_Ontology:HP:0005158&Human_Phenotype_Ontology:HP:0011675&MedGen:C0855329&SNOMED_CT:248650006&MONDO:MONDO:0015263&Med…	.	missense_variant	probably_damaging(0.945)	deleterious(0.02)	7.3185e-05	0.0002201	1	0
4	chr4:154587589:CTT:C	rs934668242	154587589	CTT	C	HIGH	FGA	ENSG00000171560	LP	1	0	1	0	0	2.51052	VUS	1	0	0	0	1	2	Uncertain_significance	not_provided	3.507e-05	0	0	0	0.00012	1.39692e-05	4.76576e-05	0	0	0	0	0	0	0	0	.	MedGen:CN517202	.	frameshift_variant	.	.	4.76576e-05	0.00012	1	0
4	chr4:185514277:G:A	.	185514277	G	A	MODIFIER	PDLIM3	ENSG00000154553	LP	1	0	1	0	0	Inf	NA	1	0	0	0	1	0	.	.	3.507e-05	0	0	0	0.00012	0	.	.	.	.	.	.	.	.	.	.	.	.	intron_variant&NMD_transcript_variant	.	.	0	0.00012	0	0
4	chr4:185535415:AG:A	.	185535415	AG	A	HIGH	PDLIM3	ENSG00000154553	LP	1	0	1	0	0	Inf	NA	1	0	0	0	1	0	.	.	3.509e-05	0	0	0	0.00012	0	.	.	.	.	.	.	.	.	.	.	.	.	frameshift_variant&NMD_transcript_variant	.	.	0	0.00012	1	0
4	chr4:5731536:C:T	.	5731536	C	T	HIGH	EVC	ENSG00000072840	LP	1	0	1	0	0	Inf	NA	1	0	0	0	1	0	.	.	3.507e-05	0	0	0	0.00012	0	.	.	.	.	.	.	.	.	.	.	.	.	stop_gained	.	.	0	0.00012	1	0
4	chr4:88019520:GTT:G	.	88019520	GTT	G	HIGH	PKD2	ENSG00000118762	LP	1	0	1	0	0	Inf	NA	1	1	0	0	0	0	.	.	3.507e-05	7.336e-05	0	0	0	0	.	.	.	.	.	.	.	.	.	.	.	.	frameshift_variant	.	.	0	7.336e-05	1	0
4	chr4:88068062:G:GT	.	88068062	G	GT	HIGH	PKD2	ENSG00000118762	LP	1	0	1	0	0	Inf	NA	1	0	0	0	1	0	.	.	3.507e-05	0	0	0	0.00012	0	.	.	.	.	.	.	.	.	.	.	.	.	splice_donor_variant	.	.	0	0.00012	1	0
5	chr5:128537576:G:A	.	128537576	G	A	HIGH	FBN2	ENSG00000138829	LP	1	0	1	0	0	Inf	NA	1	1	0	0	0	0	.	.	3.507e-05	7.336e-05	0	0	0	0	.	.	.	.	.	.	.	.	.	.	.	.	stop_gained	.	.	0	7.336e-05	1	0
5	chr5:131730918:ACTGGT:A	.	131730918	ACTGGT	A	HIGH	FNIP1	ENSG00000217128	VUS	0	0	0	0	0	Inf	NA	1	0	1	0	0	0	.	.	3.508e-05	0	0.000191	0	0	0	.	.	.	.	.	.	.	.	.	.	.	.	frameshift_variant	.	.	0	0.000191	1	0
5	chr5:132370220:G:T	rs72552726&CM043096	132370220	G	T	MODERATE	SLC22A5	ENSG00000197375	P	1	0	1	0	1	1.00537	P/LP	1	0	1	0	0	5	Pathogenic/Likely_pathogenic	Renal_carnitine_transport_defect&not_provided	3.507e-05	0	0.0001908	0	0	3.48826e-05	0	0	0	0	0	0	0.00164042	0	0	.	MONDO:MONDO:0008919&MedGen:C0342788&OMIM:212140&Orphanet:ORPHA158&SNOMED_CT:21764004&MedGen:CN517202	.	missense_variant&NMD_transcript_variant	probably_damaging(0.991)	deleterious(0)	0.00164042	0.0001908	1	0
5	chr5:132385354:C:A	rs546902674&COSV55372600	132385354	C	A	MODERATE	SLC22A5	ENSG00000197375	LP	1	0	1	0	0	Inf	NA	1	0	0	0	1	0	.	.	3.507e-05	0	0	0	0.00012	0	.	.	.	.	.	.	.	.	.	.	.	.	missense_variant&NMD_transcript_variant	benign(0)	tolerated_low_confidence(0.41)	0	0.00012	0	0
5	chr5:132392565:C:G	rs60376624&CM992670&COSV55372076	132392565	C	G	MODIFIER	SLC22A5	ENSG00000197375	P	1	0	1	0	1	0.418794	P/LP	1	0	0	0	1	12	Pathogenic/Likely_pathogenic	Renal_carnitine_transport_defect&not_provided	3.507e-05	0	0	0	0.00012	8.37404e-05	0	0	0	0.00351662	0	0	0	0.000464253	0	.	MONDO:MONDO:0008919&MedGen:C0342788&OMIM:212140&Orphanet:ORPHA158&SNOMED_CT:21764004&MedGen:CN517202	.	3_prime_UTR_variant&NMD_transcript_variant	.	.	0.000464253	0.00012	1	0
5	chr5:173232604:C:A	COSV61299465	173232604	C	A	HIGH	NKX2-5	ENSG00000183072	LP	1	0	1	0	0	Inf	NA	1	0	1	0	0	0	.	.	3.507e-05	0	0.0001908	0	0	0	.	.	.	.	.	.	.	.	.	.	.	.	stop_gained	.	.	0	0.0001908	1	0
5	chr5:37305211:C:T	.	37305211	C	T	HIGH	NUP155	ENSG00000113569	LP	1	0	1	0	0	Inf	NA	1	0	0	0	1	0	.	.	3.507e-05	0	0	0	0.00012	0	.	.	.	.	.	.	.	.	.	.	.	.	splice_acceptor_variant	.	.	0	0.00012	1	0
5	chr5:68280974:C:G	.	68280974	C	G	HIGH	PIK3R1	ENSG00000145675	VUS	0	0	0	0	0	Inf	NA	1	1	0	0	0	0	.	.	3.507e-05	7.338e-05	0	0	0	0	.	.	.	.	.	.	.	.	.	.	.	.	stop_gained	.	.	0	7.338e-05	1	0
5	chr5:87390854:C:T	.	87390854	C	T	MODIFIER	RASA1	ENSG00000145715	LP	1	0	1	0	0	Inf	NA	1	1	0	0	0	0	.	.	3.507e-05	7.336e-05	0	0	0	0	.	.	.	.	.	.	.	.	.	.	.	.	3_prime_UTR_variant&NMD_transcript_variant	.	.	0	7.336e-05	0	0
6	chr6:113949087:TCTACACACAAGATAACAAATGTTAGCATCTCCAATAACATTCTGAAATTCCATTCCAATTGTGAAAACAATAATACTTAC:T	.	113949087	TCTACACACAAGATAACAAATGTTAGCATCTCCAATAACATTCTGAAATTCCATTCCAATTGTGAAAACAATAATACTTAC	T	HIGH	HDAC2	ENSG00000196591	VUS	0	0	0	0	0	Inf	NA	1	0	1	0	0	0	.	.	3.507e-05	0	0.0001909	0	0	0	.	.	.	.	.	.	.	.	.	.	.	.	splice_acceptor_variant&splice_donor_variant&intron_variant	.	.	0	0.0001909	1	0
6	chr6:113968327:TACCTTA:T	.	113968327	TACCTTA	T	HIGH	HDAC2	ENSG00000196591	VUS	0	0	0	0	0	5.02581	NA	1	0	0	1	0	1	.	.	3.507e-05	0	0	0.0007634	0	6.97798e-06	2.37857e-05	0	0	0	0	0	0	0	0	.	.	.	splice_donor_variant&5_prime_UTR_variant	.	.	2.37857e-05	0.0007634	1	0
6	chr6:118559072:C:T	rs766452369	118559072	C	T	MODERATE	PLN	ENSG00000198523	LP	1	0	1	0	0	Inf	VUS	1	1	0	0	0	0	Uncertain_significance	not_provided	3.507e-05	7.336e-05	0	0	0	0	.	.	.	.	.	.	.	.	.	.	MedGen:CN517202	.	missense_variant	probably_damaging(0.961)	deleterious_low_confidence(0)	0	7.336e-05	1	0
18	chr18:31086683:G:A	rs193922708&CM146543	31086683	G	A	MODERATE	DSC2	ENSG00000134755	LP	1	1	1	1	0	3.76848	VUS	3	3	0	0	0	4	Conflicting_interpretations_of_pathogenicity	Cardiomyopathy&Arrhythmogenic_right_ventricular_cardiomyopathy&_type_11&not_provided	0.0001052	0.0002201	0	0	0	2.79158e-05	0	0	0	0	0	6.19483e-05	0	0	0	.	Human_Phenotype_Ontology:HP:0001638&MONDO:MONDO:0004994&MedGen:C0878544&Orphanet:ORPHA167848&SNOMED_CT:85898001&MONDO:MONDO:0012506&MedGen:C1864850&OMIM:610476&MedGen:CN517202	.	missense_variant	probably_damaging(0.947)	deleterious(0)	6.19483e-05	0.0002201	1	0
6	chr6:123272963:C:A	.	123272963	C	A	HIGH	TRDN	ENSG00000186439	LP	1	1	1	0	0	Inf	NA	1	0	0	0	1	0	.	.	3.507e-05	0	0	0	0.00012	0	.	.	.	.	.	.	.	.	.	.	.	.	splice_donor_variant	.	.	0	0.00012	1	0
11	chr11:47343051:C:T	rs193922377&CM086861	47343051	C	T	MODERATE	MYBPC3	ENSG00000134571	LP	1	1	1	1	0	3.49631	VUS	16	0	1	2	13	23	Conflicting_interpretations_of_pathogenicity	Cardiomyopathy&Hypertrophic_cardiomyopathy&Wolff-Parkinson-White_pattern&Arrhythmogenic_right_ventricular_dysplasia&_familial_1&Familial_hypertrophic_cardiomyopathy_4&Left_ventricular_noncompaction_10&Primary_familial_hypertrophic_cardiomyopathy&not_specified&Cardiovascular_phenotype&not_provided	0.000561	0	0.0001908	0.001527	0.00156	0.000160455	0.000166453	0.000219716	0	0.000319081	0	0.000170316	0	0.000464253	0	.	Human_Phenotype_Ontology:HP:0001638&MONDO:MONDO:0004994&MedGen:C0878544&Orphanet:ORPHA167848&SNOMED_CT:85898001&Human_Phenotype_Ontology:HP:0001639&MONDO:MONDO:0005045&MeSH:D002312&MedGen:C0007194&Orphanet:ORPHA217569&Human_Phenotype_Ontology:HP:0001716&MONDO:MONDO:0008685&MedGen:C0043202&OMIM:194200&Orphanet:ORPHA907&SNOMED_CT:74390002&MONDO:MONDO:0007152&MedGen:C1862511&OMIM:107970&MONDO:MONDO:…	.	missense_variant&NMD_transcript_variant	benign(0.257)	deleterious(0)	0.000464253	0.00156	1	0
6	chr6:123377715:C:A	.	123377715	C	A	HIGH	TRDN	ENSG00000186439	LP	1	1	1	0	0	Inf	NA	1	0	0	0	1	0	.	.	3.507e-05	0	0	0	0.00012	0	.	.	.	.	.	.	.	.	.	.	.	.	splice_donor_variant	.	.	0	0.00012	1	0
6	chr6:123547339:C:A	COSV62112358	123547339	C	A	HIGH	TRDN	ENSG00000186439	LP	1	1	1	0	0	Inf	NA	1	0	0	0	1	0	.	.	3.515e-05	0	0	0	0.0001203	0	.	.	.	.	.	.	.	.	.	.	.	.	splice_donor_variant	.	.	0	0.0001203	1	0
6	chr6:129148977:A:G	.	129148977	A	G	HIGH	LAMA2	ENSG00000196569	LP	1	0	1	0	0	Inf	NA	1	0	0	0	1	0	.	.	3.507e-05	0	0	0	0.00012	0	.	.	.	.	.	.	.	.	.	.	.	.	splice_acceptor_variant	.	.	0	0.00012	1	0
6	chr6:129154561:A:T	rs191912891&COSV69000652	129154561	A	T	HIGH	LAMA2	ENSG00000196569	LP	1	0	1	0	0	0.628287	VUS	1	0	0	0	1	8	Uncertain_significance	Merosin_deficient_congenital_muscular_dystrophy&Muscular_dystrophy&_limb-girdle&_autosomal_recessive_23&Congenital_muscular_dystrophy_due_to_partial_LAMA2_deficiency	3.507e-05	0	0	0	0.00012	5.58184e-05	0	0	0	0.00223642	0	0	0.000328515	0	0	.	MONDO:MONDO:0011925&MedGen:C1263858&OMIM:607855&Orphanet:ORPHA258&SNOMED_CT:111503008&MONDO:MONDO:0029136&MedGen:C4748327&OMIM:618138&Orphanet:ORPHA565837&MedGen:C1842898	.	stop_gained	.	.	0.000328515	0.00012	1	0
6	chr6:129165672:C:T	rs773209126&CM102052&COSV70342672	129165672	C	T	HIGH	LAMA2	ENSG00000196569	P	1	0	1	0	1	2.5107	P/LP	1	0	1	0	0	2	Pathogenic/Likely_pathogenic	Merosin_deficient_congenital_muscular_dystrophy&LAMA2-related_muscular_dystrophy&not_provided	3.507e-05	0	0.0001908	0	0	1.39682e-05	0	0	0	0	0	3.09751e-05	0	0	0	.	MONDO:MONDO:0011925&MedGen:C1263858&OMIM:607855&Orphanet:ORPHA258&SNOMED_CT:111503008&MONDO:MONDO:0100228&MedGen:CN117977&MedGen:CN517202	.	stop_gained	.	.	3.09751e-05	0.0001908	1	0
6	chr6:129288059:G:A	rs759555791&CS117559	129288059	G	A	HIGH	LAMA2	ENSG00000196569	P	1	0	1	0	1	Inf	P/LP	1	0	0	0	1	0	Pathogenic/Likely_pathogenic	Merosin_deficient_congenital_muscular_dystrophy&Muscular_dystrophy&_limb-girdle&_autosomal_recessive_23&LAMA2-related_muscular_dystrophy	3.507e-05	0	0	0	0.00012	0	.	.	.	.	.	.	.	.	.	.	MONDO:MONDO:0011925&MedGen:C1263858&OMIM:607855&Orphanet:ORPHA258&SNOMED_CT:111503008&MONDO:MONDO:0029136&MedGen:C4748327&OMIM:618138&Orphanet:ORPHA565837&MONDO:MONDO:0100228&MedGen:CN117977	.	splice_donor_variant	.	.	0	0.00012	1	0
6	chr6:129316068:C:T	rs1180309541&CM151372&COSV70341700	129316068	C	T	HIGH	LAMA2	ENSG00000196569	P	1	0	1	0	1	Inf	P/LP	1	0	0	0	1	0	Pathogenic	Merosin_deficient_congenital_muscular_dystrophy&LAMA2-related_muscular_dystrophy	3.507e-05	0	0	0	0.00012	0	.	.	.	.	.	.	.	.	.	.	MONDO:MONDO:0011925&MedGen:C1263858&OMIM:607855&Orphanet:ORPHA258&SNOMED_CT:111503008&MONDO:MONDO:0100228&MedGen:CN117977	.	stop_gained	.	.	0	0.00012	1	0
6	chr6:129401222:A:C	.	129401222	A	C	HIGH	LAMA2	ENSG00000196569	LP	1	0	1	0	0	Inf	NA	1	1	0	0	0	0	.	.	3.507e-05	7.336e-05	0	0	0	0	.	.	.	.	.	.	.	.	.	.	.	.	splice_acceptor_variant	.	.	0	7.336e-05	1	0
6	chr6:149400545:G:T	rs1045677447	149400545	G	T	MODIFIER	TAB2	ENSG00000055208	LP	1	0	1	0	0	Inf	NA	1	1	0	0	0	0	.	.	3.507e-05	7.336e-05	0	0	0	0	.	.	.	.	.	.	.	.	.	.	.	.	intron_variant&NMD_transcript_variant	.	.	0	7.336e-05	0	0
6	chr6:152224553:G:A	rs778445117&CM1310580&COSV54944133	152224553	G	A	HIGH	SYNE1	ENSG00000131018	VUS	0	0	1	0	1	1.67429	P/LP	1	0	0	0	1	3	Pathogenic	Spinocerebellar_ataxia&_autosomal_recessive_8&not_provided	3.507e-05	0	0	0	0.00012	2.09462e-05	7.13844e-05	0	0	0	0	0	0	0	0	.	MONDO:MONDO:0012549&MedGen:C1853116&OMIM:610743&Orphanet:ORPHA88644&MedGen:CN517202	.	stop_gained	.	.	7.13844e-05	0.00012	1	0
6	chr6:152255590:C:G	.	152255590	C	G	HIGH	SYNE1	ENSG00000131018	LP	1	0	1	0	0	Inf	NA	1	0	0	0	1	0	.	.	3.507e-05	0	0	0	0.00012	0	.	.	.	.	.	.	.	.	.	.	.	.	splice_donor_variant	.	.	0	0.00012	1	0
6	chr6:152256747:G:A	COSV54903618&COSV55069273	152256747	G	A	HIGH	SYNE1	ENSG00000131018	LP	1	0	1	0	0	Inf	NA	1	1	0	0	0	0	.	.	3.507e-05	7.336e-05	0	0	0	0	.	.	.	.	.	.	.	.	.	.	.	.	stop_gained	.	.	0	7.336e-05	1	0
6	chr6:152300660:G:GT	.	152300660	G	GT	HIGH	SYNE1	ENSG00000131018	LP	1	0	1	0	0	Inf	NA	1	0	1	0	0	0	.	.	3.507e-05	0	0.0001908	0	0	0	.	.	.	.	.	.	.	.	.	.	.	.	frameshift_variant	.	.	0	0.0001908	1	0
6	chr6:152326311:A:C	.	152326311	A	C	HIGH	SYNE1	ENSG00000131018	VUS	0	0	0	0	0	Inf	NA	1	1	0	0	0	0	.	.	3.507e-05	7.336e-05	0	0	0	0	.	.	.	.	.	.	.	.	.	.	.	.	splice_donor_variant	.	.	0	7.336e-05	1	0
6	chr6:152381011:C:A	.	152381011	C	A	HIGH	SYNE1	ENSG00000131018	LP	1	0	1	0	0	Inf	NA	1	0	0	1	0	0	.	.	3.507e-05	0	0	0.0007634	0	0	.	.	.	.	.	.	.	.	.	.	.	.	stop_gained	.	.	0	0.0007634	1	0
6	chr6:152390334:TCTAA:T	rs1173202428	152390334	TCTAA	T	HIGH	SYNE1	ENSG00000131018	VUS	0	0	0	0	0	10.0501	NA	2	0	2	0	0	1	.	.	7.013e-05	0	0.0003817	0	0	6.97807e-06	0	0	0	0	0	0	0.000328515	0	0	.	.	.	frameshift_variant	.	.	0.000328515	0.0003817	1	0
6	chr6:160556041:C:A	rs1164703366&COSV60297350	160556041	C	A	HIGH	LPA	ENSG00000198670	VUS	0	0	0	0	0	Inf	NA	1	1	0	0	0	0	.	.	3.507e-05	7.336e-05	0	0	0	0	.	.	.	.	.	.	.	.	.	.	.	.	stop_gained	.	.	0	7.336e-05	1	0
6	chr6:160585167:G:A	rs146024102	160585167	G	A	HIGH	LPA	ENSG00000198670	VUS	0	0	0	0	0	0.836945	NA	1	0	0	0	1	6	.	.	3.507e-05	0	0	0	0.00012	4.19024e-05	9.51973e-05	0	0	0	9.56572e-05	1.54909e-05	0	0	0	.	.	.	stop_gained	.	.	9.56572e-05	0.00012	1	0
6	chr6:160589585:C:T	rs780512843	160589585	C	T	HIGH	LPA	ENSG00000198670	VUS	0	0	0	0	0	2.51167	NA	1	0	1	0	0	2	.	.	3.507e-05	0	0.0001908	0	0	1.39628e-05	0	7.31743e-05	0	0	0	1.5489e-05	0	0	0	.	.	.	stop_gained	.	.	7.31743e-05	0.0001908	1	0
6	chr6:33163788:G:A	rs778122331	33163788	G	A	HIGH	COL11A2	ENSG00000204248	VUS	0	0	0	0	0	5.02399	NA	1	0	0	0	1	1	.	.	3.507e-05	0	0	0	0.00012	6.98051e-06	0	0	0	0	0	1.54933e-05	0	0	0	.	.	.	stop_gained	.	.	1.54933e-05	0.00012	1	0
6	chr6:72216639:G:C	rs974348131	72216639	G	C	HIGH	RIMS1	ENSG00000079841	VUS	0	0	0	0	0	Inf	NA	1	0	0	0	1	0	.	.	3.507e-05	0	0	0	0.00012	0	.	.	.	.	.	.	.	.	.	.	.	.	splice_donor_variant	.	.	0	0.00012	1	0
6	chr6:72265001:T:G	.	72265001	T	G	HIGH	RIMS1	ENSG00000079841	LP	1	0	1	0	0	Inf	VUS	1	0	0	0	1	0	Uncertain_significance	not_provided	3.508e-05	0	0	0	0.00012	0	.	.	.	.	.	.	.	.	.	.	MedGen:CN517202	.	stop_gained	.	.	0	0.00012	1	0
6	chr6:73461906:C:T	.	73461906	C	T	HIGH	MTO1	ENSG00000135297	LP	1	0	1	0	0	Inf	NA	1	0	0	0	1	0	.	.	3.507e-05	0	0	0	0.00012	0	.	.	.	.	.	.	.	.	.	.	.	.	stop_gained&NMD_transcript_variant	.	.	0	0.00012	1	0
14	chr14:23420993:C:T	rs367546859&CM122992	23420993	C	T	MODERATE	MYH7	ENSG00000092054	LP	1	1	1	1	0	3.34861	VUS	2	0	0	0	2	3	Uncertain_significance	Cardiomyopathy&Hypertrophic_cardiomyopathy&Primary_familial_hypertrophic_cardiomyopathy&not_specified&Cardiovascular_phenotype&not_provided	7.013e-05	0	0	0	0.0002399	2.0943e-05	0	0	0	0	0	4.6454e-05	0	0	0	.	Human_Phenotype_Ontology:HP:0001638&MONDO:MONDO:0004994&MedGen:C0878544&Orphanet:ORPHA167848&SNOMED_CT:85898001&Human_Phenotype_Ontology:HP:0001639&MONDO:MONDO:0005045&MeSH:D002312&MedGen:C0007194&Orphanet:ORPHA217569&MONDO:MONDO:0024573&MeSH:D024741&MedGen:C0949658&OMIM:PS192600&Orphanet:ORPHA155&SNOMED_CT:83978005&MedGen:CN169374&MedGen:CN230736&MedGen:CN517202	.	missense_variant	benign(0.003)	tolerated(0.84)	4.6454e-05	0.0002399	0	1
6	chr6:7581430:CA:C	.	7581430	CA	C	HIGH	DSP	ENSG00000096696	LP	1	1	1	0	0	Inf	NA	1	0	0	0	1	0	.	.	3.507e-05	0	0	0	0.00012	0	.	.	.	.	.	.	.	.	.	.	.	.	frameshift_variant	.	.	0	0.00012	1	0
7	chr7:106865427:G:A	.	106865427	G	A	HIGH	PIK3CG	ENSG00000105851	VUS	0	0	0	0	0	Inf	NA	1	0	0	0	1	0	.	.	3.507e-05	0	0	0	0.00012	0	.	.	.	.	.	.	.	.	.	.	.	.	splice_donor_variant	.	.	0	0.00012	1	0
7	chr7:107663366:C:T	rs786204581&CD1211147&CM095614	107663366	C	T	HIGH	SLC26A4	ENSG00000091137	P	1	0	1	0	1	Inf	P/LP	1	0	1	0	0	0	Pathogenic/Likely_pathogenic	Pendred_syndrome&Deafness&_autosomal_recessive_4&_with_enlarged_vestibular_aqueduct	3.507e-05	0	0.0001908	0	0	0	.	.	.	.	.	.	.	.	.	.	MONDO:MONDO:0010134&MedGen:C0271829&OMIM:274600&Orphanet:ORPHA705&SNOMED_CT:70348004&MONDO:MONDO:0010933&MedGen:C3538946&OMIM:600791	.	stop_gained	.	.	0	0.0001908	1	0
7	chr7:107672150:C:T	rs1562822565&CM011489	107672150	C	T	MODERATE	SLC26A4	ENSG00000091137	LP	1	0	1	0	1	5.02238	P/LP	1	0	1	0	0	1	Pathogenic/Likely_pathogenic	Deafness&_autosomal_recessive&Deafness	3.507e-05	0	0.0001908	0	0	6.98275e-06	0	0	0	0	0	0	0	0.000465116	0	.	MONDO:MONDO:0019588&MedGen:C1846647&OMIM:607197&OMIM:PS220290&MedGen:C0011053	.	missense_variant	probably_damaging(0.969)	deleterious(0)	0.000465116	0.0001908	1	0
7	chr7:107674172:C:T	rs749325776&COSV55919858	107674172	C	T	MODERATE	SLC26A4	ENSG00000091137	LP	1	0	1	0	0	Inf	VUS	1	1	0	0	0	0	Uncertain_significance	not_provided	3.507e-05	7.336e-05	0	0	0	0	.	.	.	.	.	.	.	.	.	.	MedGen:CN517202	.	missense_variant	probably_damaging(1)	deleterious(0.03)	0	7.336e-05	1	0
7	chr7:107674302:G:C	rs542620119&CM121742&COSV55914198	107674302	G	C	MODERATE	SLC26A4	ENSG00000091137	VUS	0	0	1	0	1	1.00474	P/LP	1	0	0	0	1	5	Likely_pathogenic	Pendred_syndrome&Deafness&_autosomal_recessive_4&_with_enlarged_vestibular_aqueduct&SLC26A4-Related_Disorders&Rare_genetic_deafness	3.507e-05	0	0	0	0.00012	3.49045e-05	0	0	0	0	0	6.19425e-05	0.000328731	0	0	.	MONDO:MONDO:0010134&MedGen:C0271829&OMIM:274600&Orphanet:ORPHA705&SNOMED_CT:70348004&MONDO:MONDO:0010933&MedGen:C3538946&OMIM:600791&MedGen:CN239421&MedGen:CN826980&Orphanet:ORPHA96210	.	missense_variant	probably_damaging(0.98)	deleterious(0)	6.19425e-05	0.00012	1	0
7	chr7:107674970:G:T	rs111033303&CM074551&CM981499&COSV55919411	107674970	G	T	MODERATE	SLC26A4	ENSG00000091137	P	1	0	1	0	1	0.0929745	P/LP	1	0	0	0	1	54	Pathogenic	Pendred_syndrome&Deafness&_autosomal_recessive_4&_with_enlarged_vestibular_aqueduct&SLC26A4-Related_Disorders&not_provided&Rare_genetic_deafness	3.507e-05	0	0	0	0.00012	0.0003772	9.52472e-05	0	0	0	9.57304e-05	0.000759196	0	0	0	.	MONDO:MONDO:0010134&MedGen:C0271829&OMIM:274600&Orphanet:ORPHA705&SNOMED_CT:70348004&MONDO:MONDO:0010933&MedGen:C3538946&OMIM:600791&MedGen:CN239421&MedGen:CN517202&MedGen:CN826980&Orphanet:ORPHA96210	.	missense_variant	probably_damaging(1)	deleterious(0)	9.57304e-05	0.00012	1	0
7	chr7:107675101:A:G	rs773657545&CM1211134	107675101	A	G	MODERATE	SLC26A4	ENSG00000091137	LP	1	0	1	0	0	1.25426	NA	1	0	1	0	0	4	.	.	3.507e-05	0	0.0001908	0	0	2.79607e-05	2.38447e-05	7.33783e-05	0	0	0	0	0.000659196	0	0	.	.	.	missense_variant	possibly_damaging(0.705)	tolerated(0.4)	7.33783e-05	0.0001908	1	0
7	chr7:107694476:A:G	rs768471577&CM004339	107694476	A	G	MODERATE	SLC26A4	ENSG00000091137	P	1	0	1	0	1	1.67515	P/LP	1	0	1	0	0	3	Pathogenic/Likely_pathogenic	Pendred_syndrome&Deafness&_autosomal_recessive_4&_with_enlarged_vestibular_aqueduct&Deafness&_autosomal_recessive&not_provided	3.507e-05	0	0.0001908	0	0	2.09354e-05	0	0	0	0	0	0	0.000985545	0	0	.	MONDO:MONDO:0010134&MedGen:C0271829&OMIM:274600&Orphanet:ORPHA705&SNOMED_CT:70348004&MONDO:MONDO:0010933&MedGen:C3538946&OMIM:600791&MONDO:MONDO:0019588&MedGen:C1846647&OMIM:607197&OMIM:PS220290&MedGen:CN517202	.	missense_variant&NMD_transcript_variant	probably_damaging(0.992)	tolerated(0.05)	0.000985545	0.0001908	1	0
7	chr7:107698071:C:G	rs765197819&CM138990	107698071	C	G	MODERATE	SLC26A4	ENSG00000091137	LP	1	0	1	0	0	5.02434	NA	1	0	1	0	0	1	.	.	3.507e-05	0	0.0001908	0	0	6.98002e-06	0	0	0	0	0	0	0.000328084	0	0	.	.	.	missense_variant&NMD_transcript_variant	probably_damaging(1)	tolerated(0.34)	0.000328084	0.0001908	1	0
7	chr7:116525166:TC:T	.	116525166	TC	T	HIGH	CAV1	ENSG00000105974	VUS	0	0	0	0	0	Inf	NA	1	0	0	0	1	0	.	.	3.507e-05	0	0	0	0.00012	0	.	.	.	.	.	.	.	.	.	.	.	.	frameshift_variant&NMD_transcript_variant	.	.	0	0.00012	1	0
7	chr7:128850821:C:A	COSV57955685	128850821	C	A	HIGH	FLNC	ENSG00000128591	LP	1	1	1	0	0	Inf	NA	1	0	0	0	1	0	.	.	3.507e-05	0	0	0	0.00012	0	.	.	.	.	.	.	.	.	.	.	.	.	stop_gained	.	.	0	0.00012	1	0
7	chr7:140739901:T:C	.	140739901	T	C	MODIFIER	BRAF	ENSG00000157764	LP	1	0	1	0	0	Inf	NA	1	0	0	0	1	0	.	.	3.507e-05	0	0	0	0.00012	0	.	.	.	.	.	.	.	.	.	.	.	.	3_prime_UTR_variant&NMD_transcript_variant	.	.	0	0.00012	0	0
7	chr7:140778037:T:C	.	140778037	T	C	MODERATE	BRAF	ENSG00000157764	LP	1	0	1	0	0	Inf	NA	1	1	0	0	0	0	.	.	3.508e-05	7.337e-05	0	0	0	0	.	.	.	.	.	.	.	.	.	.	.	.	missense_variant&NMD_transcript_variant	possibly_damaging(0.819)	deleterious(0.03)	0	7.337e-05	1	0
7	chr7:140778052:T:C	.	140778052	T	C	MODERATE	BRAF	ENSG00000157764	LP	1	0	1	0	0	Inf	NA	1	1	0	0	0	0	.	.	3.507e-05	7.337e-05	0	0	0	0	.	.	.	.	.	.	.	.	.	.	.	.	missense_variant&NMD_transcript_variant	benign(0.409)	tolerated(0.18)	0	7.337e-05	0	0
7	chr7:147300139:A:G	rs1433216677	147300139	A	G	HIGH	CNTNAP2	ENSG00000174469	LP	1	0	1	0	0	Inf	NA	1	0	0	0	1	0	.	.	3.507e-05	0	0	0	0.00012	0	.	.	.	.	.	.	.	.	.	.	.	.	splice_acceptor_variant	.	.	0	0.00012	1	0
7	chr7:148229681:C:T	rs771533907	148229681	C	T	HIGH	CNTNAP2	ENSG00000174469	VUS	0	0	1	0	1	5.02027	P/LP	1	0	0	0	1	1	Pathogenic/Likely_pathogenic	not_provided	3.507e-05	0	0	0	0.00012	6.98568e-06	0	7.33138e-05	0	0	0	0	0	0	0	.	MedGen:CN517202	.	stop_gained	.	.	7.33138e-05	0.00012	1	0
1	chr1:237627924:T:C	rs142498105	237627924	T	C	MODERATE	RYR2	ENSG00000198626	LP	1	1	1	1	0	3.34558	VUS	2	0	2	0	0	3	Uncertain_significance	Cardiomyopathy&Catecholaminergic_polymorphic_ventricular_tachycardia	7.013e-05	0	0.0003817	0	0	2.0962e-05	0	0	0	0.000319489	0	3.09924e-05	0	0	0	.	Human_Phenotype_Ontology:HP:0001638&MONDO:MONDO:0004994&MedGen:C0878544&Orphanet:ORPHA167848&SNOMED_CT:85898001&MONDO:MONDO:0017990&MedGen:C1631597&OMIM:PS604772&Orphanet:ORPHA3286	.	missense_variant	benign(0.054)	tolerated(0.06)	0.000319489	0.0003817	0	0
6	chr6:7555825:G:A	rs200473206&CS068256	7555825	G	A	LOW	DSP	ENSG00000096696	P	1	1	1	1	0	3.15645	VUS	27	0	18	0	9	43	Uncertain_significance	Primary_dilated_cardiomyopathy&Cardiomyopathy&Long_QT_syndrome&Dilated_cardiomyopathy_with_woolly_hair_and_keratoderma&Arrhythmogenic_right_ventricular_dysplasia_8&Skin_fragility-woolly_hair-palmoplantar_keratoderma_syndrome&Lethal_acantholytic_epidermolysis_bullosa&Arrhythmogenic_right_ventricular_cardiomyopathy&not_specified&not_provided	0.0009468	0	0.003435	0	0.00108	0.000299957	0.000213929	0.000219651	0	0	9.54198e-05	0.000449	0	0.000465116	0	.	EFO:EFO_0000407&Human_Phenotype_Ontology:HP:0001644&Human_Phenotype_Ontology:HP:0001725&Human_Phenotype_Ontology:HP:0005159&Human_Phenotype_Ontology:HP:0200130&MONDO:MONDO:0005021&MeSH:D002311&MedGen:C0007193&Orphanet:ORPHA217604&SNOMED_CT:195021004&SNOMED_CT:399020009&Human_Phenotype_Ontology:HP:0001638&MONDO:MONDO:0004994&MedGen:C0878544&Orphanet:ORPHA167848&SNOMED_CT:85898001&MONDO:MONDO:00024…	.	splice_region_variant&intron_variant	.	.	9.54198e-05	0.003435	0	0
7	chr7:150951655:C:G	rs786205588	150951655	C	G	MODERATE	KCNH2	ENSG00000055118	VUS	0	1	1	0	1	Inf	P/LP	1	1	0	0	0	0	Likely_pathogenic	not_provided	3.507e-05	7.336e-05	0	0	0	0	.	.	.	.	.	.	.	.	.	.	MedGen:CN517202	.	missense_variant	possibly_damaging(0.873)	tolerated(0.1)	0	7.336e-05	1	0
10	chr10:74111990:CCT:C	rs781036800	74111990	CCT	C	MODIFIER	VCL	ENSG00000035403	P	1	0	1	1	0	2.9089	VUS	11	4	0	2	5	19	Conflicting_interpretations_of_pathogenicity	Primary_dilated_cardiomyopathy&Dilated_cardiomyopathy_1W&Familial_hypertrophic_cardiomyopathy_15&not_provided	0.0003857	0.0002934	0	0.001527	0.0005998	0.000132593	0.000309273	0.000292912	0	0	0	3.09741e-05	0	0	0	.	EFO:EFO_0000407&Human_Phenotype_Ontology:HP:0001644&Human_Phenotype_Ontology:HP:0001725&Human_Phenotype_Ontology:HP:0005159&Human_Phenotype_Ontology:HP:0200130&MONDO:MONDO:0005021&MeSH:D002311&MedGen:C0007193&Orphanet:ORPHA217604&SNOMED_CT:195021004&SNOMED_CT:399020009&MONDO:MONDO:0012667&MedGen:C1969639&OMIM:611407&MONDO:MONDO:0013200&MedGen:C2750459&OMIM:613255&MedGen:CN517202	.	3_prime_UTR_variant&NMD_transcript_variant	.	.	3.09741e-05	0.001527	0	0
7	chr7:154053064:G:A	rs1378358533	154053064	G	A	HIGH	DPP6	ENSG00000130226	VUS	0	0	0	0	0	Inf	NA	1	1	0	0	0	0	.	.	3.606e-05	7.52e-05	0	0	0	0	.	.	.	.	.	.	.	.	.	.	.	.	splice_donor_variant	.	.	0	7.52e-05	1	0
7	chr7:154587889:G:A	rs555629665	154587889	G	A	HIGH	DPP6	ENSG00000130226	VUS	0	0	0	0	0	Inf	NA	1	0	0	0	1	0	.	.	3.507e-05	0	0	0	0.00012	0	.	.	.	.	.	.	.	.	.	.	.	.	stop_gained	.	.	0	0.00012	1	0
7	chr7:30617279:G:A	rs868796615	30617279	G	A	HIGH	GARS1	ENSG00000106105	VUS	0	0	0	0	0	5.02469	VUS	1	0	0	0	1	1	Uncertain_significance	not_provided	3.507e-05	0	0	0	0.00012	6.97954e-06	0	0	0	0	0	1.54856e-05	0	0	0	.	MedGen:CN517202	.	splice_donor_variant&NMD_transcript_variant	.	.	1.54856e-05	0.00012	1	0
7	chr7:76303843:C:T	rs28939681&CM041374	76303843	C	T	MODIFIER	HSPB1	ENSG00000106211	P	1	0	1	0	1	4.8231	P/LP	1	0	0	0	1	1	Pathogenic	Charcot-Marie-Tooth_disease_axonal_type_2F	3.507e-05	0	0	0	0.00012	7.27125e-06	0	0	0	0	0	1.60658e-05	0	0	0	.	MONDO:MONDO:0011687&MedGen:C1847823&OMIM:606595&Orphanet:ORPHA99940	.	3_prime_UTR_variant&NMD_transcript_variant	.	.	1.60658e-05	0.00012	1	0
7	chr7:92065230:G:C	.	92065230	G	C	HIGH	AKAP9	ENSG00000127914	LP	1	0	1	0	0	Inf	NA	1	1	0	0	0	0	.	.	3.514e-05	7.355e-05	0	0	0	0	.	.	.	.	.	.	.	.	.	.	.	.	splice_acceptor_variant	.	.	0	7.355e-05	1	0
7	chr7:92079078:G:C	.	92079078	G	C	HIGH	AKAP9	ENSG00000127914	LP	1	0	1	0	0	Inf	NA	1	0	0	0	1	0	.	.	3.508e-05	0	0	0	0.00012	0	.	.	.	.	.	.	.	.	.	.	.	.	splice_acceptor_variant	.	.	0	0.00012	1	0
7	chr7:92079093:AAATG:A	.	92079093	AAATG	A	HIGH	AKAP9	ENSG00000127914	LP	1	0	1	0	0	Inf	NA	1	0	0	0	1	0	.	.	3.507e-05	0	0	0	0.00012	0	.	.	.	.	.	.	.	.	.	.	.	.	frameshift_variant	.	.	0	0.00012	1	0
8	chr8:60781153:G:C	.	60781153	G	C	MODIFIER	CHD7	ENSG00000171316	LP	1	0	1	0	0	Inf	NA	1	1	0	0	0	0	.	.	3.507e-05	7.336e-05	0	0	0	0	.	.	.	.	.	.	.	.	.	.	.	.	intron_variant&NMD_transcript_variant	.	.	0	7.336e-05	0	0
8	chr8:60781266:G:C	CD126733	60781266	G	C	MODIFIER	CHD7	ENSG00000171316	LP	1	0	1	0	0	Inf	NA	1	0	0	0	1	0	.	.	3.507e-05	0	0	0	0.00012	0	.	.	.	.	.	.	.	.	.	.	.	.	intron_variant&NMD_transcript_variant	.	.	0	0.00012	0	0
8	chr8:60820032:A:T	rs756078419	60820032	A	T	MODERATE	CHD7	ENSG00000171316	LP	1	0	1	0	0	Inf	NA	1	0	0	0	1	0	.	.	3.507e-05	0	0	0	0.00012	0	.	.	.	.	.	.	.	.	.	.	.	.	missense_variant	probably_damaging(0.991)	deleterious(0)	0	0.00012	1	0
8	chr8:60830336:A:C	.	60830336	A	C	MODERATE	CHD7	ENSG00000171316	LP	1	0	1	0	0	Inf	NA	1	0	0	0	1	0	.	.	3.507e-05	0	0	0	0.00012	0	.	.	.	.	.	.	.	.	.	.	.	.	missense_variant	probably_damaging(0.995)	deleterious(0)	0	0.00012	1	0
8	chr8:60836836:G:A	rs1283068862	60836836	G	A	MODERATE	CHD7	ENSG00000171316	LP	1	0	1	0	0	Inf	NA	1	0	0	1	0	0	.	.	3.507e-05	0	0	0.0007634	0	0	.	.	.	.	.	.	.	.	.	.	.	.	missense_variant	probably_damaging(1)	deleterious(0)	0	0.0007634	1	0
8	chr8:60848525:C:T	COSV71113319	60848525	C	T	MODERATE	CHD7	ENSG00000171316	LP	1	0	1	0	0	Inf	NA	1	0	1	0	0	0	.	.	3.507e-05	0	0.0001908	0	0	0	.	.	.	.	.	.	.	.	.	.	.	.	missense_variant	probably_damaging(0.996)	deleterious(0)	0	0.0001908	1	0
8	chr8:60850547:G:A	rs372644599	60850547	G	A	MODERATE	CHD7	ENSG00000171316	LP	1	0	1	0	0	5.02644	VUS	1	0	1	0	0	1	Uncertain_significance	CHARGE_association&not_provided	3.507e-05	0	0.0001908	0	0	6.9771e-06	0	0	0	0	0	1.54856e-05	0	0	0	.	MONDO:MONDO:0008965&MedGen:C0265354&OMIM:214800&Orphanet:ORPHA138&SNOMED_CT:47535005&MedGen:CN517202	.	missense_variant	possibly_damaging(0.615)	deleterious(0)	1.54856e-05	0.0001908	1	0
8	chr8:60854427:A:T	.	60854427	A	T	MODERATE	CHD7	ENSG00000171316	LP	1	0	1	0	0	Inf	NA	1	0	1	0	0	0	.	.	3.507e-05	0	0.0001908	0	0	0	.	.	.	.	.	.	.	.	.	.	.	.	missense_variant	benign(0.091)	deleterious(0.02)	0	0.0001908	1	0
8	chr8:86405121:G:T	.	86405121	G	T	HIGH	WWP1	ENSG00000123124	VUS	0	0	0	0	0	Inf	NA	1	0	0	0	1	0	.	.	3.507e-05	0	0	0	0.00012	0	.	.	.	.	.	.	.	.	.	.	.	.	splice_donor_variant&non_coding_transcript_variant	.	.	0	0.00012	1	0
8	chr8:86452599:C:T	.	86452599	C	T	HIGH	WWP1	ENSG00000123124	VUS	0	0	0	0	0	Inf	NA	1	0	0	1	0	0	.	.	3.507e-05	0	0	0.0007634	0	0	.	.	.	.	.	.	.	.	.	.	.	.	stop_gained	.	.	0	0.0007634	1	0
9	chr9:128598506:T:A	.	128598506	T	A	HIGH	SPTAN1	ENSG00000197694	LP	1	0	1	0	0	Inf	NA	1	0	0	0	1	0	.	.	3.507e-05	0	0	0	0.00012	0	.	.	.	.	.	.	.	.	.	.	.	.	splice_donor_variant&NMD_transcript_variant	.	.	0	0.00012	1	0
9	chr9:128626335:TGCGTC:T	.	128626335	TGCGTC	T	HIGH	SPTAN1	ENSG00000197694	VUS	0	0	0	0	0	Inf	NA	1	0	1	0	0	0	.	.	3.507e-05	0	0.0001908	0	0	0	.	.	.	.	.	.	.	.	.	.	.	.	frameshift_variant	.	.	0	0.0001908	1	0
9	chr9:128626343:C:CG	.	128626343	C	CG	HIGH	SPTAN1	ENSG00000197694	VUS	0	0	0	0	0	Inf	NA	1	0	1	0	0	0	.	.	3.507e-05	0	0.0001908	0	0	0	.	.	.	.	.	.	.	.	.	.	.	.	frameshift_variant	.	.	0	0.0001908	1	0
9	chr9:128626345:CG:C	.	128626345	CG	C	HIGH	SPTAN1	ENSG00000197694	VUS	0	0	0	0	0	Inf	NA	1	0	1	0	0	0	.	.	3.507e-05	0	0.0001908	0	0	0	.	.	.	.	.	.	.	.	.	.	.	.	frameshift_variant	.	.	0	0.0001908	1	0
9	chr9:128632319:GCCAGGTACCCGGGAGGGCTGTGGGCCAGGCTCAGCCCAGAGCAGGGGGAGGAAAAGACACAGTCACCTGCTGTGTGGAGGGTCTGTTCCCTAATTTCTGTTTTTCTT:G	.	128632319	GCCAGGTACCCGGGAGGGCTGTGGGCCAGGCTCAGCCCAGAGCAGGGGGAGGAAAAGACACAGTCACCTGCTGTGTGGAGGGTCTGTTCCCTAATTTCTGTTTTTCTT	G	HIGH	SPTAN1	ENSG00000197694	LP	1	0	1	0	0	Inf	NA	1	0	0	0	1	0	.	.	3.507e-05	0	0	0	0.00012	0	.	.	.	.	.	.	.	.	.	.	.	.	splice_donor_variant&coding_sequence_variant&intron_variant	.	.	0	0.00012	1	0
9	chr9:128632484:AGTGAGTTCAGCCTTACTCGCCCTGGCTGGGTGGGGGGTGTTCGGCAGCAGGGCTGCCTGCTGAGCCGCCCTCGGCTTTGTGCTGCAG:A	.	128632484	AGTGAGTTCAGCCTTACTCGCCCTGGCTGGGTGGGGGGTGTTCGGCAGCAGGGCTGCCTGCTGAGCCGCCCTCGGCTTTGTGCTGCAG	A	HIGH	SPTAN1	ENSG00000197694	LP	1	0	1	0	0	Inf	NA	1	0	0	0	1	0	.	.	3.507e-05	0	0	0	0.00012	0	.	.	.	.	.	.	.	.	.	.	.	.	splice_donor_variant&splice_acceptor_variant&intron_variant	.	.	0	0.00012	1	0
9	chr9:128632960:G:A	.	128632960	G	A	HIGH	SPTAN1	ENSG00000197694	VUS	0	0	0	0	0	Inf	NA	1	1	0	0	0	0	.	.	3.507e-05	7.336e-05	0	0	0	0	.	.	.	.	.	.	.	.	.	.	.	.	stop_gained	.	.	0	7.336e-05	1	0
9	chr9:128946453:AG:A	.	128946453	AG	A	HIGH	DOLK	ENSG00000175283	LP	1	0	1	0	0	Inf	NA	1	1	0	0	0	0	.	.	3.507e-05	7.336e-05	0	0	0	0	.	.	.	.	.	.	.	.	.	.	.	.	frameshift_variant	.	.	0	7.336e-05	1	0
9	chr9:134728809:T:C	.	134728809	T	C	HIGH	COL5A1	ENSG00000130635	LP	1	0	1	0	0	Inf	NA	1	0	1	0	0	0	.	.	3.507e-05	0	0.0001908	0	0	0	.	.	.	.	.	.	.	.	.	.	.	.	splice_donor_variant	.	.	0	0.0001908	1	0
9	chr9:137716777:C:G	rs766085475	137716777	C	G	HIGH	EHMT1	ENSG00000181090	LB	0	0	0	0	0	Inf	B/LB	1	0	0	0	1	0	Likely_benign	Kleefstra_syndrome_1&not_provided	3.507e-05	0	0	0	0.00012	0	.	.	.	.	.	.	.	.	.	.	MONDO:MONDO:0027407&MedGen:C0795833&OMIM:610253&MedGen:CN517202	.	stop_gained&NMD_transcript_variant	.	.	0	0.00012	1	0
9	chr9:137813507:G:A	rs200398481	137813507	G	A	MODERATE	EHMT1	ENSG00000181090	LP	1	0	1	0	0	5.02307	NA	1	0	0	0	1	1	.	.	3.507e-05	0	0	0	0.00012	6.98178e-06	0	0	0	0.000319285	0	0	0	0	0	.	.	.	missense_variant&NMD_transcript_variant	possibly_damaging(0.707)	deleterious(0.02)	0.000319285	0.00012	1	0
9	chr9:37428557:G:A	rs180177312&CM073114&COSV58941586	37428557	G	A	MODERATE	GRHPR	ENSG00000137106	LP	1	0	1	0	1	2.51241	P/LP	1	0	0	0	1	2	Pathogenic	Primary_hyperoxaluria&_type_II	3.507e-05	0	0	0	0.00012	1.39587e-05	0	0	0	0	0	3.09722e-05	0	0	0	.	MONDO:MONDO:0009824&MedGen:C0268165&OMIM:260000&Orphanet:ORPHA93599&SNOMED_CT:40951006	.	missense_variant	probably_damaging(0.992)	deleterious(0)	3.09722e-05	0.00012	1	0
9	chr9:37432055:GT:G	.	37432055	GT	G	MODIFIER	GRHPR	ENSG00000137106	LP	1	0	1	0	0	Inf	NA	1	1	0	0	0	0	.	.	3.507e-05	7.336e-05	0	0	0	0	.	.	.	.	.	.	.	.	.	.	.	.	intron_variant&NMD_transcript_variant	.	.	0	7.336e-05	0	0
9	chr9:37432078:G:C	.	37432078	G	C	MODIFIER	GRHPR	ENSG00000137106	LP	1	0	1	0	0	Inf	NA	1	0	1	0	0	0	.	.	3.507e-05	0	0.0001908	0	0	0	.	.	.	.	.	.	.	.	.	.	.	.	intron_variant&NMD_transcript_variant	.	.	0	0.0001908	0	0
6	chr6:129516331:CATGCCCAGCCAACTAATAAAAAT:C	.	129516331	CATGCCCAGCCAACTAATAAAAAT	C	HIGH	LAMA2	ENSG00000196569	LP	1	0	1	0	0	Inf	VUS	3	2	0	1	0	0	Uncertain_significance	LAMA2-related_muscular_dystrophy	0.0001052	0.0001467	0	0.0007634	0	0	.	.	.	.	.	.	.	.	.	.	MONDO:MONDO:0100228&MedGen:CN117977	.	stop_lost&3_prime_UTR_variant	.	.	0	0.0007634	1	0
14	chr14:64121062:G:A	.	64121062	G	A	HIGH	SYNE2	ENSG00000054654	LP	1	0	1	0	0	Inf	NA	3	3	0	0	0	0	.	.	0.0001052	0.0002201	0	0	0	0	.	.	.	.	.	.	.	.	.	.	.	.	splice_donor_variant	.	.	0	0.0002201	1	0
23	chr23:101403915:G:A	rs1555986305	101403915	G	A	MODERATE	GLA	ENSG00000102393	LP	1	0	1	0	0	Inf	VUS	2	0	0	0	2	0	Conflicting_interpretations_of_pathogenicity	Angiokeratoma_corporis_diffusum&not_provided	7.013e-05	0	0	0	0.0002399	0	.	.	.	.	.	.	.	.	.	.	Human_Phenotype_Ontology:HP:0001071&MONDO:MONDO:0010526&MedGen:C0002986&OMIM:301500&Orphanet:ORPHA324&SNOMED_CT:16652001&MedGen:CN517202	.	missense_variant&NMD_transcript_variant	possibly_damaging(0.904)	deleterious(0)	0	0.0002399	1	0
17	chr17:80104852:G:A	rs200586324&CM152214	80104852	G	A	MODERATE	GAA	ENSG00000171298	P	1	0	1	0	0	6.14129	VUS	11	0	6	0	5	9	Uncertain_significance	Glycogen_storage_disease&_type_II&not_provided	0.0003857	0	0.001145	0	0.0005998	6.28044e-05	0	7.32064e-05	0.000301023	0	0	0.000108409	0	0	0	.	MONDO:MONDO:0009290&MedGen:C0017921&OMIM:232300&Orphanet:ORPHA365&SNOMED_CT:124462004&SNOMED_CT:237967002&MedGen:CN517202	.	missense_variant	probably_damaging(0.998)	deleterious(0)	7.32064e-05	0.001145	1	0
5	chr5:132370055:G:T	rs72552724&CM022247	132370055	G	T	MODERATE	SLC22A5	ENSG00000197375	VUS	0	0	1	0	1	Inf	P/LP	67	61	0	0	6	0	Pathogenic	Renal_carnitine_transport_defect&not_provided	0.00235	0.004477	0	0	0.0007199	0	.	.	.	.	.	.	.	.	.	.	MONDO:MONDO:0008919&MedGen:C0342788&OMIM:212140&Orphanet:ORPHA158&SNOMED_CT:21764004&MedGen:CN517202	.	missense_variant&NMD_transcript_variant	benign(0.316)	deleterious(0.05)	0	0.004477	1	0
18	chr18:3149202:C:T	rs749931927	3149202	C	T	HIGH	MYOM1	ENSG00000101605	VUS	0	0	0	0	0	10.0446	NA	2	0	0	0	2	1	.	.	7.013e-05	0	0	0	0.0002399	6.98188e-06	0	0	0	0	9.54563e-05	0	0	0	0	.	.	.	splice_acceptor_variant	.	.	9.54563e-05	0.0002399	1	0
19	chr19:35039234:C:T	rs2305748&CM157158	35039234	C	T	MODIFIER	SCN1B	ENSG00000105711	P	1	0	1	1	0	2.74082	B/LB	6	0	4	0	2	11	Likely_benign	Brugada_syndrome_5	0.0002104	0	0.0007634	0	0.0002399	7.67653e-05	2.37925e-05	0	0	0.00223357	0	1.54856e-05	0.000656168	0	0	.	MONDO:MONDO:0013015&MedGen:C2748541&OMIM:612838	.	3_prime_UTR_variant&NMD_transcript_variant	.	.	0.000656168	0.0007634	0	0
12	chr12:2688702:G:A	rs199473660&CM109284	2688702	G	A	MODERATE	CACNA1C	ENSG00000151067	LP	1	0	1	1	0	2.72168	VUS	13	0	10	0	3	24	Conflicting_interpretations_of_pathogenicity	Long_QT_syndrome&Timothy_syndrome&Brugada_syndrome_3&Brugada_syndrome&not_specified&Brugada_syndrome_(shorter-than-normal_QT_interval)&Cardiovascular_phenotype&not_provided	0.0004559	0	0.001908	0	0.0003599	0.000167507	0.000118968	7.3185e-05	0.000601685	0	0.000381825	0.000123916	0.000984252	0.000465983	0	.	MONDO:MONDO:0002442&MeSH:D008133&MedGen:C0023976&OMIM:PS192500&SNOMED_CT:9651007&MONDO:MONDO:0010979&MedGen:C1832916&OMIM:601005&Orphanet:ORPHA65283&MONDO:MONDO:0012742&MedGen:C2678478&OMIM:611875&MONDO:MONDO:0015263&MedGen:C1142166&OMIM:PS601144&Orphanet:ORPHA130&SNOMED_CT:418818005&MedGen:CN169374&MedGen:CN221547&MedGen:CN230736&MedGen:CN517202	.	missense_variant	benign(0.062)	tolerated_low_confidence(0.11)	0.000984252	0.001908	0	0
20	chr20:9459654:A:G	rs377707845	9459654	A	G	MODERATE	PLCB4	ENSG00000101333	LP	1	0	1	0	0	5.86257	NA	14	0	5	1	8	12	.	.	0.0004909	0	0.0009542	0.0007634	0.0009597	8.37346e-05	2.37891e-05	0	0	0	0	0.000108389	0.00131406	0	0	.	.	.	missense_variant	benign(0.098)	tolerated(0.25)	2.37891e-05	0.0009597	0	0
1	chr1:9041623:A:G	rs557963443	9041623	A	G	HIGH	SLC2A5	ENSG00000142583	VUS	0	0	0	0	0	1.19452	NA	29	4	6	6	13	122	.	.	0.001017	0.0002934	0.001145	0.00458	0.00156	0.000851385	0.00266375	0.000439303	0	0	0	4.64713e-05	0	0.000464253	0	.	.	.	stop_lost	.	.	4.64713e-05	0.00458	1	0
1	chr1:6210920:GC:G	rs747663763	6210920	GC	G	HIGH	RNF207	ENSG00000158286	VUS	0	0	0	0	0	35.1818	NA	21	17	0	0	4	3	.	.	0.0007364	0.001247	0	0	0.0004798	2.09313e-05	0	0	0	0	0	3.09713e-05	0.000328515	0	0	.	.	.	frameshift_variant	.	.	0.000328515	0.001247	1	0
16	chr16:3244038:AG:A	.	3244038	AG	A	MODIFIER	MEFV	ENSG00000103313	LP	1	0	1	0	0	Inf	NA	15	0	1	0	14	0	.	.	0.000526	0	0.0001908	0	0.001679	0	.	.	.	.	.	.	.	.	.	.	.	.	intron_variant&NMD_transcript_variant	.	.	0	0.001679	0	0
8	chr8:11759643:T:C	rs549543886	11759643	T	C	MODIFIER	GATA4	ENSG00000136574	LB	0	0	1	0	1	0.189688	P/LP	12	1	0	2	9	318	Pathogenic	Congenital_heart_disease	0.0004208	7.336e-05	0	0.001527	0.00108	0.00221838	0.000475353	0.00468384	0	0	0.000476917	0.00337608	0.000328515	0.00464684	0	.	MONDO:MONDO:0005453&MedGen:C0152021&SNOMED_CT:13213009	.	3_prime_UTR_variant	.	.	0.000476917	0.001527	1	0
2	chr2:178589395:C:T	rs786205541	178589395	C	T	MODERATE	TTN	ENSG00000155657	VUS	0	1	1	0	1	Inf	P/LP	10	5	0	0	5	0	Likely_pathogenic	not_provided	0.0003507	0.0003668	0	0	0.0005998	0	.	.	.	.	.	.	.	.	.	.	MedGen:CN517202	.	missense_variant	.	.	0	0.0005998	1	0
19	chr19:46756391:C:T	rs398124395&CM105574	46756391	C	T	MODERATE	FKRP	ENSG00000181027	LP	1	0	1	0	1	Inf	P/LP	19	19	0	0	0	0	Pathogenic	Walker-Warburg_congenital_muscular_dystrophy&Limb-girdle_muscular_dystrophy-dystroglycanopathy&_type_C5&not_provided	0.0006679	0.001398	0	0	0	0	.	.	.	.	.	.	.	.	.	.	MONDO:MONDO:0000171&MedGen:C0265221&OMIM:PS236670&Orphanet:ORPHA899&SNOMED_CT:111504002&MONDO:MONDO:0011787&MedGen:C1846672&OMIM:607155&Orphanet:ORPHA34515&MedGen:CN517202	.	missense_variant	probably_damaging(0.997)	deleterious(0)	0	0.001398	1	0
19	chr19:38585100:G:A	.	38585100	G	A	HIGH	RYR1	ENSG00000196218	LP	1	0	1	0	0	Inf	NA	3	0	0	0	3	0	.	.	0.0001052	0	0	0	0.0003599	0	.	.	.	.	.	.	.	.	.	.	.	.	splice_donor_variant	.	.	0	0.0003599	1	0
20	chr20:44159928:TGGTGG:T	rs1315570914	44159928	TGGTGG	T	HIGH	JPH2	ENSG00000149596	VUS	0	0	0	0	0	1.22905	NA	35	19	5	1	10	139	.	.	0.001227	0.001394	0.0009542	0.0007634	0.0012	0.000998334	0.00123396	0.000904841	0.000309598	0.000650195	0.000581283	0.000985347	0.0003427	0.00142721	0.00227273	.	.	.	frameshift_variant	.	.	0.000985347	0.001394	1	0
5	chr5:132392510:T:G	rs11568514&CM051225	132392510	T	G	MODIFIER	SLC22A5	ENSG00000197375	P	1	0	1	0	0	0.468238	VUS	15	0	2	6	7	161	Conflicting_interpretations_of_pathogenicity	Renal_carnitine_transport_defect&not_provided	0.000526	0	0.0003817	0.00458	0.0008397	0.00112336	0.00361492	0.000365925	0	0	0	1.54861e-05	0.000328084	0.000928505	0	.	MONDO:MONDO:0008919&MedGen:C0342788&OMIM:212140&Orphanet:ORPHA158&SNOMED_CT:21764004&MedGen:CN517202	.	3_prime_UTR_variant&NMD_transcript_variant	.	.	0.000928505	0.00458	0	0
13	chr13:110186475:G:A	rs747585517	110186475	G	A	MODERATE	COL4A1	ENSG00000187498	VUS	0	0	1	0	1	87.0994	P/LP	52	35	11	0	6	3	Likely_pathogenic	Angiopathy&_hereditary&_with_nephropathy&_aneurysms&_and_muscle_cramps&not_provided	0.001823	0.002567	0.002099	0	0.0007198	2.09301e-05	0	0	0	0	0	4.64583e-05	0	0	0	.	MONDO:MONDO:0012726&MedGen:C2673195&OMIM:611773&Orphanet:ORPHA73229&MedGen:CN517202	.	missense_variant	possibly_damaging(0.747)	deleterious(0)	4.64583e-05	0.002567	1	0
6	chr6:123255107:CTT:C	rs781420323	123255107	CTT	C	HIGH	TRDN	ENSG00000186439	P	1	1	1	1	1	2.52679	P/LP	1	0	0	0	1	2	Pathogenic	Catecholaminergic_polymorphic_ventricular_tachycardia	3.532e-05	0	0	0	0.0001207	1.39782e-05	2.38061e-05	7.35078e-05	0	0	0	0	0	0	0	.	MONDO:MONDO:0017990&MedGen:C1631597&OMIM:PS604772&Orphanet:ORPHA3286	.	frameshift_variant	.	.	7.35078e-05	0.0001207	1	0
1	chr1:154869732:TGC:T	.	154869732	TGC	T	HIGH	KCNN3	ENSG00000143603	LP	1	0	1	0	0	Inf	NA	50	22	13	2	13	0	.	.	0.001753	0.001614	0.002481	0.001527	0.00156	0	.	.	.	.	.	.	.	.	.	.	.	.	frameshift_variant	.	.	0	0.002481	1	4
1	chr1:154869730:GC:G	.	154869730	GC	G	HIGH	KCNN3	ENSG00000143603	LP	1	0	1	0	0	Inf	NA	50	22	13	2	13	0	.	.	0.001754	0.001615	0.002481	0.001527	0.00156	0	.	.	.	.	.	.	.	.	.	.	.	.	frameshift_variant	.	.	0	0.002481	1	4
1	chr1:154869724:GC:G	.	154869724	GC	G	HIGH	KCNN3	ENSG00000143603	LP	1	0	1	0	0	Inf	NA	289	127	56	23	83	0	.	.	0.01053	0.009727	0.01099	0.01808	0.01034	0	.	.	.	.	.	.	.	.	.	.	.	.	frameshift_variant	.	.	0	0.01808	1	4
14	chr14:23418337:C:T	rs1275262402&CM1313301&CM1412225&COSV62518729	23418337	C	T	MODERATE	MYH7	ENSG00000092054	LP	1	1	1	1	0	2.5136	VUS	1	1	0	0	0	2	Uncertain_significance	Cardiomyopathy&Hypertrophic_cardiomyopathy&not_provided	3.507e-05	7.336e-05	0	0	0	1.39521e-05	4.75556e-05	0	0	0	0	0	0	0	0	.	Human_Phenotype_Ontology:HP:0001638&MONDO:MONDO:0004994&MedGen:C0878544&Orphanet:ORPHA167848&SNOMED_CT:85898001&Human_Phenotype_Ontology:HP:0001639&MONDO:MONDO:0005045&MeSH:D002312&MedGen:C0007194&Orphanet:ORPHA217569&MedGen:CN517202	.	missense_variant	possibly_damaging(0.629)	deleterious(0.02)	4.75556e-05	7.336e-05	1	0
4	chr4:88043232:GTT:G	rs1346947916	88043232	GTT	G	HIGH	PKD2	ENSG00000118762	VUS	0	0	0	0	0	7.87351	NA	137	68	24	7	38	80	.	.	0.004804	0.004988	0.00458	0.005344	0.004559	0.000610147	0.000821279	0.000636031	0.000323834	0.000345066	9.994e-05	0.000589384	0.000379939	0.00101729	0	.	.	.	frameshift_variant&splice_region_variant	.	.	9.994e-05	0.005344	1	0
4	chr4:88043231:A:ACC	rs1173813457	88043231	A	ACC	HIGH	PKD2	ENSG00000118762	VUS	0	0	0	0	0	7.76411	NA	139	69	25	8	37	89	.	.	0.004874	0.005062	0.004771	0.006107	0.004439	0.00062776	0.000890451	0.000665287	0.000303582	0.000321337	9.58589e-05	0.000579628	0.000332447	0.00094162	0	.	.	.	splice_acceptor_variant	.	.	9.58589e-05	0.006107	1	0
10	chr10:86716403:CTACA:C	.	86716403	CTACA	C	HIGH	LDB3	ENSG00000122367	VUS	0	0	0	0	0	2.65982	NA	73	29	19	1	24	125	.	.	0.00256	0.002128	0.003626	0.0007634	0.002879	0.000962471	0.00123882	0.0014245	0.00189514	0.000341297	0.000964217	0.000715308	0	0.00157563	0	.	.	.	frameshift_variant	.	.	0.000964217	0.003626	1	0
6	chr6:123464887:G:GA	rs201431159	123464887	G	GA	HIGH	TRDN	ENSG00000186439	LB	0	1	0	0	0	16.9649	NA	59	30	9	2	18	17	.	.	0.002069	0.002201	0.001718	0.001527	0.002159	0.000121958	9.76372e-05	0	0	0.000322373	0.000105932	0.000173338	0	0	0	.	.	.	frameshift_variant	.	.	9.76372e-05	0.002201	1	0
20	chr20:62473404:A:G	rs116164480&CM149082	62473404	A	G	MODERATE	GATA5	ENSG00000130700	LP	1	0	1	0	0	14.5723	B/LB	600	473	11	8	108	207	Likely_benign	not_provided	0.02104	0.0347	0.002099	0.006107	0.01296	0.00144384	0.000451564	0.00358607	0.00331126	0	9.53471e-05	0.0018581	0.000655738	0.00232126	0	.	MedGen:CN517202	.	missense_variant&splice_region_variant	benign(0.412)	deleterious(0.03)	9.53471e-05	0.0347	1	20
14	chr14:23415385:G:A	rs727505294&CM082961&COSV62519230	23415385	G	A	MODERATE	MYH7	ENSG00000092054	LP	1	1	1	1	0	2.51322	VUS	1	0	1	0	0	2	Uncertain_significance	Hypertrophic_cardiomyopathy&Myopathy&_distal&_1&Familial_hypertrophic_cardiomyopathy_1&Myopathy&_myosin_storage&_autosomal_recessive&Myosin_storage_myopathy&Dilated_cardiomyopathy_1S&not_specified&not_provided	3.507e-05	0	0.0001908	0	0	1.39542e-05	0	7.32064e-05	0	0	0	1.54823e-05	0	0	0	.	Human_Phenotype_Ontology:HP:0001639&MONDO:MONDO:0005045&MeSH:D002312&MedGen:C0007194&Orphanet:ORPHA217569&MONDO:MONDO:0008050&MedGen:C4552004&OMIM:160500&Orphanet:ORPHA59135&MONDO:MONDO:0008647&MedGen:C3495498&OMIM:192600&MONDO:MONDO:0009708&MedGen:C1850709&OMIM:255160&MONDO:MONDO:0012018&MedGen:C1842160&OMIM:608358&SNOMED_CT:699267007&MONDO:MONDO:0013262&MedGen:C1834481&OMIM:613426&MedGen:CN1693…	.	missense_variant	probably_damaging(0.992)	deleterious(0.01)	7.32064e-05	0.0001908	1	0
22	chr22:20063435:G:A	rs771969240&COSV59294416	20063435	G	A	MODIFIER	TANGO2	ENSG00000183597	LP	1	0	1	1	0	2.51301	VUS	1	0	0	0	1	2	Uncertain_significance	Recurrent_metabolic_encephalomyopathic_crises-rhabdomyolysis-cardiac_arrhythmia-intellectual_disability_syndrome	3.507e-05	0	0	0	0.00012	1.39554e-05	0	0	0	0	0	3.09751e-05	0	0	0	.	MONDO:MONDO:0018820&MedGen:C4225171&OMIM:616878&Orphanet:ORPHA480864	.	3_prime_UTR_variant&NMD_transcript_variant	.	.	3.09751e-05	0.00012	0	0
8	chr8:60820032:ATT:A	rs1410254545	60820032	ATT	A	HIGH	CHD7	ENSG00000171316	VUS	0	0	0	0	0	8.16776	NA	78	42	13	3	20	47	.	.	0.002735	0.003081	0.002481	0.00229	0.0024	0.000334853	0.000537162	7.48839e-05	0.000613497	0	0.000193237	0.000315507	0	0	0	.	.	.	frameshift_variant	.	.	7.48839e-05	0.003081	1	0
18	chr18:31071672:GCC:G	rs1256404400	31071672	GCC	G	HIGH	DSC2	ENSG00000134755	VUS	0	1	0	0	0	2.84711	NA	95	45	12	9	29	165	.	.	0.003331	0.003301	0.00229	0.00687	0.003479	0.00116996	0.00169722	0.0011179	0.00122175	0.000645995	0.000481696	0.000926944	0.00235215	0.00142315	0	.	.	.	frameshift_variant	.	.	0.000926944	0.00687	1	0
18	chr18:31071675:AATCCTTG:A	rs1486554947	31071675	AATCCTTG	A	HIGH	DSC2	ENSG00000134755	VUS	0	1	0	0	0	3.65468	NA	95	45	12	9	29	128	.	.	0.003331	0.003301	0.00229	0.00687	0.003479	0.000911434	0.00139099	0.00089955	0.000615006	0.000323625	0.000288573	0.000693459	0.00203252	0.0014313	0	.	.	.	frameshift_variant	.	.	0.00089955	0.00687	1	0
18	chr18:31071659:G:GA	rs1308014047	31071659	G	GA	HIGH	DSC2	ENSG00000134755	VUS	0	1	0	0	0	3.24791	NA	96	45	12	9	30	129	.	.	0.003366	0.003301	0.00229	0.00687	0.003599	0.00103636	0.00146207	0.00116822	0.000678887	0.000359712	0.000309151	0.000852212	0.00234375	0.00164835	0	.	.	.	frameshift_variant	.	.	0.000852212	0.00687	1	0
18	chr18:31071662:C:CG	rs1349321104	31071662	C	CG	HIGH	DSC2	ENSG00000134755	VUS	0	1	0	0	0	2.68158	NA	96	45	12	9	30	156	.	.	0.003366	0.003301	0.00229	0.00687	0.003599	0.00125523	0.00193929	0.00135916	0.000687285	0.000351617	0.000305561	0.000977604	0.00281124	0.00167598	0	.	.	.	frameshift_variant	.	.	0.000977604	0.00687	1	0
18	chr18:31071657:T:TTTTTTAA	rs1408504817	31071657	T	TTTTTTAA	HIGH	DSC2	ENSG00000134755	VUS	0	1	0	0	0	3.57699	NA	95	44	12	9	30	132	.	.	0.003331	0.003228	0.00229	0.00687	0.003599	0.00093123	0.00132409	0.000961254	0.000609013	0.000322373	0.000287191	0.000767544	0.00199734	0.0014111	0	.	.	.	stop_gained&frameshift_variant	.	.	0.000961254	0.00687	1	0
10	chr10:86716393:CTG:C	rs769241684	86716393	CTG	C	HIGH	LDB3	ENSG00000122367	VUS	0	0	0	0	0	1.98166	NA	430	210	80	13	127	995	.	.	0.01509	0.01541	0.01528	0.009969	0.01525	0.00761483	0.00847276	0.0129892	0.011083	0.0023427	0.00766937	0.00626201	0.0023511	0.0103413	0.004662	.	.	.	frameshift_variant	.	.	0.00847276	0.01541	1	0
4	chr4:5809560:C:T	rs767400887	5809560	C	T	HIGH	EVC	ENSG00000072840	P	1	0	1	0	1	37.6842	P/LP	30	25	0	0	5	4	Pathogenic	Curry-Hall_syndrome&Ellis-van_Creveld_syndrome&not_provided	0.001052	0.001834	0	0	0.0005998	2.79162e-05	0	7.32279e-05	0.000601685	0	0	1.54871e-05	0	0	0	.	MONDO:MONDO:0008673&MedGen:C0457013&OMIM:193530&Orphanet:ORPHA952&SNOMED_CT:277807007&MONDO:MONDO:0009162&MedGen:C0013903&OMIM:225500&Orphanet:ORPHA289&SNOMED_CT:62501005&MedGen:CN517202	.	stop_gained	.	.	7.32279e-05	0.001834	1	0
19	chr19:15897516:GGCCAGGA:G	rs763539865	15897516	GGCCAGGA	G	HIGH	CYP4F2	ENSG00000186115	VUS	0	0	0	0	0	497.019	NA	99	14	16	26	43	1	.	.	0.003471	0.001027	0.003053	0.01985	0.005158	6.98363e-06	2.38118e-05	0	0	0	0	0	0	0	0	.	.	.	frameshift_variant&NMD_transcript_variant	.	.	2.38118e-05	0.01985	1	0
3	chr3:38697525:CT:C	rs747321219&COSV71861796	38697525	CT	C	HIGH	SCN10A	ENSG00000185313	VUS	0	0	0	1	0	551.255	VUS	439	402	14	0	23	4	Uncertain_significance	Brugada_syndrome&not_provided	0.01539	0.02949	0.002672	0	0.002759	2.79181e-05	0	0	0	0	0	4.64497e-05	0	0.000464684	0	.	MONDO:MONDO:0015263&MedGen:C1142166&OMIM:PS601144&Orphanet:ORPHA130&SNOMED_CT:418818005&MedGen:CN517202	.	frameshift_variant	.	.	0.000464684	0.02949	1	14
6	chr6:152293724:TA:T	rs1197708557	152293724	TA	T	HIGH	SYNE1	ENSG00000131018	VUS	0	0	0	0	0	2.40865	NA	93	43	16	9	25	192	.	.	0.003261	0.003154	0.003053	0.00687	0.002999	0.00135387	0.00192363	0.00103367	0.000610128	0.000643501	0.000383215	0.00136304	0.000996016	0	0	.	.	.	frameshift_variant	.	.	0.000996016	0.00687	1	0
6	chr6:152293719:C:CTTTTT	rs1295002930	152293719	C	CTTTTT	HIGH	SYNE1	ENSG00000131018	VUS	0	0	0	0	0	2.79828	NA	97	45	17	9	26	172	.	.	0.003401	0.003301	0.003244	0.00687	0.003119	0.00121539	0.00173469	0.000886656	0.000609756	0.000965251	0.00058117	0.0011768	0.00066313	0	0	.	.	.	frameshift_variant	.	.	0.000965251	0.00687	1	0
6	chr6:152293734:GCT:G	rs1469234042	152293734	GCT	G	HIGH	SYNE1	ENSG00000131018	VUS	0	0	0	0	0	1.91859	NA	98	46	17	9	26	217	.	.	0.003436	0.003374	0.003244	0.00687	0.003119	0.0017909	0.00272322	0.00145051	0.000707714	0.00110783	0.000417624	0.0016773	0.00126369	0.0011236	0	.	.	.	frameshift_variant	.	.	0.000707714	0.00687	1	0
10	chr10:86716399:CTG:C	.	86716399	CTG	C	HIGH	LDB3	ENSG00000122367	VUS	0	0	0	0	0	1.24044	NA	122	52	28	3	39	453	.	.	0.00428	0.003815	0.005346	0.002301	0.00468	0.00345038	0.00451815	0.00731748	0.00347003	0.000672948	0.00357819	0.00221027	0.000782473	0.00619835	0	.	.	.	frameshift_variant	.	.	0.000782473	0.005346	1	0
6	chr6:152293741:CT:C	rs1190734552	152293741	CT	C	HIGH	SYNE1	ENSG00000131018	VUS	0	0	0	0	0	2.14742	NA	100	48	17	9	26	229	.	.	0.003507	0.003521	0.003244	0.00687	0.003119	0.00163312	0.00222407	0.00127303	0.00184502	0.00129366	0.0003861	0.00159462	0.00137646	0.000946074	0	.	.	.	frameshift_variant	.	.	0.000946074	0.00687	1	0
13	chr13:32398489:A:T	rs11571833&CM993644&COSV66337127	32398489	A	T	HIGH	BRCA2	ENSG00000139618	B	0	0	0	0	0	0.623882	B/LB	106	22	32	1	51	854	Benign	Hereditary_breast_and_ovarian_cancer_syndrome&Malignant_tumor_of_breast&Fanconi_anemia&_complementation_group_D1&Breast-ovarian_cancer&_familial_2&Hereditary_cancer-predisposing_syndrome&Familial_cancer_of_breast&not_specified&Breast_and/or_ovarian_cancer&not_provided	0.003717	0.001614	0.006107	0.0007634	0.006118	0.00595786	0.00118878	0.00519766	0.005716	0	0.0104008	0.00843862	0.00557743	0.00604089	0.0334076	.	MONDO:MONDO:0003582&MeSH:D061325&MedGen:C0677776&OMIM:PS604370&Orphanet:ORPHA145&MONDO:MONDO:0007254&MedGen:C0006142&SNOMED_CT:254837009&MONDO:MONDO:0011584&MedGen:C1838457&OMIM:605724&Orphanet:ORPHA319462&MONDO:MONDO:0012933&MedGen:C2675520&OMIM:612555&MONDO:MONDO:0015356&MedGen:C0027672&Orphanet:ORPHA140162&SNOMED_CT:699346009&MONDO:MONDO:0016419&MedGen:C0346153&OMIM:114480&Orphanet:ORPHA227535…	.	stop_gained	.	.	0.00843862	0.006118	1	2
8	chr8:60820013:G:GTCGCCGT	rs1207945413	60820013	G	GTCGCCGT	HIGH	CHD7	ENSG00000171316	VUS	0	0	0	0	0	7.74044	NA	121	75	14	4	28	77	.	.	0.004243	0.005502	0.002672	0.003053	0.003359	0.00054816	0.000877022	0.000448565	0.000923645	0	0.000288962	0.000457413	0	0	0	.	.	.	frameshift_variant	.	.	0.000923645	0.005502	1	0
8	chr8:60820008:T:TC	.	60820008	T	TC	HIGH	CHD7	ENSG00000171316	VUS	0	0	0	0	0	6.07848	NA	126	76	18	4	28	103	.	.	0.004418	0.005575	0.003435	0.003053	0.003359	0.000726826	0.00108267	0.000517445	0.00122549	0	0.000382702	0.000627077	0.000332005	0.000940734	0	.	.	.	frameshift_variant&splice_region_variant	.	.	0.000940734	0.005575	1	0
1	chr1:1517250:GC:G	rs1557458134&COSV59232060	1517250	GC	G	MODIFIER	ATAD3A	ENSG00000197785	LP	1	0	1	0	1	Inf	P/LP	72	72	0	0	0	0	Likely_pathogenic	Harel-Yoon_syndrome	0.002525	0.005282	0	0	0	0	.	.	.	.	.	.	.	.	.	.	MONDO:MONDO:0014958&MedGen:C4310677&OMIM:617183	.	intron_variant&NMD_transcript_variant	.	.	0	0.005282	1	2
1	chr1:181710965:AAG:A	rs147596634	181710965	AAG	A	HIGH	CACNA1E	ENSG00000198216	VUS	0	0	0	0	0	Inf	NA	131	58	28	5	40	0	.	.	0.004594	0.004255	0.005344	0.003817	0.004798	0	0	0	0	0	0	0	0	0	0	.	.	.	frameshift_variant	.	.	0	0.005344	1	0
18	chr18:31079876:T:C	rs776917359	31079876	T	C	MODERATE	DSC2	ENSG00000134755	LP	1	1	1	1	0	2.51293	VUS	1	0	0	0	1	2	Uncertain_significance	Cardiomyopathy&Arrhythmogenic_right_ventricular_cardiomyopathy&_type_11	3.507e-05	0	0	0	0.00012	1.39558e-05	0	0	0	0	0	3.09684e-05	0	0	0	.	Human_Phenotype_Ontology:HP:0001638&MONDO:MONDO:0004994&MedGen:C0878544&Orphanet:ORPHA167848&SNOMED_CT:85898001&MONDO:MONDO:0012506&MedGen:C1864850&OMIM:610476	.	missense_variant	possibly_damaging(0.447)	tolerated(0.25)	3.09684e-05	0.00012	1	0
2	chr2:178728498:A:T	rs727505178	178728498	A	T	HIGH	TTN	ENSG00000155657	LP	1	1	1	0	0	Inf	VUS	284	260	1	0	23	0	Uncertain_significance	not_specified&not_provided	0.009959	0.01907	0.0001908	0	0.002759	0	.	.	.	.	.	.	.	.	.	.	MedGen:CN169374&MedGen:CN517202	.	splice_donor_variant	.	.	0	0.01907	1	9
11	chr11:47333644:C:T	rs552505566	47333644	C	T	MODERATE	MYBPC3	ENSG00000134571	LP	1	1	1	1	0	2.5129	VUS	2	0	1	1	0	4	Uncertain_significance	Cardiomyopathy&Hypertrophic_cardiomyopathy&not_provided	7.013e-05	0	0.0001908	0.0007634	0	2.7908e-05	2.37778e-05	0	0	0	0	3.09751e-05	0.000328084	0	0	.	Human_Phenotype_Ontology:HP:0001638&MONDO:MONDO:0004994&MedGen:C0878544&Orphanet:ORPHA167848&SNOMED_CT:85898001&Human_Phenotype_Ontology:HP:0001639&MONDO:MONDO:0005045&MeSH:D002312&MedGen:C0007194&Orphanet:ORPHA217569&MedGen:CN517202	.	missense_variant	probably_damaging(0.954)	tolerated(0.13)	0.000328084	0.0007634	1	0
14	chr14:23416140:C:T	rs373514686&CM1310645	23416140	C	T	MODERATE	MYH7	ENSG00000092054	LP	1	1	1	1	0	2.51252	VUS	1	0	0	0	1	2	Conflicting_interpretations_of_pathogenicity	Cardiomyopathy&Hypertrophic_cardiomyopathy&Familial_hypertrophic_cardiomyopathy_1&Arrhythmogenic_right_ventricular_cardiomyopathy&Primary_familial_hypertrophic_cardiomyopathy&not_specified&Cardiovascular_phenotype&not_provided	3.507e-05	0	0	0	0.00012	1.39581e-05	0	7.32064e-05	0	0	0	1.54875e-05	0	0	0	.	Human_Phenotype_Ontology:HP:0001638&MONDO:MONDO:0004994&MedGen:C0878544&Orphanet:ORPHA167848&SNOMED_CT:85898001&Human_Phenotype_Ontology:HP:0001639&MONDO:MONDO:0005045&MeSH:D002312&MedGen:C0007194&Orphanet:ORPHA217569&MONDO:MONDO:0008647&MedGen:C3495498&OMIM:192600&MONDO:MONDO:0016587&MedGen:C0349788&OMIM:PS107970&Orphanet:ORPHA247&SNOMED_CT:253528005&SNOMED_CT:281170005&MONDO:MONDO:0024573&MeSH:…	.	missense_variant	probably_damaging(0.973)	deleterious(0)	7.32064e-05	0.00012	1	0
1	chr1:201039955:AGTAGCTCT:A	rs554596425	201039955	AGTAGCTCT	A	HIGH	CACNA1S	ENSG00000081248	LB	0	0	0	0	0	0.496702	B/LB	84	19	4	41	20	850	Benign/Likely_benign	Malignant_hyperthermia&_susceptibility_to&_5&Hypokalemic_periodic_paralysis_1&not_specified	0.002946	0.001394	0.0007634	0.0313	0.002399	0.00593112	0.0193863	0.00182963	0	0	0	0	0.000328084	0.00417827	0	.	MONDO:MONDO:0011163&MedGen:C1866077&OMIM:601887&MONDO:MONDO:0042979&MedGen:C3714580&OMIM:170400&MedGen:CN169374	.	frameshift_variant	.	.	0.00417827	0.0313	1	0
6	chr6:129280072:C:T	rs117422805&CM1310244	129280072	C	T	MODERATE	LAMA2	ENSG00000196569	LP	1	0	1	0	0	2.10374	VUS	103	90	2	3	8	246	Conflicting_interpretations_of_pathogenicity	Intellectual_disability&Merosin_deficient_congenital_muscular_dystrophy&LAMA2-related_muscular_dystrophy&Congenital_muscular_dystrophy_due_to_partial_LAMA2_deficiency&not_specified&not_provided	0.003612	0.006602	0.0003817	0.00229	0.0009597	0.00171694	0.000451951	0.000659244	0.000601685	0	0.00362803	0.00264853	0.000984898	0.00139276	0.00111111	.	Human_Phenotype_Ontology:HP:0000730&Human_Phenotype_Ontology:HP:0001249&Human_Phenotype_Ontology:HP:0001267&Human_Phenotype_Ontology:HP:0001286&Human_Phenotype_Ontology:HP:0002122&Human_Phenotype_Ontology:HP:0002192&Human_Phenotype_Ontology:HP:0002316&Human_Phenotype_Ontology:HP:0002382&Human_Phenotype_Ontology:HP:0002386&Human_Phenotype_Ontology:HP:0002402&Human_Phenotype_Ontology:HP:0002458&Hum…	.	missense_variant	probably_damaging(0.999)	deleterious(0)	0.000984898	0.006602	1	0
14	chr14:23416141:G:A	rs200530211&CM148837	23416141	G	A	MODERATE	MYH7	ENSG00000092054	LP	1	1	1	1	0	2.51234	VUS	1	0	0	0	1	2	Uncertain_significance	Cardiomyopathy&Hypertrophic_cardiomyopathy&Myopathy&_distal&_1&Familial_hypertrophic_cardiomyopathy_1&Myosin_storage_myopathy&Dilated_cardiomyopathy_1S&not_specified&not_provided	3.507e-05	0	0	0	0.00012	1.39591e-05	0	0	0	0	0	3.09693e-05	0	0	0	.	Human_Phenotype_Ontology:HP:0001638&MONDO:MONDO:0004994&MedGen:C0878544&Orphanet:ORPHA167848&SNOMED_CT:85898001&Human_Phenotype_Ontology:HP:0001639&MONDO:MONDO:0005045&MeSH:D002312&MedGen:C0007194&Orphanet:ORPHA217569&MONDO:MONDO:0008050&MedGen:C4552004&OMIM:160500&Orphanet:ORPHA59135&MONDO:MONDO:0008647&MedGen:C3495498&OMIM:192600&MONDO:MONDO:0012018&MedGen:C1842160&OMIM:608358&SNOMED_CT:6992670…	.	missense_variant	probably_damaging(0.982)	deleterious(0)	3.09693e-05	0.00012	1	0
9	chr9:128632018:A:G	rs10760569&COSV63990305	128632018	A	G	HIGH	SPTAN1	ENSG00000197694	B	0	0	0	0	0	0.0473797	B/LB	1203	259	155	344	445	127447	Benign	not_provided	0.04218	0.019	0.02958	0.2626	0.05338	0.890254	0.648659	0.964893	0.993682	0.969968	0.999332	0.998018	0.977004	0.912721	1	.	MedGen:CN517202	.	splice_acceptor_variant&non_coding_transcript_variant	.	.	0.999332	0.2626	1	72
6	chr6:160585045:C:T	rs41272114&CS992248	160585045	C	T	HIGH	LPA	ENSG00000198670	B	0	0	0	0	0	0.803238	B/LB	686	335	144	8	199	4287	Benign	not_specified	0.02405	0.02457	0.02748	0.006107	0.02387	0.0299413	0.00771025	0.0583443	0.0243829	0.000319285	0.0526265	0.0363726	0.0394477	0.0260465	0.0144444	.	MedGen:CN169374	.	splice_donor_variant	.	.	0.00771025	0.02748	1	18
19	chr19:46606007:G:A	rs370743010	46606007	G	A	HIGH	CALM3	ENSG00000160014	B	0	0	0	0	0	2.78101	NA	109	9	68	3	29	197	.	.	0.003822	0.0006602	0.01298	0.00229	0.003479	0.00137432	0.000118872	0.000146391	0	0	0	3.09665e-05	0.0609836	0.000928505	0	.	.	.	start_lost&NMD_transcript_variant	unknown(0)	.	0.000928505	0.01298	1	1
12	chr12:48125405:C:T	rs149227707	48125405	C	T	HIGH	PFKM	ENSG00000152556	B	0	0	0	0	0	0.135388	NA	103	20	16	23	44	3809	.	.	0.003612	0.001467	0.003053	0.01756	0.005278	0.0266789	0.0572849	0.0129317	0.00572979	0	0.00867052	0.0161696	0.000992063	0.027027	0.0278396	.	.	.	stop_gained&NMD_transcript_variant	.	.	0.000992063	0.01756	1	0
7	chr7:107689112:T:C	rs111033243&CM045951	107689112	T	C	MODERATE	SLC26A4	ENSG00000091137	LP	1	0	1	0	0	11.6114	VUS	268	120	30	6	112	116	Conflicting_interpretations_of_pathogenicity	Pendred_syndrome&Deafness&_autosomal_recessive_4&_with_enlarged_vestibular_aqueduct&not_specified&not_provided	0.009398	0.008803	0.005725	0.00458	0.01344	0.000809378	0.00061837	0.0040293	0	0	0	0.000449014	0	0.0027881	0	.	MONDO:MONDO:0010134&MedGen:C0271829&OMIM:274600&Orphanet:ORPHA705&SNOMED_CT:70348004&MONDO:MONDO:0010933&MedGen:C3538946&OMIM:600791&MedGen:CN169374&MedGen:CN517202	.	missense_variant	probably_damaging(0.999)	deleterious(0)	0.00061837	0.01344	1	8
7	chr7:91973690:G:A	rs10264979	91973690	G	A	HIGH	AKAP9	ENSG00000127914	B	0	0	0	0	0	0.334212	B/LB	243	54	10	89	90	3638	Benign	not_provided	0.008521	0.003961	0.001908	0.06794	0.0108	0.0254958	0.0832057	0.0075011	0	0	0	0.00035681	0	0.0168067	0	.	MedGen:CN517202	.	splice_acceptor_variant	.	.	0.0832057	0.06794	1	5
16	chr16:2087923:TCCCTGCAGTGCAGGAAAGGTAGGGCCGGGTGGGG:T	rs137854209	2087923	TCCCTGCAGTGCAGGAAAGGTAGGGCCGGGTGGGG	T	HIGH	TSC2	ENSG00000103197	VUS	0	0	0	0	0	0.696561	B/LB	53	17	12	2	22	381	Benign/Likely_benign	Tuberous_sclerosis_2&Tuberous_sclerosis_syndrome&not_specified	0.001858	0.001247	0.00229	0.001527	0.002639	0.00266739	0.00256447	0.00446952	0.00210716	0.00290886	0.000860256	0.00260481	0.0026264	0.00559701	0	.	MONDO:MONDO:0013199&MedGen:C1860707&OMIM:613254&MedGen:C0041341&OMIM:PS191100&Orphanet:ORPHA805&SNOMED_CT:7199000&MedGen:CN169374	.	splice_donor_variant&3_prime_UTR_variant&intron_variant&NMD_transcript_variant	.	.	0.000860256	0.002639	1	0
17	chr17:58270865:T:G	rs35897051&CS041126	58270865	T	G	HIGH	MPO	ENSG00000005381	P	1	0	1	0	1	0.364496	P/LP	48	14	9	6	19	661	Pathogenic/Likely_pathogenic	Alzheimer_disease&Myeloperoxidase_deficiency&not_provided	0.001683	0.001027	0.001718	0.00458	0.002279	0.00461734	0.00123898	0.00585823	0.0138554	0	0.00124307	0.00701977	0	0.00697026	0.00222222	.	Human_Phenotype_Ontology:HP:0002511&Human_Phenotype_Ontology:HP:0006878&Human_Phenotype_Ontology:HP:0007213&MONDO:MONDO:0004975&MedGen:C0002395&OMIM:104300&SNOMED_CT:26929004&MONDO:MONDO:0009694&MedGen:C0398595&OMIM:254600&Orphanet:ORPHA2587&SNOMED_CT:129644003&SNOMED_CT:234433009&MedGen:CN517202	.	splice_acceptor_variant	.	.	0.00701977	0.00458	1	0
1	chr1:155237458:A:C	rs367968666&CM000163&BM1374106	155237458	A	C	MODERATE	GBA	ENSG00000177628	P	1	0	1	0	0	10.0478	NA	46	30	2	1	13	23	Conflicting_interpretations_of_pathogenicity&_other	Gaucher_disease_type_I&Gaucher_disease_type_II&Gaucher_disease_type_III&Gaucher_disease_type_3C&Gaucher_disease&_perinatal_lethal&Gaucher_disease&not_provided	0.001613	0.002201	0.0003817	0.0007634	0.00156	0.000160532	2.37948e-05	0.000146477	0.000301023	0	0	0.000278767	0.000328515	0	0	Gaucher_disease_type_II&Gaucher_disease_type_III	MONDO:MONDO:0009265&MedGen:C1961835&OMIM:230800&Orphanet:ORPHA77259&SNOMED_CT:62201009&MONDO:MONDO:0009266&MedGen:C0268250&OMIM:230900&Orphanet:ORPHA77260&SNOMED_CT:12246008&MONDO:MONDO:0009267&MedGen:C0268251&OMIM:231000&Orphanet:ORPHA77261&SNOMED_CT:5963005&MONDO:MONDO:0009268&MedGen:C1856476&OMIM:231005&Orphanet:ORPHA2072&MONDO:MONDO:0011945&MedGen:C1842704&OMIM:608013&Orphanet:ORPHA85212&MOND…	MONDO:MONDO:0009266&MedGen:C0268250&OMIM:230900&Orphanet:ORPHA77260&SNOMED_CT:12246008&MONDO:MONDO:0009267&MedGen:C0268251&OMIM:231000&Orphanet:ORPHA77261&SNOMED_CT:5963005	missense_variant	benign(0.006)	tolerated(0.95)	0.000328515	0.002201	0	0
15	chr15:48767209:C:T	rs751691427	48767209	C	T	MODIFIER	CEP152	ENSG00000103995	LP	1	0	1	0	1	22.0981	P/LP	22	6	1	0	15	5	Likely_pathogenic	Primary_autosomal_recessive_microcephaly_9	0.0007714	0.0004401	0.0001908	0	0.001799	3.49079e-05	2.37948e-05	7.32708e-05	0	0	0	1.54861e-05	0.000659631	0	0	.	MONDO:MONDO:0013923&MedGen:C3553886&OMIM:614852	.	intron_variant	.	.	7.32708e-05	0.001799	1	0
1	chr1:51302085:G:GCACCTCCCTC	rs71578067	51302085	G	GCACCTCCCTC	HIGH	TTC39A	ENSG00000085831	LB	0	0	0	0	0	0.544833	NA	130	38	38	1	53	1197	.	.	0.004559	0.002788	0.007252	0.0007634	0.006358	0.0083677	0.00200114	0.0172464	0.00090307	0.000319489	0.00507857	0.0114461	0.0220685	0.00697674	0.00111359	.	.	.	frameshift_variant	.	.	0.00090307	0.007252	1	1
1	chr1:237589854:T:A	rs1019112544	237589854	T	A	MODERATE	RYR2	ENSG00000198626	LP	1	1	1	1	0	2.51167	VUS	2	0	0	0	2	4	Uncertain_significance	Arrhythmogenic_right_ventricular_dysplasia&_familial&_2&Catecholaminergic_polymorphic_ventricular_tachycardia_type_1&Catecholaminergic_polymorphic_ventricular_tachycardia&not_provided	7.013e-05	0	0	0	0.0002399	2.79217e-05	9.51973e-05	0	0	0	0	0	0	0	0	.	MONDO:MONDO:0010975&MedGen:C1832931&OMIM:600996&MONDO:MONDO:0011484&MedGen:C4053736&OMIM:604772&MONDO:MONDO:0017990&MedGen:C1631597&OMIM:PS604772&Orphanet:ORPHA3286&MedGen:CN517202	.	missense_variant	benign(0.121)	deleterious(0.02)	9.51973e-05	0.0002399	1	0
1	chr1:51296049:T:C	rs111674609	51296049	T	C	HIGH	TTC39A	ENSG00000085831	VUS	0	0	0	0	0	5.02391	NA	11	3	0	2	6	11	.	.	0.0003857	0.0002201	0	0.001527	0.0007198	7.67728e-05	0.000214061	0.000146391	0	0	0	0	0	0	0	.	.	.	stop_lost	.	.	0.000214061	0.001527	1	0
1	chr1:237787966:T:TTTTG	rs748691296	237787966	T	TTTTG	HIGH	RYR2	ENSG00000198626	LB	0	1	0	0	0	29.4326	NA	41	29	1	1	10	7	.	.	0.001438	0.002127	0.0001908	0.0007634	0.0012	4.88574e-05	0.000142721	0	0	0	0	1.54885e-05	0	0	0	.	.	.	frameshift_variant	.	.	1.54885e-05	0.002127	1	0
17	chr17:31299536:GT:G	rs570740564	31299536	GT	G	HIGH	NF1	ENSG00000196712	LB	0	0	0	0	0	10.4522	NA	50	30	2	0	18	24	.	.	0.001754	0.002202	0.0003817	0	0.00216	0.000167811	4.76485e-05	0	0	0	0	0.000310347	0.000329815	0.000465116	0	.	.	.	frameshift_variant&NMD_transcript_variant	.	.	4.76485e-05	0.002202	1	0
19	chr19:46754317:T:C	rs1476356571&COSV59357984	46754317	T	C	HIGH	FKRP	ENSG00000181027	LB	0	0	0	0	0	11.1692	NA	90	43	16	3	28	39	.	.	0.003156	0.003155	0.003053	0.00229	0.003359	0.000282564	0.000998311	0	0	0	0	0	0	0	0	.	.	.	splice_donor_variant	.	.	0.000998311	0.003359	1	0
5	chr5:132384178:A:G	rs145068530	132384178	A	G	MODIFIER	SLC22A5	ENSG00000197375	LP	1	0	1	0	0	1.93298	VUS	15	4	0	7	4	39	Conflicting_interpretations_of_pathogenicity	Renal_carnitine_transport_defect&not_provided	0.000526	0.0002934	0	0.005344	0.0004798	0.000272118	0.000880072	0.000146434	0	0	0	0	0	0	0	.	MONDO:MONDO:0008919&MedGen:C0342788&OMIM:212140&Orphanet:ORPHA158&SNOMED_CT:21764004&MedGen:CN517202	.	intron_variant&NMD_transcript_variant	.	.	0.000880072	0.005344	0	0
16	chr16:3243310:A:G	rs28940579&CM970914	3243310	A	G	MODIFIER	MEFV	ENSG00000103313	P	1	0	1	0	1	1.24283	P/LP	51	2	1	0	48	206	Pathogenic/Likely_pathogenic	Familial_mediterranean_fever&_autosomal_dominant&Acute_febrile_neutrophilic_dermatosis&Familial_Mediterranean_fever&Inborn_genetic_diseases&not_provided	0.001788	0.0001467	0.0001908	0	0.005758	0.00143865	0.000142844	0.000439818	0.0421179	0	0	0.00072814	0	0.00325581	0	.	MONDO:MONDO:0007601&MedGen:C1851347&OMIM:134610&MONDO:MONDO:0011959&MedGen:C0085077&OMIM:608068&Orphanet:ORPHA3243&SNOMED_CT:84625002&MONDO:MONDO:0018088&MedGen:C0031069&OMIM:249100&Orphanet:ORPHA342&SNOMED_CT:12579009&MeSH:D030342&MedGen:C0950123&MedGen:CN517202	.	3_prime_UTR_variant&NMD_transcript_variant	.	.	0.00072814	0.005758	1	0
1	chr1:237423129:C:T	rs1209694153	237423129	C	T	HIGH	RYR2	ENSG00000198626	LP	1	1	1	0	0	Inf	NA	4	2	0	0	2	0	.	.	0.0001403	0.0001467	0	0	0.0002399	0	.	.	.	.	.	.	.	.	.	.	.	.	stop_gained	.	.	0	0.0002399	1	0
17	chr17:7220124:C:A	rs727503788&CM001606	7220124	C	A	MODIFIER	ACADVL	ENSG00000072778	P	1	0	1	0	1	Inf	P/LP	19	16	0	0	3	0	Pathogenic	Very_long_chain_acyl-CoA_dehydrogenase_deficiency&not_provided	0.0006664	0.001174	0	0	0.00036	0	.	.	.	.	.	.	.	.	.	.	MONDO:MONDO:0008723&MedGen:C3887523&OMIM:201475&Orphanet:ORPHA26793&SNOMED_CT:237997005&MedGen:CN517202	.	3_prime_UTR_variant&NMD_transcript_variant	.	.	0	0.001174	1	0
10	chr10:94949281:GA:G	rs9332131	94949281	GA	G	HIGH	CYP2C9	ENSG00000138109	LB	0	0	0	0	0	0.0944547	B/LB	9	0	0	5	4	479	Likely_benign&_drug_response&_other	Lesinurad_response&Flurbiprofen_response&Piroxicam_response&not_provided	0.0003159	0	0	0.003817	0.0004803	0.00334446	0.0108701	0.000954198	0	0	0	9.29339e-05	0	0.00139405	0	.	MedGen:CN248784&MedGen:CN258139&MedGen:CN258188&MedGen:CN517202	.	frameshift_variant&splice_region_variant&NMD_transcript_variant	.	.	0.000954198	0.003817	1	0
2	chr2:165320301:CAGGGTACAGCTTCCCTCCTGACT:C	rs373175980	165320301	CAGGGTACAGCTTCCCTCCTGACT	C	HIGH	SCN2A	ENSG00000136531	LB	0	0	0	0	0	0.261719	NA	80	2	11	28	39	1536	.	.	0.002805	0.0001467	0.002099	0.02137	0.004679	0.0107176	0.0339914	0.00505198	0	0	0	0.000216799	0.000328084	0.0106778	0	.	.	.	frameshift_variant&NMD_transcript_variant	.	.	0.00505198	0.02137	1	0
19	chr19:40608482:A:G	rs970983655	40608482	A	G	HIGH	LTBP4	ENSG00000090006	LP	1	0	1	0	0	Inf	VUS	73	49	0	0	24	0	Conflicting_interpretations_of_pathogenicity	Cutis_laxa_with_severe_pulmonary&_gastrointestinal&_and_urinary_abnormalities&not_provided	0.00256	0.003594	0	0	0.002879	0	.	.	.	.	.	.	.	.	.	.	MONDO:MONDO:0013170&MedGen:C2750804&OMIM:613177&Orphanet:ORPHA221145&MedGen:CN517202	.	splice_acceptor_variant	.	.	0	0.003594	1	0
1	chr1:6209026:G:GT	rs532749368	6209026	G	GT	HIGH	RNF207	ENSG00000158286	VUS	0	0	0	0	0	1.84619	NA	13	0	12	0	1	35	.	.	0.0004559	0	0.00229	0	0.00012	0.000246941	0	0	0	0	0	0	0.0115894	0	0	.	.	.	splice_donor_variant	.	.	0.0115894	0.00229	1	0
17	chr17:41758443:G:A	rs782354654&COSV60278601	41758443	G	A	MODERATE	JUP	ENSG00000173801	P	1	0	1	1	0	2.5109	VUS	2	0	1	0	1	4	Uncertain_significance	Naxos_disease&Arrhythmogenic_right_ventricular_cardiomyopathy&_type_12&not_specified&Cardiovascular_phenotype	7.013e-05	0	0.0001908	0	0.00012	2.79302e-05	7.14184e-05	0	0	0	0	1.54914e-05	0	0	0	.	MONDO:MONDO:0011017&MedGen:C1832600&OMIM:601214&Orphanet:ORPHA34217&MONDO:MONDO:0012684&MedGen:C1969081&OMIM:611528&MedGen:CN169374&MedGen:CN230736	.	missense_variant	probably_damaging(1)	deleterious(0)	7.14184e-05	0.0001908	1	0
19	chr19:35037170:CG:C	rs1055834256	35037170	CG	C	HIGH	SCN1B	ENSG00000105711	VUS	0	0	0	0	0	2.25919	NA	9	8	0	0	1	20	.	.	0.0003156	0.0005869	0	0	0.00012	0.000139696	0.000309627	0.000293384	0	0	9.57488e-05	3.09809e-05	0	0	0	.	.	.	frameshift_variant&NMD_transcript_variant	.	.	9.57488e-05	0.0005869	1	0
10	chr10:86716417:CTG:C	rs748293915	86716417	CTG	C	HIGH	LDB3	ENSG00000122367	VUS	0	0	0	0	0	0.954716	NA	12	5	2	0	5	59	.	.	0.0004209	0.0003668	0.0003817	0	0.0005998	0.000440864	0.000678143	0.000871494	0.000619579	0	0.000613246	0.000211375	0	0.000502008	0	.	.	.	frameshift_variant	.	.	0.000871494	0.0005998	1	0
14	chr14:63852754:G:T	rs564213890	63852754	G	T	HIGH	SYNE2	ENSG00000054654	LB	0	0	0	0	0	0.115805	NA	16	0	1	9	6	694	.	.	0.000561	0	0.0001908	0.00687	0.0007198	0.00484434	0.0156547	0.00219651	0	0	0	1.54909e-05	0	0.00232558	0	.	.	.	splice_donor_variant	.	.	0.00232558	0.00687	1	0
21	chr21:46129288:C:T	rs777172978	46129288	C	T	HIGH	COL6A2	ENSG00000142173	VUS	0	0	1	0	1	16.7558	P/LP	30	25	0	0	5	9	Pathogenic	Ullrich_congenital_muscular_dystrophy_1	0.001052	0.001834	0	0	0.0005998	6.27843e-05	2.37756e-05	0.000512145	0	0	0	1.54832e-05	0	0	0	.	MONDO:MONDO:0009681&MedGen:C0410179&OMIM:254090	.	stop_gained	.	.	0.000512145	0.001834	1	0
7	chr7:150947807:G:A	rs199473440&CM002316	150947807	G	A	MODERATE	KCNH2	ENSG00000055118	LP	1	1	1	1	0	2.51086	VUS	1	1	0	0	0	2	Uncertain_significance	Long_QT_syndrome&Congenital_long_QT_syndrome	3.507e-05	7.336e-05	0	0	0	1.39673e-05	0	0	0	0	0	3.09981e-05	0	0	0	.	MONDO:MONDO:0002442&MeSH:D008133&MedGen:C0023976&OMIM:PS192500&SNOMED_CT:9651007&MONDO:MONDO:0019171&MedGen:C1141890&OMIM:PS192500&Orphanet:ORPHA101016&Orphanet:ORPHA768&SNOMED_CT:20852007&SNOMED_CT:442917000	.	missense_variant	possibly_damaging(0.898)	deleterious(0.01)	3.09981e-05	7.336e-05	1	0
2	chr2:71574196:A:T	.	71574196	A	T	HIGH	DYSF	ENSG00000135636	LP	1	0	1	0	0	Inf	NA	12	5	1	0	6	0	.	.	0.0004208	0.0003668	0.0001908	0	0.0007198	0	.	.	.	.	.	.	.	.	.	.	.	.	splice_acceptor_variant	.	.	0	0.0007198	1	0
10	chr10:86716403:CTA:C	.	86716403	CTA	C	HIGH	LDB3	ENSG00000122367	VUS	0	0	0	0	0	0.499099	NA	27	12	4	1	10	247	.	.	0.0009468	0.0008804	0.0007634	0.0007634	0.0012	0.00189702	0.00241896	0.00400467	0.00188679	0.000341064	0.00202861	0.00122789	0.000803213	0.00366876	0	.	.	.	frameshift_variant	.	.	0.000803213	0.0012	1	0
11	chr11:47342117:A:G	rs730880692&CM068012	47342117	A	G	MODERATE	MYBPC3	ENSG00000134571	LP	1	1	1	1	0	2.5102	VUS	1	1	0	0	0	2	Conflicting_interpretations_of_pathogenicity	Cardiomyopathy&Hypertrophic_cardiomyopathy&Familial_hypertrophic_cardiomyopathy_4&not_provided	3.507e-05	7.336e-05	0	0	0	1.3971e-05	2.38073e-05	0	0	0	0	0	0.000330033	0	0	.	Human_Phenotype_Ontology:HP:0001638&MONDO:MONDO:0004994&MedGen:C0878544&Orphanet:ORPHA167848&SNOMED_CT:85898001&Human_Phenotype_Ontology:HP:0001639&MONDO:MONDO:0005045&MeSH:D002312&MedGen:C0007194&Orphanet:ORPHA217569&MONDO:MONDO:0007268&MedGen:C1861862&OMIM:115197&MedGen:CN517202	.	missense_variant&NMD_transcript_variant	benign(0)	tolerated(1)	0.000330033	7.336e-05	0	0
19	chr19:46756470:C:G	.	46756470	C	G	HIGH	FKRP	ENSG00000181027	LP	1	0	1	0	0	Inf	NA	16	14	2	0	0	0	.	.	0.000561	0.001027	0.0003817	0	0	0	.	.	.	.	.	.	.	.	.	.	.	.	stop_gained	.	.	0	0.001027	1	0
3	chr3:32140233:A:G	rs182826539	32140233	A	G	HIGH	GPD1L	ENSG00000152642	LB	0	0	0	1	0	18.4197	VUS	22	13	1	0	8	6	Uncertain_significance	Brugada_syndrome	0.0007714	0.0009536	0.0001908	0	0.0009597	4.1879e-05	0	0.000219812	0	0	0	3.09732e-05	0.000329164	0	0	.	MONDO:MONDO:0015263&MedGen:C1142166&OMIM:PS601144&Orphanet:ORPHA130&SNOMED_CT:418818005	.	stop_lost&NMD_transcript_variant	.	.	0.000329164	0.0009597	1	0
12	chr12:32843314:C:T	rs139159464	32843314	C	T	HIGH	PKP2	ENSG00000057294	VUS	0	1	0	1	0	0.574208	VUS	8	1	1	3	3	70	Conflicting_interpretations_of_pathogenicity	Cardiomyopathy&Arrhythmogenic_right_ventricular_dysplasia_9&not_specified	0.0002805	7.336e-05	0.0001908	0.00229	0.0003599	0.000488499	0.00164137	0	0	0	0	0	0	0.000464684	0	.	Human_Phenotype_Ontology:HP:0001638&MONDO:MONDO:0004994&MedGen:C0878544&Orphanet:ORPHA167848&SNOMED_CT:85898001&MONDO:MONDO:0012180&MedGen:C1836906&OMIM:609040&MedGen:CN169374	.	splice_acceptor_variant	.	.	0.000464684	0.00229	1	0
7	chr7:107683456:C:T	rs144691257&CM061989&CM1411212	107683456	C	T	MODERATE	SLC26A4	ENSG00000091137	P	1	0	1	0	0	4.39359	VUS	7	5	2	0	0	8	Uncertain_significance	not_specified	0.0002455	0.0003668	0.0003818	0	0	5.58768e-05	4.76259e-05	0.000146649	0	0	9.56572e-05	4.64842e-05	0	0	0	.	MedGen:CN169374	.	missense_variant&splice_region_variant	probably_damaging(0.996)	deleterious(0)	9.56572e-05	0.0003818	1	0
7	chr7:92042077:CAG:C	rs779447911	92042077	CAG	C	HIGH	AKAP9	ENSG00000127914	LP	1	0	1	0	0	Inf	NA	9	4	1	0	4	0	.	.	0.0003156	0.0002934	0.0001908	0	0.0004798	0	0	0	0	0	0	0	0	0	0	.	.	.	frameshift_variant	.	.	0	0.0004798	1	0
15	chr15:48613072:C:T	rs145942328&CM145706	48613072	C	T	MODERATE	FBN1	ENSG00000166147	LP	1	0	1	0	0	5.02106	VUS	17	14	0	1	2	17	Conflicting_interpretations_of_pathogenicity	Marfan_syndrome&Familial_thoracic_aortic_aneurysm_and_aortic_dissection&Congenital_aneurysm_of_ascending_aorta&Acute_aortic_dissection&not_specified&Cardiovascular_phenotype&not_provided	0.0005961	0.001027	0	0.0007634	0.0002399	0.00011872	0.000190476	0.000439947	0	0	0	4.64655e-05	0	0	0	.	MONDO:MONDO:0007947&MedGen:C0024796&OMIM:154700&Orphanet:ORPHA284963&Orphanet:ORPHA558&SNOMED_CT:19346006&MONDO:MONDO:0019625&MedGen:C4707243&OMIM:PS607086&Orphanet:ORPHA91387&MONDO:MONDO:0024559&MedGen:C0345050&OMIM:607086&SNOMED_CT:253646008&MedGen:C0241868&MedGen:CN169374&MedGen:CN230736&MedGen:CN517202	.	missense_variant&NMD_transcript_variant	benign(0.09)	deleterious_low_confidence(0.01)	4.64655e-05	0.001027	1	0
2	chr2:178561579:G:A	rs397517729&COSV60137966	178561579	G	A	HIGH	TTN	ENSG00000155657	VUS	0	1	0	0	0	Inf	VUS	5	3	0	0	2	0	Uncertain_significance	not_specified	0.0001753	0.0002201	0	0	0.0002399	0	.	.	.	.	.	.	.	.	.	.	MedGen:CN169374	.	stop_gained	.	.	0	0.0002399	1	0
15	chr15:67138094:TG:T	rs1291138310	67138094	TG	T	HIGH	SMAD3	ENSG00000166949	LB	0	0	0	0	0	35.1694	VUS	7	0	1	0	6	1	Uncertain_significance	not_provided	0.0002455	0	0.0001908	0	0.0007198	6.98051e-06	0	0	0	0	0	1.54923e-05	0	0	0	.	MedGen:CN517202	.	frameshift_variant	.	.	1.54923e-05	0.0007198	1	0
11	chr11:47343314:C:T	rs786204336&COSV57032626	47343314	C	T	MODIFIER	MYBPC3	ENSG00000134571	P	1	1	1	1	1	2.50841	P/LP	2	0	0	0	2	4	Pathogenic/Likely_pathogenic	Cardiomyopathy&Hypertrophic_cardiomyopathy&not_provided	7.013e-05	0	0	0	0.0002399	2.7958e-05	4.76713e-05	0	0	0	0	3.09905e-05	0	0	0	.	Human_Phenotype_Ontology:HP:0001638&MONDO:MONDO:0004994&MedGen:C0878544&Orphanet:ORPHA167848&SNOMED_CT:85898001&Human_Phenotype_Ontology:HP:0001639&MONDO:MONDO:0005045&MeSH:D002312&MedGen:C0007194&Orphanet:ORPHA217569&MedGen:CN517202	.	intron_variant&NMD_transcript_variant	.	.	4.76713e-05	0.0002399	1	0
10	chr10:94981371:G:T	rs542577750	94981371	G	T	HIGH	CYP2C9	ENSG00000138109	VUS	0	0	0	0	0	70.3018	NA	14	2	2	0	10	1	.	.	0.0004909	0.0001467	0.0003817	0	0.0012	6.98275e-06	0	0	0	0	0	1.54928e-05	0	0	0	.	.	.	splice_donor_variant&NMD_transcript_variant	.	.	1.54928e-05	0.0012	1	0
18	chr18:31585801:G:A	rs145102242	31585801	G	A	HIGH	TTR	ENSG00000118271	VUS	0	0	0	0	0	0.13816	NA	28	2	7	10	9	1018	.	.	0.0009818	0.0001467	0.001336	0.007634	0.00108	0.00710626	0.0228766	0.00263659	0	0	0	3.09693e-05	0	0.008829	0	.	.	.	splice_acceptor_variant	.	.	0.008829	0.007634	1	0
13	chr13:20189473:C:T	rs72474224&CM000016&CM077559	20189473	C	T	MODERATE	GJB2	ENSG00000165474	P	1	0	1	0	1	0.101318	P/LP	10	0	0	3	7	496	Pathogenic	Hearing_impairment&Mutilating_keratoderma&Keratitis-ichthyosis-deafness_syndrome&_autosomal_dominant&Palmoplantar_keratoderma-deafness_syndrome&Knuckle_pads&_deafness_AND_leukonychia_syndrome&Deafness&_autosomal_recessive_1A&Deafness&_X-linked_2&Deafness&_autosomal_dominant_3a&Hystrix-like_ichthyosis_with_deafness&Deafness&_autosomal_recessive_1b&Nonsyndromic_hearing_loss_and_deafness&Nonsyndromi…	0.0003507	0	0	0.00229	0.0008397	0.00346137	0.000808984	0.00329284	0.00752106	0.0853581	0.00143239	0.00145569	0	0.00743494	0	.	Human_Phenotype_Ontology:HP:0000365&Human_Phenotype_Ontology:HP:0000404&Human_Phenotype_Ontology:HP:0001728&Human_Phenotype_Ontology:HP:0001729&Human_Phenotype_Ontology:HP:0001754&Human_Phenotype_Ontology:HP:0008560&Human_Phenotype_Ontology:HP:0008563&MONDO:MONDO:0005365&MedGen:C1384666&MONDO:MONDO:0007422&MedGen:C0265964&OMIM:124500&Orphanet:ORPHA494&SNOMED_CT:24559001&MONDO:MONDO:0007850&MedGen…	.	missense_variant	probably_damaging(0.995)	tolerated(0.13)	0.0853581	0.00229	1	0
18	chr18:22171850:G:T	rs904551659	22171850	G	T	MODERATE	GATA6	ENSG00000141448	LP	1	0	1	0	0	11.9499	VUS	12	0	12	0	0	5	Uncertain_significance	Tetralogy_of_Fallot&Atrioventricular_septal_defect_5&Atrial_septal_defect_9	0.0004259	0	0.00232	0	0	3.56405e-05	9.62186e-05	0	0	0	0	1.57446e-05	0	0	0	.	Human_Phenotype_Ontology:HP:0001636&MONDO:MONDO:0008542&MedGen:C0039685&OMIM:187500&Orphanet:ORPHA3303&SNOMED_CT:86299006&MONDO:MONDO:0013769&MedGen:C3280939&OMIM:614474&MONDO:MONDO:0013770&MedGen:C3280943&OMIM:614475	.	missense_variant	probably_damaging(0.975)	deleterious(0)	9.62186e-05	0.00232	1	0
10	chr10:90916262:G:A	rs397517251	90916262	G	A	MODERATE	ANKRD1	ENSG00000148677	P	1	0	1	1	0	2.39271	VUS	10	0	8	1	1	21	Conflicting_interpretations_of_pathogenicity	Primary_dilated_cardiomyopathy&Cardiomyopathy&ANKRD1-related_dilated_cardiomyopathy&not_specified&not_provided	0.0003507	0	0.001527	0.0007634	0.00012	0.00014657	0	0	0	0.000319489	0	0	0.00657462	0	0	.	EFO:EFO_0000407&Human_Phenotype_Ontology:HP:0001644&Human_Phenotype_Ontology:HP:0001725&Human_Phenotype_Ontology:HP:0005159&Human_Phenotype_Ontology:HP:0200130&MONDO:MONDO:0005021&MeSH:D002311&MedGen:C0007193&Orphanet:ORPHA217604&SNOMED_CT:195021004&SNOMED_CT:399020009&Human_Phenotype_Ontology:HP:0001638&MONDO:MONDO:0004994&MedGen:C0878544&Orphanet:ORPHA167848&SNOMED_CT:85898001&MedGen:CN119551&M…	.	missense_variant	possibly_damaging(0.756)	deleterious(0.02)	0.00657462	0.001527	1	0
7	chr7:107710137:G:GCTAT	rs1421964916	107710137	G	GCTAT	MODIFIER	SLC26A4	ENSG00000091137	P	1	0	1	0	1	5.02573	P/LP	7	0	0	4	3	7	Pathogenic	Pendred_syndrome&not_provided	0.0002455	0	0	0.003053	0.0003599	4.88486e-05	2.37846e-05	0.000366032	0	0	0	1.54851e-05	0	0	0	.	MONDO:MONDO:0010134&MedGen:C0271829&OMIM:274600&Orphanet:ORPHA705&SNOMED_CT:70348004&MedGen:CN517202	.	3_prime_UTR_variant&NMD_transcript_variant	.	.	0.000366032	0.003053	1	0
14	chr14:23400876:C:T	rs576432451&COSV62454924	23400876	C	T	MODERATE	MYH6	ENSG00000197616	LP	1	0	1	1	0	2.15399	VUS	3	0	1	1	1	7	Uncertain_significance	Familial_hypertrophic_cardiomyopathy_14	0.0001052	0	0.0001908	0.0007634	0.00012	4.88397e-05	0	0	0	0	0	0	0.00229961	0	0	.	MONDO:MONDO:0013197&MedGen:C2750467&OMIM:613251	.	missense_variant	probably_damaging(1)	deleterious(0)	0.00229961	0.0007634	1	0
8	chr8:60865682:G:A	.	60865682	G	A	MODERATE	CHD7	ENSG00000171316	LP	1	0	1	0	0	Inf	VUS	4	4	0	0	0	0	Uncertain_significance	CHARGE_association	0.0001403	0.0002934	0	0	0	0	.	.	.	.	.	.	.	.	.	.	MONDO:MONDO:0008965&MedGen:C0265354&OMIM:214800&Orphanet:ORPHA138&SNOMED_CT:47535005	.	missense_variant	probably_damaging(0.996)	deleterious(0.01)	0	0.0002934	1	0
14	chr14:23416185:A:T	rs730880808&CM124961&CM1413450&COSV62524609	23416185	A	T	MODERATE	MYH7	ENSG00000092054	LP	1	1	1	1	0	2.00889	VUS	2	0	0	0	2	5	Uncertain_significance	Cardiomyopathy&Hypertrophic_cardiomyopathy&Cardiovascular_phenotype	7.013e-05	0	0	0	0.0002399	3.49099e-05	4.76145e-05	7.32708e-05	0	0	0	3.09789e-05	0	0	0	.	Human_Phenotype_Ontology:HP:0001638&MONDO:MONDO:0004994&MedGen:C0878544&Orphanet:ORPHA167848&SNOMED_CT:85898001&Human_Phenotype_Ontology:HP:0001639&MONDO:MONDO:0005045&MeSH:D002312&MedGen:C0007194&Orphanet:ORPHA217569&MedGen:CN230736	.	missense_variant	benign(0.007)	tolerated(1)	7.32708e-05	0.0002399	0	0
15	chr15:48793354:G:A	rs376895274	48793354	G	A	HIGH	CEP152	ENSG00000103995	LP	1	0	1	0	0	20.0948	NA	20	0	3	0	17	5	.	.	0.0007013	0	0.0005725	0	0.002039	3.48996e-05	0	0	0.00120409	0	0	0	0	0.000464253	0	.	.	.	stop_gained	.	.	0.000464253	0.002039	1	0
11	chr11:118168740:G:A	rs17121819&CM096300	118168740	G	A	LOW	SCN2B	ENSG00000149575	P	1	0	1	1	0	1.82783	VUS	4	1	0	0	3	11	Uncertain_significance	Atrial_fibrillation&_familial&_14&not_provided	0.0001403	7.336e-05	0	0	0.0003599	7.67578e-05	4.7567e-05	0.000146327	0	0	0	9.29368e-05	0.000328084	0	0	.	MONDO:MONDO:0014156&MedGen:C3809312&OMIM:615378&MedGen:CN517202	.	synonymous_variant&NMD_transcript_variant	.	.	9.29368e-05	0.0003599	0	0
15	chr15:48756035:CA:C	rs1555418825	48756035	CA	C	HIGH	CEP152	ENSG00000103995	LP	1	0	1	0	1	Inf	P/LP	147	143	1	0	3	0	Pathogenic	Primary_autosomal_recessive_microcephaly_9&not_provided	0.005155	0.01049	0.0001908	0	0.0003599	0	.	.	.	.	.	.	.	.	.	.	MONDO:MONDO:0013923&MedGen:C3553886&OMIM:614852&MedGen:CN517202	.	frameshift_variant	.	.	0	0.01049	1	0
11	chr11:19185023:C:T	rs377066670	19185023	C	T	MODERATE	CSRP3	ENSG00000129170	LP	1	0	1	1	0	1.6756	VUS	1	1	0	0	0	3	Uncertain_significance	Cardiomyopathy&Hypertrophic_cardiomyopathy&Prolonged_QT_interval&Dilated_cardiomyopathy_1M&Familial_hypertrophic_cardiomyopathy_12&not_specified&not_provided	3.507e-05	7.336e-05	0	0	0	2.09298e-05	0	7.31529e-05	0	0	0	3.09665e-05	0	0	0	.	Human_Phenotype_Ontology:HP:0001638&MONDO:MONDO:0004994&MedGen:C0878544&Orphanet:ORPHA167848&SNOMED_CT:85898001&Human_Phenotype_Ontology:HP:0001639&MONDO:MONDO:0005045&MeSH:D002312&MedGen:C0007194&Orphanet:ORPHA217569&Human_Phenotype_Ontology:HP:0001657&MedGen:C0151878&MONDO:MONDO:0011840&MedGen:C1843808&OMIM:607482&MONDO:MONDO:0012804&MedGen:C2677491&OMIM:612124&MedGen:CN169374&MedGen:CN517202	.	missense_variant	possibly_damaging(0.906)	deleterious(0.04)	7.31529e-05	7.336e-05	1	0
6	chr6:152320210:C:A	.	152320210	C	A	HIGH	SYNE1	ENSG00000131018	VUS	0	0	0	0	0	Inf	NA	29	24	0	2	3	0	.	.	0.001017	0.001761	0	0.001527	0.0003599	0	.	.	.	.	.	.	.	.	.	.	.	.	stop_gained	.	.	0	0.001761	1	0
1	chr1:6219308:CG:C	rs766235482	6219308	CG	C	HIGH	RNF207	ENSG00000158286	VUS	0	0	0	0	0	25.0979	NA	10	0	8	0	2	2	.	.	0.0003507	0	0.001527	0	0.0002399	1.39733e-05	0	7.3303e-05	0	0	0	1.54938e-05	0	0	0	.	.	.	frameshift_variant	.	.	7.3303e-05	0.001527	1	0
1	chr1:6219312:CT:C	rs776629041	6219312	CT	C	HIGH	RNF207	ENSG00000158286	VUS	0	0	0	0	0	25.1083	NA	10	0	8	0	2	2	.	.	0.0003507	0	0.001527	0	0.0002399	1.39675e-05	0	7.32815e-05	0	0	0	1.54909e-05	0	0	0	.	.	.	frameshift_variant	.	.	7.32815e-05	0.001527	1	0
13	chr13:20189197:C:T	rs397516875&CM014194&COSV67010710	20189197	C	T	MODERATE	GJB2	ENSG00000165474	P	1	0	1	0	0	13.3993	VUS	16	8	3	3	2	6	Uncertain_significance	Deafness&_autosomal_recessive_1A&Nonsyndromic_hearing_loss_and_deafness&not_specified&not_provided	0.000561	0.0005869	0.0005725	0.00229	0.0002399	4.18679e-05	0	0	0	0	0	9.29195e-05	0	0	0	.	MONDO:MONDO:0009076&MedGen:C2673759&OMIM:220290&MONDO:MONDO:0019497&MedGen:CN043648&Orphanet:ORPHA87884&MedGen:CN169374&MedGen:CN517202	.	missense_variant	benign(0.018)	tolerated(0.34)	9.29195e-05	0.00229	0	0
3	chr3:122261883:T:C	rs142745096&CM102218	122261883	T	C	MODERATE	CASR	ENSG00000036828	LP	1	0	1	0	0	9.04573	VUS	18	1	8	0	9	10	Conflicting_interpretations_of_pathogenicity	Hypocalciuric_hypercalcemia&_familial&_type_1&Hypocalcemia&_autosomal_dominant_1&Familial_hypocalciuric_hypercalcemia&Inborn_genetic_diseases&not_provided	0.0006312	7.336e-05	0.001527	0	0.00108	6.97788e-05	0	0	0	0	0	0.000154875	0	0	0	.	MONDO:MONDO:0007791&MedGen:C0342637&OMIM:145980&Orphanet:ORPHA93372&MONDO:MONDO:0011013&MedGen:C0342345&OMIM:601198&MONDO:MONDO:0018458&MedGen:C1809471&OMIM:PS145980&Orphanet:ORPHA405&SNOMED_CT:237885008&MeSH:D030342&MedGen:C0950123&MedGen:CN517202	.	missense_variant	benign(0.117)	deleterious(0.01)	0.000154875	0.001527	1	0
15	chr15:38253211:A:T	rs200157475	38253211	A	T	MODERATE	SPRED1	ENSG00000166068	P	1	0	1	0	0	5.32326	VUS	35	10	6	1	18	33	Conflicting_interpretations_of_pathogenicity	Legius_syndrome&Noonan_syndrome_and_Noonan-related_syndrome&not_specified&not_provided	0.001227	0.0007336	0.001145	0.0007634	0.002159	0.000230498	0	7.33245e-05	0.00481638	0	0	0.00010849	0.00263331	0.000465116	0	.	MONDO:MONDO:0012669&MedGen:C1969623&OMIM:611431&Orphanet:ORPHA137605&MONDO:MONDO:0020297&MedGen:CN260604&Orphanet:ORPHA98733&MedGen:CN169374&MedGen:CN517202	.	missense_variant	benign(0.005)	tolerated(0.07)	7.33245e-05	0.002159	0	0
7	chr7:107695949:C:T	rs370029782&CM083151&CM113115	107695949	C	T	MODERATE	SLC26A4	ENSG00000091137	LP	1	0	1	0	0	89.6127	VUS	143	132	0	0	11	8	Uncertain_significance	Pendred_syndrome	0.005014	0.009683	0	0	0.00132	5.59519e-05	9.53925e-05	0	0	0	0	6.19963e-05	0	0	0	.	MONDO:MONDO:0010134&MedGen:C0271829&OMIM:274600&Orphanet:ORPHA705&SNOMED_CT:70348004	.	missense_variant&NMD_transcript_variant	probably_damaging(0.999)	deleterious(0)	9.53925e-05	0.009683	1	6
17	chr17:80108812:G:A	rs150868652&CM152916	80108812	G	A	MODERATE	GAA	ENSG00000171298	LP	1	0	1	0	0	1.57052	VUS	10	2	0	0	8	32	Uncertain_significance	Glycogen_storage_disease&_type_II	0.0003507	0.0001467	0	0	0.0009597	0.000223302	0.000594643	7.32064e-05	0	0	0	7.74473e-05	0	0.000464253	0	.	MONDO:MONDO:0009290&MedGen:C0017921&OMIM:232300&Orphanet:ORPHA365&SNOMED_CT:124462004&SNOMED_CT:237967002	.	missense_variant	benign(0.006)	tolerated(0.94)	7.74473e-05	0.0009597	0	0
17	chr17:80117053:G:A	rs138183791	80117053	G	A	MODIFIER	GAA	ENSG00000171298	LP	1	0	1	0	0	1.21814	VUS	8	0	0	5	3	33	Uncertain_significance	Glycogen_storage_disease&_type_II&not_provided	0.0002805	0	0	0.003817	0.0003599	0.00023027	0.000784705	0	0	0	0	0	0	0	0	.	MONDO:MONDO:0009290&MedGen:C0017921&OMIM:232300&Orphanet:ORPHA365&SNOMED_CT:124462004&SNOMED_CT:237967002&MedGen:CN517202	.	3_prime_UTR_variant&NMD_transcript_variant	.	.	0.000784705	0.003817	0	0
23	chr23:31508235:C:A	rs368616208	31508235	C	A	HIGH	DMD	ENSG00000198947	LP	1	0	1	0	0	47.939	NA	52	40	0	0	12	0	.	.	0.001823	0.002934	0	0	0.00144	3.80275e-05	0	0	0	0	0	7.931e-05	0	0	0	.	.	.	start_lost	possibly_damaging(0.584)	deleterious_low_confidence(0)	7.931e-05	0.002934	1	8
10	chr10:18515041:TGTGA:T	rs1249588201	18515041	TGTGA	T	HIGH	CACNB2	ENSG00000165995	VUS	0	0	0	0	0	15.0802	NA	3	1	0	0	2	1	.	.	0.0001052	7.336e-05	0	0	0.0002399	6.97603e-06	2.37756e-05	0	0	0	0	0	0	0	0	.	.	.	splice_donor_variant&intron_variant&NMD_transcript_variant	.	.	2.37756e-05	0.0002399	1	0
21	chr21:45990407:GGTGGACGGCGTGAAGGTGACTGGGGGGAGATAGGATGGACGGGGAGGGACGAGGAGGAATGGGGCGAGATGGGGAGGGACGGA:G	rs1556425727	45990407	GGTGGACGGCGTGAAGGTGACTGGGGGGAGATAGGATGGACGGGGAGGGACGAGGAGGAATGGGGCGAGATGGGGAGGGACGGA	G	HIGH	COL6A1	ENSG00000142156	VUS	0	0	0	0	0	0.768735	B/LB	74	16	20	6	32	155	Likely_benign	Ullrich_congenital_muscular_dystrophy_1&Bethlem_myopathy_1	0.002599	0.001175	0.003824	0.00458	0.003846	0.00338088	0.00399593	0.00446898	0.00350877	0.000986193	0.00688791	0.002388	0.00299401	0.00150602	0.00613497	.	MONDO:MONDO:0009681&MedGen:C0410179&OMIM:254090&MONDO:MONDO:0024530&MedGen:CN029274&OMIM:158810	.	splice_donor_variant&coding_sequence_variant&intron_variant	.	.	0.000986193	0.00458	1	0
11	chr11:2570719:G:A	rs120074178&CM097143&CM960897	2570719	G	A	MODERATE	KCNQ1	ENSG00000053918	P	1	1	1	1	1	1.67523	P/LP	1	0	0	0	1	3	Pathogenic	Arrhythmia&Long_QT_syndrome&Congenital_long_QT_syndrome&Long_QT_syndrome_1&Cardiovascular_phenotype&not_provided	3.507e-05	0	0	0	0.00012	2.09345e-05	4.75737e-05	0	0	0	0	1.54866e-05	0	0	0	.	EFO:EFO_0004269&Human_Phenotype_Ontology:HP:0001656&Human_Phenotype_Ontology:HP:0001661&Human_Phenotype_Ontology:HP:0001665&Human_Phenotype_Ontology:HP:0001666&Human_Phenotype_Ontology:HP:0001687&Human_Phenotype_Ontology:HP:0001721&Human_Phenotype_Ontology:HP:0004351&Human_Phenotype_Ontology:HP:0005158&Human_Phenotype_Ontology:HP:0011675&MedGen:C0855329&SNOMED_CT:248650006&MONDO:MONDO:0002442&MeS…	.	missense_variant	probably_damaging(0.999)	deleterious(0)	4.75737e-05	0.00012	1	0
3	chr3:32105830:G:C	.	32105830	G	C	HIGH	GPD1L	ENSG00000152642	VUS	0	0	0	0	0	Inf	NA	11	3	4	0	4	0	.	.	0.0003857	0.0002201	0.0007634	0	0.0004798	0	.	.	.	.	.	.	.	.	.	.	.	.	splice_donor_variant	.	.	0	0.0007634	1	0
19	chr19:17338953:G:C	rs763165541	17338953	G	C	MODIFIER	GTPBP3	ENSG00000130299	LP	1	0	1	0	1	35.1842	P/LP	14	0	0	0	14	2	Likely_pathogenic	Combined_oxidative_phosphorylation_deficiency_23	0.0004909	0	0	0	0.001679	1.39523e-05	0	0	0	0	0	0	0.000655738	0	0	.	MONDO:MONDO:0014525&MedGen:C4015447&OMIM:616198&Orphanet:ORPHA444013	.	intron_variant&NMD_transcript_variant	.	.	0.000655738	0.001679	1	0
13	chr13:20189076:C:T	rs774518779&CM042711	20189076	C	T	MODERATE	GJB2	ENSG00000165474	LP	1	0	1	0	1	Inf	P/LP	31	30	0	0	1	0	Pathogenic	Mutilating_keratoderma&Keratitis-ichthyosis-deafness_syndrome&_autosomal_dominant&Palmoplantar_keratoderma-deafness_syndrome&Knuckle_pads&_deafness_AND_leukonychia_syndrome&Deafness&_autosomal_recessive_1A&Deafness&_X-linked_2&Deafness&_autosomal_dominant_3a&Hystrix-like_ichthyosis_with_deafness&not_provided	0.001087	0.002201	0	0	0.00012	0	.	.	.	.	.	.	.	.	.	.	MONDO:MONDO:0007422&MedGen:C0265964&OMIM:124500&Orphanet:ORPHA494&SNOMED_CT:24559001&MONDO:MONDO:0007850&MedGen:C0265336&OMIM:148210&MONDO:MONDO:0007852&MedGen:C1835672&OMIM:148350&Orphanet:ORPHA2202&MONDO:MONDO:0007866&MedGen:C0266004&OMIM:149200&Orphanet:ORPHA2698&SNOMED_CT:1271009&MONDO:MONDO:0009076&MedGen:C2673759&OMIM:220290&MONDO:MONDO:0010576&MedGen:C1844678&OMIM:304400&Orphanet:ORPHA383&…	.	missense_variant	probably_damaging(1)	deleterious(0)	0	0.002201	1	1
6	chr6:72265389:G:C	.	72265389	G	C	HIGH	RIMS1	ENSG00000079841	LP	1	0	1	0	0	Inf	NA	23	22	0	0	1	0	.	.	0.0008068	0.001614	0	0	0.00012	0	.	.	.	.	.	.	.	.	.	.	.	.	splice_acceptor_variant	.	.	0	0.001614	1	3
11	chr11:2778011:G:A	rs199472813&CM040442	2778011	G	A	MODERATE	KCNQ1	ENSG00000053918	LP	1	1	1	1	0	1.6749	VUS	1	1	0	0	0	3	Conflicting_interpretations_of_pathogenicity	Arrhythmia&Congenital_long_QT_syndrome&Long_QT_syndrome_1&not_specified&not_provided	3.507e-05	7.336e-05	0	0	0	2.09386e-05	2.37914e-05	0	0	0	0	3.09828e-05	0	0	0	.	EFO:EFO_0004269&Human_Phenotype_Ontology:HP:0001656&Human_Phenotype_Ontology:HP:0001661&Human_Phenotype_Ontology:HP:0001665&Human_Phenotype_Ontology:HP:0001666&Human_Phenotype_Ontology:HP:0001687&Human_Phenotype_Ontology:HP:0001721&Human_Phenotype_Ontology:HP:0004351&Human_Phenotype_Ontology:HP:0005158&Human_Phenotype_Ontology:HP:0011675&MedGen:C0855329&SNOMED_CT:248650006&MONDO:MONDO:0019171&Med…	.	missense_variant	benign(0.418)	deleterious(0.05)	3.09828e-05	7.336e-05	1	0
15	chr15:67098875:T:C	COSV59287680	67098875	T	C	HIGH	SMAD3	ENSG00000166949	VUS	0	0	0	0	0	Inf	NA	4	4	0	0	0	0	.	.	0.0001403	0.0002934	0	0	0	0	.	.	.	.	.	.	.	.	.	.	.	.	start_lost	benign(0.095)	.	0	0.0002934	1	0
19	chr19:38523211:C:G	rs193922837&CS081985	38523211	C	G	LOW	RYR1	ENSG00000196218	P	1	0	1	0	1	2.87216	P/LP	8	0	1	3	4	14	Pathogenic/Likely_pathogenic	Minicore_myopathy_with_external_ophthalmoplegia&Central_core_myopathy&Malignant_hyperthermia&_susceptibility_to&_1&Congenital_myopathy_with_fiber_type_disproportion&King_Denborough_syndrome&Inborn_genetic_diseases&RYR1-Related_Disorders&not_provided	0.0002805	0	0.0001908	0.00229	0.0004798	9.76617e-05	0.000332763	0	0	0	0	0	0	0	0	Minicore_myopathy_with_external_ophthalmoplegia	Human_Phenotype_Ontology:HP:0003789&Human_Phenotype_Ontology:HP:0003804&MONDO:MONDO:0009712&MedGen:C1850674&OMIM:255320&Orphanet:ORPHA98905&MONDO:MONDO:0007294&MedGen:C0751951&OMIM:117000&Orphanet:ORPHA597&SNOMED_CT:43152001&MONDO:MONDO:0007783&MedGen:C2930980&OMIM:145600&MONDO:MONDO:0009711&MedGen:C0546264&OMIM:255310&Orphanet:ORPHA2020&SNOMED_CT:240084007&MONDO:MONDO:0020485&MedGen:C1840365&OMI…	Human_Phenotype_Ontology:HP:0003789&Human_Phenotype_Ontology:HP:0003804&MONDO:MONDO:0009712&MedGen:C1850674&OMIM:255320&Orphanet:ORPHA98905	splice_region_variant&intron_variant&NMD_transcript_variant	.	.	0.000332763	0.00229	1	0
20	chr20:62475098:A:G	rs111554140&CM124793	62475098	A	G	MODERATE	GATA5	ENSG00000130700	P	1	0	1	0	0	4.14046	VUS	70	28	13	2	27	85	Conflicting_interpretations_of_pathogenicity	Inborn_genetic_diseases&not_provided	0.002455	0.002054	0.002481	0.001527	0.003239	0.000592929	0.000213919	0.000731636	0.00993377	0	0	0.000480114	0	0.000928505	0	.	MeSH:D030342&MedGen:C0950123&MedGen:CN517202	.	missense_variant	probably_damaging(0.998)	deleterious(0)	0.00993377	0.003239	1	0
2	chr2:237371858:ATT:A	rs1163485725	237371858	ATT	A	HIGH	COL6A3	ENSG00000163359	VUS	0	0	0	0	0	14.9445	NA	21	10	5	2	4	7	.	.	0.0007364	0.0007336	0.0009542	0.001527	0.0004798	4.92756e-05	7.22961e-05	0	0	0	0	4.67494e-05	0.000335121	0	0	.	.	.	frameshift_variant	.	.	7.22961e-05	0.001527	1	0
20	chr20:33439021:G:A	rs552509775	33439021	G	A	MODERATE	SNTA1	ENSG00000101400	LP	1	0	1	0	0	70.3089	VUS	28	0	15	0	13	2	Uncertain_significance	not_provided	0.0009818	0	0.002863	0	0.00156	1.39641e-05	2.38027e-05	0	0	0.000319285	0	0	0	0	0	.	MedGen:CN517202	.	missense_variant	possibly_damaging(0.894)	deleterious(0)	0.000319285	0.002863	1	0
8	chr8:73981414:TAC:T	rs777501387	73981414	TAC	T	MODIFIER	TMEM70	ENSG00000175606	P	1	0	1	0	0	8.79591	VUS	7	7	0	0	0	4	Conflicting_interpretations_of_pathogenicity	Nuclearly-encoded_mitochondrial_complex_V_(ATP_synthase)_deficiency_2&not_provided	0.0002455	0.0005135	0	0	0	2.79107e-05	0	7.32064e-05	0	0	0.00019084	1.54861e-05	0	0	0	.	MONDO:MONDO:0013546&MedGen:C3279699&OMIM:614052&Orphanet:ORPHA1194&MedGen:CN517202	.	3_prime_UTR_variant&NMD_transcript_variant	.	.	7.32064e-05	0.0005135	0	0
8	chr8:115619710:C:G	rs1410363433&COSV55257587	115619710	C	G	HIGH	TRPS1	ENSG00000104447	VUS	0	0	0	0	0	Inf	NA	7	6	0	1	0	0	.	.	0.0002455	0.0004401	0	0.0007634	0	0	.	.	.	.	.	.	.	.	.	.	.	.	splice_acceptor_variant	.	.	0	0.0007634	1	0
2	chr2:178673711:C:T	rs727503634	178673711	C	T	HIGH	TTN	ENSG00000155657	VUS	0	1	0	1	0	Inf	VUS	4	0	0	4	0	0	Uncertain_significance	Dilated_cardiomyopathy_1G&Limb-girdle_muscular_dystrophy&_type_2J&not_specified	0.0001404	0	0	0.003053	0	0	.	.	.	.	.	.	.	.	.	.	MONDO:MONDO:0011400&MedGen:C1858763&OMIM:604145&MONDO:MONDO:0012127&MedGen:C1837342&OMIM:608807&Orphanet:ORPHA140922&MedGen:CN169374	.	splice_acceptor_variant	.	.	0	0.003053	1	0
10	chr10:86716393:CTGCCCCTGCCTACA:C	rs749715193	86716393	CTGCCCCTGCCTACA	C	HIGH	LDB3	ENSG00000122367	VUS	0	0	0	0	0	2.28254	NA	140	65	24	6	45	284	.	.	0.004913	0.004769	0.004585	0.004601	0.005402	0.00215243	0.00240766	0.00294792	0.00156642	0	0.0026388	0.0019369	0.000785546	0.00358607	0	.	.	.	frameshift_variant	.	.	0.000785546	0.005402	1	0
4	chr4:5741743:CTCCTTGACCTTCTTCCTAAAAAGAAGT:C	rs529818833	5741743	CTCCTTGACCTTCTTCCTAAAAAGAAGT	C	MODERATE	EVC	ENSG00000072840	LP	1	0	1	0	0	9.62946	VUS	23	0	17	0	6	12	Uncertain_significance	Curry-Hall_syndrome&Ellis-van_Creveld_syndrome	0.0008066	0	0.003244	0	0.0007198	8.37638e-05	0	0	0	0	0	0	0.00393701	0	0	.	MONDO:MONDO:0008673&MedGen:C0457013&OMIM:193530&Orphanet:ORPHA952&SNOMED_CT:277807007&MONDO:MONDO:0009162&MedGen:C0013903&OMIM:225500&Orphanet:ORPHA289&SNOMED_CT:62501005	.	inframe_deletion	.	.	0.00393701	0.003244	0	1
4	chr4:154584375:G:A	.	154584375	G	A	HIGH	FGA	ENSG00000171560	VUS	0	0	0	0	0	Inf	VUS	4	1	0	0	3	0	Uncertain_significance	Familial_visceral_amyloidosis&_Ostertag_type	0.0001403	7.336e-05	0	0	0.0003599	0	.	.	.	.	.	.	.	.	.	.	MONDO:MONDO:0007099&MedGen:C0268389&OMIM:105200&Orphanet:ORPHA85450&SNOMED_CT:66451004	.	stop_gained	.	.	0	0.0003599	1	0
13	chr13:32339682:TGAA:T	rs398122529	32339682	TGAA	T	MODERATE	BRCA2	ENSG00000139618	LP	1	0	1	0	0	Inf	VUS	6	3	0	3	0	0	Uncertain_significance	Hereditary_breast_and_ovarian_cancer_syndrome&Breast-ovarian_cancer&_familial_2&Hereditary_cancer-predisposing_syndrome&not_provided	0.0002105	0.0002201	0	0.00229	0	0	.	.	.	.	.	.	.	.	.	.	MONDO:MONDO:0003582&MeSH:D061325&MedGen:C0677776&OMIM:PS604370&Orphanet:ORPHA145&MONDO:MONDO:0012933&MedGen:C2675520&OMIM:612555&MONDO:MONDO:0015356&MedGen:C0027672&Orphanet:ORPHA140162&SNOMED_CT:699346009&MedGen:CN517202	.	inframe_deletion	.	.	0	0.00229	0	0
17	chr17:46152966:CCTG:C	rs546492672	46152966	CCTG	C	HIGH	KANSL1	ENSG00000120071	LB	0	0	0	0	0	11.3716	NA	43	1	19	1	22	19	.	.	0.001508	7.336e-05	0.003626	0.0007634	0.002639	0.000132611	0	0.00051252	0	0	0	3.09684e-05	0.00164042	0.00139405	0.00222222	.	.	.	splice_acceptor_variant&intron_variant&non_coding_transcript_variant	.	.	0.00051252	0.003626	1	0
13	chr13:32326142:A:G	rs68071147&CS1213353	32326142	A	G	MODERATE	BRCA2	ENSG00000139618	LP	1	0	1	0	0	4.66641	VUS	26	0	1	22	3	28	Conflicting_interpretations_of_pathogenicity	Hereditary_breast_and_ovarian_cancer_syndrome&Breast-ovarian_cancer&_familial_2&Hereditary_cancer-predisposing_syndrome&not_specified&not_provided	0.0009117	0	0.0001908	0.01679	0.0003599	0.000195375	0.000546942	0.000146413	0	0	0	4.64655e-05	0	0	0	.	MONDO:MONDO:0003582&MeSH:D061325&MedGen:C0677776&OMIM:PS604370&Orphanet:ORPHA145&MONDO:MONDO:0012933&MedGen:C2675520&OMIM:612555&MONDO:MONDO:0015356&MedGen:C0027672&Orphanet:ORPHA140162&SNOMED_CT:699346009&MedGen:CN169374&MedGen:CN517202	.	missense_variant	benign(0.049)	deleterious(0.01)	0.000546942	0.01679	1	0
2	chr2:178654959:TTCTTTTCA:T	rs1317882644	178654959	TTCTTTTCA	T	HIGH	TTN	ENSG00000155657	VUS	0	1	0	0	0	35.1996	NA	67	45	8	1	13	5	.	.	0.002377	0.003321	0.001555	0.0007924	0.001578	6.75292e-05	0	0	0.00088574	0	0	6.74946e-05	0	0	0	.	.	.	frameshift_variant	.	.	0.00088574	0.003321	1	0
2	chr2:178654958:T:TGGCAC	rs1283347573	178654958	T	TGGCAC	HIGH	TTN	ENSG00000155657	VUS	0	1	0	0	0	44.3432	NA	67	45	8	1	13	4	.	.	0.002376	0.003319	0.001555	0.0007924	0.001578	5.3582e-05	0	0	0.000437063	0	0	6.70931e-05	0	0	0	.	.	.	frameshift_variant	.	.	6.70931e-05	0.003319	1	0
17	chr17:7220626:G:A	rs750043368&CM065964	7220626	G	A	MODIFIER	ACADVL	ENSG00000072778	LP	1	0	1	0	0	Inf	VUS	6	1	0	0	5	0	Uncertain_significance	Very_long_chain_acyl-CoA_dehydrogenase_deficiency&not_specified	0.0002104	7.336e-05	0	0	0.0005998	0	.	.	.	.	.	.	.	.	.	.	MONDO:MONDO:0008723&MedGen:C3887523&OMIM:201475&Orphanet:ORPHA26793&SNOMED_CT:237997005&MedGen:CN169374	.	3_prime_UTR_variant&NMD_transcript_variant	.	.	0	0.0005998	0	0
11	chr11:118145178:GCCTT:G	rs1252786181	118145178	GCCTT	G	HIGH	SCN4B	ENSG00000177098	VUS	0	0	0	0	0	7.67481	NA	20	10	3	0	7	13	.	.	0.0007013	0.0007336	0.0005725	0	0.0008397	9.13768e-05	0.000144182	0	0	0	0	9.33881e-05	0.000334001	0	0	.	.	.	frameshift_variant	.	.	9.33881e-05	0.0008397	1	0
6	chr6:129453044:CA:C	rs886039482	129453044	CA	C	HIGH	LAMA2	ENSG00000196569	P	1	0	1	0	1	Inf	P/LP	58	56	0	0	2	0	Pathogenic	Merosin_deficient_congenital_muscular_dystrophy&LAMA2-related_muscular_dystrophy&not_provided	0.002034	0.004109	0	0	0.0002399	0	.	.	.	.	.	.	.	.	.	.	MONDO:MONDO:0011925&MedGen:C1263858&OMIM:607855&Orphanet:ORPHA258&SNOMED_CT:111503008&MONDO:MONDO:0100228&MedGen:CN117977&MedGen:CN517202	.	frameshift_variant	.	.	0	0.004109	1	0
17	chr17:34996604:CTGTT:C	.	34996604	CTGTT	C	HIGH	LIG3	ENSG00000005156	VUS	0	0	0	0	0	Inf	NA	52	49	0	0	3	0	.	.	0.001823	0.003594	0	0	0.0003599	0	.	.	.	.	.	.	.	.	.	.	.	.	frameshift_variant	.	.	0	0.003594	1	0
18	chr18:31592974:G:A	rs28933979&CM098273&CM870020&CM920684	31592974	G	A	MODERATE	TTR	ENSG00000118271	P	1	0	1	1	1	1.67452	P/LP	2	0	0	0	2	6	Pathogenic	Cardiomyopathy&Amyloidogenic_transthyretin_amyloidosis&Carpal_tunnel_syndrome&Dystransthyretinemic_euthyroidal_hyperthyroxinemia&Charcot-Marie-Tooth_disease&not_provided	7.013e-05	0	0	0	0.0002399	4.18807e-05	0	0.00021978	0	0	0	4.64526e-05	0	0	0	.	Human_Phenotype_Ontology:HP:0001638&MONDO:MONDO:0004994&MedGen:C0878544&Orphanet:ORPHA167848&SNOMED_CT:85898001&MONDO:MONDO:0007100&MedGen:C2751492&OMIM:105210&Orphanet:ORPHA85447&SNOMED_CT:43532007&SNOMED_CT:442012008&MONDO:MONDO:0007275&MedGen:C0007286&MONDO:MONDO:0007785&MedGen:C2750824&OMIM:145680&MONDO:MONDO:0015626&MedGen:C0007959&OMIM:PS118220&Orphanet:ORPHA166&SNOMED_CT:50548001&MedGen:CN…	.	missense_variant	probably_damaging(0.96)	deleterious(0)	4.64526e-05	0.0002399	1	0
17	chr17:80117693:G:GC	.	80117693	G	GC	HIGH	GAA	ENSG00000171298	P	1	0	1	0	0	Inf	NA	6	0	0	0	6	0	.	.	0.0002104	0	0	0	0.0007198	0	.	.	.	.	.	.	.	.	.	.	.	.	frameshift_variant	.	.	0	0.0007198	1	0
6	chr6:123352527:A:AT	rs537388823	123352527	A	AT	HIGH	TRDN	ENSG00000186439	LP	1	1	1	0	0	0.194374	VUS	9	1	1	2	5	230	Uncertain_significance	not_specified	0.0003156	7.336e-05	0.0001908	0.001527	0.0005998	0.00162367	0.00485484	0.000225124	0	0	9.75991e-05	0.000327848	0	0.00141643	0	.	MedGen:CN169374	.	frameshift_variant	.	.	9.75991e-05	0.001527	1	0
1	chr1:6206303:G:T	rs866684303	6206303	G	T	HIGH	RNF207	ENSG00000158286	VUS	0	0	0	0	0	Inf	NA	34	0	24	0	10	0	.	.	0.001192	0	0.00458	0	0.0012	0	.	.	.	.	.	.	.	.	.	.	.	.	splice_donor_variant	.	.	0	0.00458	1	0
16	chr16:2114488:C:A	.	2114488	C	A	MODIFIER	PKD1	ENSG00000008710	LP	1	0	1	0	0	Inf	NA	3	0	0	3	0	0	.	.	0.0001052	0	0	0.00229	0	0	.	.	.	.	.	.	.	.	.	.	.	.	3_prime_UTR_variant&NMD_transcript_variant	.	.	0	0.00229	0	0
8	chr8:60822736:A:G	rs771941657	60822736	A	G	MODERATE	CHD7	ENSG00000171316	LP	1	0	1	0	0	Inf	VUS	8	6	0	1	1	0	Uncertain_significance	not_provided	0.0002805	0.0004401	0	0.0007634	0.00012	0	.	.	.	.	.	.	.	.	.	.	MedGen:CN517202	.	missense_variant	benign(0.048)	tolerated(1)	0	0.0007634	0	0
3	chr3:14128879:AC:A	rs35809863	14128879	AC	A	HIGH	TMEM43	ENSG00000170876	LB	0	1	0	0	0	0.158353	NA	64	1	5	22	36	2031	.	.	0.002244	7.336e-05	0.0009542	0.01679	0.004319	0.0141709	0.0447431	0.00607613	0	0	0	0.000247739	0	0.0116063	0.0288889	.	.	.	frameshift_variant&NMD_transcript_variant	.	.	0.00607613	0.01679	1	0
17	chr17:7222250:AAGG:A	rs796051913	7222250	AAGG	A	MODIFIER	ACADVL	ENSG00000072778	P	1	0	1	0	0	7.77687	VUS	48	29	3	1	15	31	Conflicting_interpretations_of_pathogenicity	Very_long_chain_acyl-CoA_dehydrogenase_deficiency&not_provided	0.001683	0.002127	0.0005725	0.0007634	0.001799	0.000216411	9.52154e-05	0	0	0	0	0.000402701	0.000328515	0	0	.	MONDO:MONDO:0008723&MedGen:C3887523&OMIM:201475&Orphanet:ORPHA26793&SNOMED_CT:237997005&MedGen:CN517202	.	3_prime_UTR_variant&NMD_transcript_variant	.	.	9.52154e-05	0.002127	0	2
16	chr16:2093599:A:T	rs1555446828	2093599	A	T	MODIFIER	PKD1	ENSG00000008710	VUS	0	0	1	0	1	Inf	P/LP	9	7	0	0	2	0	Likely_pathogenic	not_provided	0.0003156	0.0005135	0	0	0.0002399	0	.	.	.	.	.	.	.	.	.	.	MedGen:CN517202	.	3_prime_UTR_variant&NMD_transcript_variant	.	.	0	0.0005135	1	0
3	chr3:136316958:A:AT	rs786200983	136316958	A	AT	HIGH	PCCB	ENSG00000114054	P	1	0	1	0	1	0.590868	P/LP	6	0	0	4	2	51	Pathogenic	Propionic_acidemia&not_provided	0.0002104	0	0	0.003053	0.0002399	0.000356086	0.00119019	0	0	0	0	1.54875e-05	0	0	0	.	Human_Phenotype_Ontology:HP:0003571&MONDO:MONDO:0011628&MedGen:C0268579&OMIM:606054&Orphanet:ORPHA35&MedGen:CN517202	.	frameshift_variant&NMD_transcript_variant	.	.	1.54875e-05	0.003053	1	0
12	chr12:119876130:ATCCAAAGGAT:A	rs879253817	119876130	ATCCAAAGGAT	A	HIGH	CIT	ENSG00000122966	P	1	0	1	0	1	Inf	P/LP	4	4	0	0	0	0	Pathogenic	Microcephaly_17&_primary&_autosomal_recessive&Primary_autosomal_recessive_microcephaly	0.0001403	0.0002934	0	0	0	0	.	.	.	.	.	.	.	.	.	.	MONDO:MONDO:0014908&MedGen:C4310723&OMIM:617090&MONDO:MONDO:0016660&MedGen:C3711387&OMIM:PS251200&Orphanet:ORPHA2512	.	frameshift_variant	.	.	0	0.0002934	1	0
11	chr11:94490946:T:G	.	94490946	T	G	MODERATE	MRE11	ENSG00000020922	LP	1	0	1	0	0	Inf	NA	25	7	1	0	17	0	.	.	0.0008767	0.0005135	0.0001908	0	0.00204	0	.	.	.	.	.	.	.	.	.	.	.	.	missense_variant	probably_damaging(0.978)	deleterious(0.01)	0	0.00204	1	0
15	chr15:48767448:A:C	rs182018947&CM108846	48767448	A	C	HIGH	CEP152	ENSG00000103995	P	1	0	1	0	0	0.728155	VUS	10	2	0	3	5	69	Conflicting_interpretations_of_pathogenicity	Seckel_syndrome_5&Primary_autosomal_recessive_microcephaly_9&CEP152-Related_Disorders&not_provided	0.0003507	0.0001467	0	0.00229	0.0005998	0.000481628	0.000999096	0.000146456	0	0.000319081	0	0.000278828	0.00197628	0	0	.	MONDO:MONDO:0013443&MedGen:C3151187&OMIM:613823&MONDO:MONDO:0013923&MedGen:C3553886&OMIM:614852&MedGen:CN239248&MedGen:CN517202	.	stop_gained	.	.	0.000999096	0.00229	1	0
15	chr15:63048633:C:T	rs543980919	63048633	C	T	MODIFIER	TPM1	ENSG00000140416	LP	1	1	1	0	0	Inf	VUS	30	0	21	0	9	0	Uncertain_significance	not_provided	0.001052	0	0.004008	0	0.00108	0	.	.	.	.	.	.	.	.	.	.	MedGen:CN517202	.	intron_variant&NMD_transcript_variant	.	.	0	0.004008	0	0
6	chr6:112216367:C:A	rs559662859	112216367	C	A	HIGH	LAMA4	ENSG00000112769	VUS	0	0	0	0	0	4.18675	NA	5	2	1	0	2	6	.	.	0.0001753	0.0001467	0.0001908	0	0.0002399	4.18702e-05	0	0	0	0	0	0	0.00197239	0	0	.	.	.	splice_donor_variant	.	.	0.00197239	0.0002399	1	0
1	chr1:237445447:C:T	rs759830423&CM126236&COSV63662608&COSV63662913	237445447	C	T	MODERATE	RYR2	ENSG00000198626	LP	1	1	1	1	0	1.67443	VUS	1	1	0	0	0	3	Uncertain_significance	Cardiomyopathy&not_provided	3.507e-05	7.336e-05	0	0	0	2.09445e-05	7.13912e-05	0	0	0	0	0	0	0	0	.	Human_Phenotype_Ontology:HP:0001638&MONDO:MONDO:0004994&MedGen:C0878544&Orphanet:ORPHA167848&SNOMED_CT:85898001&MedGen:CN517202	.	missense_variant	possibly_damaging(0.527)	deleterious(0.03)	7.13912e-05	7.336e-05	1	0
7	chr7:140783128:G:C	rs749792302	140783128	G	C	MODIFIER	BRAF	ENSG00000157764	LP	1	0	1	0	0	Inf	VUS	4	2	0	0	2	0	Conflicting_interpretations_of_pathogenicity	Rasopathy&not_specified&not_provided	0.0001403	0.0001467	0	0	0.0002399	0	.	.	.	.	.	.	.	.	.	.	MONDO:MONDO:0021060&MedGen:CN166718&Orphanet:ORPHA536391&MedGen:CN169374&MedGen:CN517202	.	3_prime_UTR_variant&NMD_transcript_variant	.	.	0	0.0002399	0	0
17	chr17:31343117:G:A	rs1245285900&CM1311493&COSV62201644	31343117	G	A	MODERATE	NF1	ENSG00000196712	LP	1	0	1	0	0	30.1339	NA	6	0	3	0	3	1	.	.	0.0002104	0	0.0005725	0	0.0003599	6.98217e-06	0	0	0	0	0	1.54895e-05	0	0	0	.	.	.	missense_variant&NMD_transcript_variant	possibly_damaging(0.833)	deleterious(0)	1.54895e-05	0.0005725	1	0
19	chr19:38537924:C:T	rs757343741&COSV62090200	38537924	C	T	MODIFIER	RYR1	ENSG00000196218	LP	1	0	1	0	0	Inf	NA	4	0	4	0	0	0	.	.	0.0001403	0	0.0007634	0	0	0	.	.	.	.	.	.	.	.	.	.	.	.	3_prime_UTR_variant&NMD_transcript_variant	.	.	0	0.0007634	0	0
14	chr14:23422189:C:T	rs727504342&CM102044	23422189	C	T	MODERATE	MYH7	ENSG00000092054	LP	1	1	1	1	0	1.67406	VUS	1	0	0	0	1	3	Uncertain_significance	Cardiomyopathy&Hypertrophic_cardiomyopathy&Familial_hypertrophic_cardiomyopathy_1&Congenital_myopathy_with_fiber_type_disproportion&not_specified	3.507e-05	0	0	0	0.00012	2.09491e-05	0	0	0	0	0	3.09751e-05	0	0.000465549	0	.	Human_Phenotype_Ontology:HP:0001638&MONDO:MONDO:0004994&MedGen:C0878544&Orphanet:ORPHA167848&SNOMED_CT:85898001&Human_Phenotype_Ontology:HP:0001639&MONDO:MONDO:0005045&MeSH:D002312&MedGen:C0007194&Orphanet:ORPHA217569&MONDO:MONDO:0008647&MedGen:C3495498&OMIM:192600&MONDO:MONDO:0009711&MedGen:C0546264&OMIM:255310&Orphanet:ORPHA2020&SNOMED_CT:240084007&MedGen:CN169374	.	missense_variant	benign(0.212)	tolerated(0.1)	0.000465549	0.00012	0	0
19	chr19:35039115:A:G	.	35039115	A	G	HIGH	SCN1B	ENSG00000105711	LP	1	0	1	0	1	Inf	P/LP	9	6	0	0	3	0	Likely_pathogenic	Generalized_epilepsy_with_febrile_seizures_plus&_type_1&Epileptic_encephalopathy&_early_infantile&_52	0.0003156	0.0004401	0	0	0.0003599	0	.	.	.	.	.	.	.	.	.	.	MONDO:MONDO:0011416&MedGen:C1858672&OMIM:604233&MONDO:MONDO:0033361&MedGen:C4479236&OMIM:617350	.	splice_acceptor_variant&NMD_transcript_variant	.	.	0	0.0004401	1	0
19	chr19:55154157:C:T	rs397516347&CM031378&COSV52573447	55154157	C	T	MODERATE	TNNI3	ENSG00000129991	P	1	1	1	1	1	1.67323	P/LP	2	0	1	1	0	6	Pathogenic/Likely_pathogenic	Cardiomyopathy&Hypertrophic_cardiomyopathy&not_provided	7.013e-05	0	0.0001908	0.0007634	0	4.19129e-05	9.52653e-05	0	0	0	0	3.09828e-05	0	0	0	.	Human_Phenotype_Ontology:HP:0001638&MONDO:MONDO:0004994&MedGen:C0878544&Orphanet:ORPHA167848&SNOMED_CT:85898001&Human_Phenotype_Ontology:HP:0001639&MONDO:MONDO:0005045&MeSH:D002312&MedGen:C0007194&Orphanet:ORPHA217569&MedGen:CN517202	.	missense_variant	possibly_damaging(0.644)	deleterious(0)	9.52653e-05	0.0007634	1	0
8	chr8:60862322:C:G	CM060212	60862322	C	G	MODERATE	CHD7	ENSG00000171316	LP	1	0	1	0	0	Inf	NA	5	5	0	0	0	0	.	.	0.0001753	0.0003668	0	0	0	0	.	.	.	.	.	.	.	.	.	.	.	.	missense_variant	probably_damaging(0.995)	tolerated(0.31)	0	0.0003668	1	0
2	chr2:178557546:CCAGGTGTT:C	rs1452959086	178557546	CCAGGTGTT	C	HIGH	TTN	ENSG00000155657	VUS	0	1	0	0	0	19.0687	NA	16	8	1	1	6	4	.	.	0.000561	0.0005869	0.0001908	0.0007634	0.0007198	2.942e-05	0.000101492	0	0	0	0	0	0	0	0	.	.	.	frameshift_variant&splice_region_variant	.	.	0.000101492	0.0007634	1	0
1	chr1:3386696:A:G	rs116170568	3386696	A	G	HIGH	PRDM16	ENSG00000142611	LB	0	0	0	0	0	0.16832	NA	21	1	17	2	1	627	.	.	0.0007364	7.336e-05	0.003244	0.001527	0.00012	0.00437501	0.00128425	0.00468521	0.000902527	0	0.000763213	0.00732516	0.000986193	0.00557621	0.0111111	.	.	.	stop_lost	.	.	0.000986193	0.003244	1	0
7	chr7:107694473:T:G	rs111033307&CM981506&COSV55915081	107694473	T	G	MODERATE	SLC26A4	ENSG00000091137	P	1	0	1	0	1	1.8276	P/LP	4	4	0	0	0	11	Pathogenic	Pendred_syndrome&Deafness&_autosomal_recessive_4&_with_enlarged_vestibular_aqueduct&not_provided&Rare_genetic_deafness	0.0001403	0.0002934	0	0	0	7.67674e-05	2.37846e-05	0	0	0	0	0.000154866	0	0	0	.	MONDO:MONDO:0010134&MedGen:C0271829&OMIM:274600&Orphanet:ORPHA705&SNOMED_CT:70348004&MONDO:MONDO:0010933&MedGen:C3538946&OMIM:600791&MedGen:CN517202&MedGen:CN826980&Orphanet:ORPHA96210	.	missense_variant&NMD_transcript_variant	probably_damaging(1)	deleterious(0)	2.37846e-05	0.0002934	1	0
13	chr13:32370954:A:G	rs773272765&CS124766	32370954	A	G	HIGH	BRCA2	ENSG00000139618	P	1	0	1	0	0	Inf	NA	6	0	0	0	6	0	.	.	0.0002104	0	0	0	0.0007198	0	.	.	.	.	.	.	.	.	.	.	.	.	splice_acceptor_variant&NMD_transcript_variant	.	.	0	0.0007198	1	0
17	chr17:80112651:G:A	rs144731405	80112651	G	A	MODERATE	GAA	ENSG00000171298	P	1	0	1	0	0	31.156	VUS	31	17	5	1	8	5	Uncertain_significance	Glycogen_storage_disease&_type_II&not_provided	0.001087	0.001247	0.0009542	0.0007634	0.0009597	3.48889e-05	0	7.32064e-05	0	0	0	6.19617e-05	0	0	0	.	MONDO:MONDO:0009290&MedGen:C0017921&OMIM:232300&Orphanet:ORPHA365&SNOMED_CT:124462004&SNOMED_CT:237967002&MedGen:CN517202	.	missense_variant&NMD_transcript_variant	possibly_damaging(0.84)	tolerated(0.15)	7.32064e-05	0.001247	1	0
19	chr19:46756348:G:A	rs563033008&CM033474	46756348	G	A	MODERATE	FKRP	ENSG00000181027	LP	1	0	1	0	0	0.335814	VUS	3	1	1	0	1	45	Conflicting_interpretations_of_pathogenicity	Walker-Warburg_congenital_muscular_dystrophy&Muscular_dystrophy-dystroglycanopathy_(congenital_with_brain_and_eye_anomalies)&_type_A&_1&Congenital_muscular_dystrophy-dystroglycanopathy_(with_or_without_mental_retardation)_type_B5&Limb-girdle_muscular_dystrophy-dystroglycanopathy&_type_C5&Congenital_muscular_dystrophy-dystroglycanopathy_with_brain_and_eye_anomalies_type_A5&Limb-girdle_muscular_dys…	0.0001055	7.365e-05	0.0001914	0	0.0001203	0.000314162	0.000618488	0.000878863	0	0	0	0	0.000655738	0.00232342	0	.	MONDO:MONDO:0000171&MedGen:C0265221&OMIM:PS236670&Orphanet:ORPHA899&SNOMED_CT:111504002&MONDO:MONDO:0009364&MedGen:C4284790&OMIM:236670&MONDO:MONDO:0011688&MedGen:C1847759&OMIM:606612&Orphanet:ORPHA52428&MONDO:MONDO:0011787&MedGen:C1846672&OMIM:607155&Orphanet:ORPHA34515&MONDO:MONDO:0013157&MedGen:C3150413&OMIM:613153&MONDO:MONDO:0015152&MedGen:C2931907&OMIM:PS253600&Orphanet:ORPHA102015&MedGen:C…	.	missense_variant	possibly_damaging(0.901)	deleterious(0)	0.000878863	0.0001914	1	0
10	chr10:73655865:G:A	rs527881798&COSV65736422	73655865	G	A	HIGH	SYNPO2L	ENSG00000166317	VUS	0	0	0	0	0	16.677	NA	10	7	1	0	2	3	.	.	0.0003507	0.0005135	0.0001908	0	0.0002399	2.1029e-05	2.39395e-05	0	0	0	0	1.55178e-05	0.000333333	0	0	.	.	.	stop_gained	.	.	0.000333333	0.0005135	1	2
2	chr2:71481896:C:CA	rs863225020	71481896	C	CA	HIGH	DYSF	ENSG00000135636	LP	1	0	1	0	1	Inf	P/LP	6	6	0	0	0	0	Pathogenic	Qualitative_or_quantitative_defects_of_dysferlin&not_provided	0.0002104	0.0004401	0	0	0	0	.	.	.	.	.	.	.	.	.	.	MONDO:MONDO:0016145&MedGen:C2931687&Orphanet:ORPHA207073&MedGen:CN517202	.	frameshift_variant	.	.	0	0.0004401	1	0
4	chr4:5810975:GA:G	rs1370417156	5810975	GA	G	HIGH	EVC	ENSG00000072840	VUS	0	0	0	0	0	10.054	VUS	4	3	0	0	1	2	Uncertain_significance	Ellis-van_Creveld_syndrome	0.0001403	0.0002201	0	0	0.00012	1.39546e-05	0	0	0	0	0	3.09684e-05	0	0	0	.	MONDO:MONDO:0009162&MedGen:C0013903&OMIM:225500&Orphanet:ORPHA289&SNOMED_CT:62501005	.	frameshift_variant	.	.	3.09684e-05	0.0002201	1	0
14	chr14:23415060:G:A	rs201865159&CM095778	23415060	G	A	MODERATE	MYH7	ENSG00000092054	LP	1	1	1	1	0	1.25659	VUS	1	0	0	0	1	4	Uncertain_significance	Primary_dilated_cardiomyopathy&Cardiomyopathy&Hypertrophic_cardiomyopathy&not_provided	3.507e-05	0	0	0	0.00012	2.79088e-05	0	0	0	0	0	6.19425e-05	0	0	0	.	EFO:EFO_0000407&Human_Phenotype_Ontology:HP:0001644&Human_Phenotype_Ontology:HP:0001725&Human_Phenotype_Ontology:HP:0005159&Human_Phenotype_Ontology:HP:0200130&MONDO:MONDO:0005021&MeSH:D002311&MedGen:C0007193&Orphanet:ORPHA217604&SNOMED_CT:195021004&SNOMED_CT:399020009&Human_Phenotype_Ontology:HP:0001638&MONDO:MONDO:0004994&MedGen:C0878544&Orphanet:ORPHA167848&SNOMED_CT:85898001&Human_Phenotype_O…	.	missense_variant	probably_damaging(0.927)	deleterious(0)	6.19425e-05	0.00012	1	0
6	chr6:123464887:GA:G	rs201431159	123464887	GA	G	HIGH	TRDN	ENSG00000186439	LB	0	1	0	0	0	0.155425	B/LB	20	6	2	1	11	629	Benign/Likely_benign	not_specified&not_provided	0.0007013	0.0004401	0.0003817	0.0007634	0.00132	0.00451213	0.0146937	0.001059	0	0	0	9.45537e-05	0	0.00337838	0	.	MedGen:CN169374&MedGen:CN517202	.	frameshift_variant	.	.	9.45537e-05	0.00132	1	0
1	chr1:154869741:TGC:T	.	154869741	TGC	T	HIGH	KCNN3	ENSG00000143603	LP	1	0	1	0	0	Inf	NA	13	3	7	0	3	0	.	.	0.0004559	0.0002201	0.001336	0	0.0003599	0	.	.	.	.	.	.	.	.	.	.	.	.	frameshift_variant	.	.	0	0.001336	1	4
15	chr15:48474550:A:T	.	48474550	A	T	HIGH	FBN1	ENSG00000166147	VUS	0	0	0	0	0	20.0999	NA	4	0	0	0	4	1	.	.	0.0001403	0	0	0	0.0004798	6.98012e-06	0	0	0	0	0	1.54919e-05	0	0	0	.	.	.	stop_gained&NMD_transcript_variant	.	.	1.54919e-05	0.0004798	1	0
2	chr2:178756220:A:G	rs199565715&CS161174	178756220	A	G	HIGH	TTN	ENSG00000155657	LB	0	1	0	0	0	0.560981	VUS	23	5	5	9	4	206	Conflicting_interpretations_of_pathogenicity	not_specified&not_provided	0.0008065	0.0003668	0.0009542	0.00687	0.0004798	0.00143766	0.00475556	7.32815e-05	0	0	0	4.64583e-05	0	0.000929368	0	.	MedGen:CN169374&MedGen:CN517202	.	splice_donor_variant	.	.	0.000929368	0.00687	1	0
10	chr10:86716399:CTGCCTACA:C	.	86716399	CTGCCTACA	C	HIGH	LDB3	ENSG00000122367	VUS	0	0	0	0	0	7.20335	NA	31	15	3	1	12	20	.	.	0.001087	0.0011	0.0005727	0.0007669	0.00144	0.000150902	0.00023688	0.00040863	0.000312305	0	0.000104341	6.54172e-05	0	0	0	.	.	.	frameshift_variant	.	.	6.54172e-05	0.00144	1	0
8	chr8:60800496:C:T	rs373873996	60800496	C	T	MODIFIER	CHD7	ENSG00000171316	LP	1	0	1	0	0	Inf	B/LB	5	0	0	0	5	0	Likely_benign	CHARGE_association&not_provided	0.0001753	0	0	0	0.0005998	0	.	.	.	.	.	.	.	.	.	.	MONDO:MONDO:0008965&MedGen:C0265354&OMIM:214800&Orphanet:ORPHA138&SNOMED_CT:47535005&MedGen:CN517202	.	3_prime_UTR_variant&NMD_transcript_variant	.	.	0	0.0005998	0	0
23	chr23:154365259:TCTGCCAAGACAAGGAGGGCCTCAGGCCTGCCCAGCAGTGAACCCGGGGGCTGCCGCCACCCATCCTGGCCTGGCTCCAGGCCAACTTAC:T	.	154365259	TCTGCCAAGACAAGGAGGGCCTCAGGCCTGCCCAGCAGTGAACCCGGGGGCTGCCGCCACCCATCCTGGCCTGGCTCCAGGCCAACTTAC	T	HIGH	FLNA	ENSG00000196924	LP	1	0	1	0	0	Inf	NA	5	0	3	0	2	0	.	.	0.0001753	0	0.0005725	0	0.0002399	0	.	.	.	.	.	.	.	.	.	.	.	.	splice_donor_variant&intron_variant&NMD_transcript_variant	.	.	0	0.0005725	1	0
14	chr14:23424876:G:A	rs2754158&CM042415&CM135610&CM1413734	23424876	G	A	MODERATE	MYH7	ENSG00000092054	P	1	1	1	1	1	1.25633	P/LP	1	1	0	0	0	4	Pathogenic/Likely_pathogenic	Cardiomyopathy&Hypertrophic_cardiomyopathy&Myopathy&Familial_hypertrophic_cardiomyopathy_1&Congenital_myopathy_with_fiber_type_disproportion&not_provided	3.507e-05	7.336e-05	0	0	0	2.79146e-05	2.37937e-05	0.000146413	0	0.000319285	0	0	0	0	0	.	Human_Phenotype_Ontology:HP:0001638&MONDO:MONDO:0004994&MedGen:C0878544&Orphanet:ORPHA167848&SNOMED_CT:85898001&Human_Phenotype_Ontology:HP:0001639&MONDO:MONDO:0005045&MeSH:D002312&MedGen:C0007194&Orphanet:ORPHA217569&Human_Phenotype_Ontology:HP:0003198&Human_Phenotype_Ontology:HP:0003569&Human_Phenotype_Ontology:HP:0003705&Human_Phenotype_Ontology:HP:0003742&Human_Phenotype_Ontology:HP:0003802&M…	.	missense_variant	possibly_damaging(0.677)	deleterious(0)	0.000319285	7.336e-05	1	0
11	chr11:118145184:CCCACA:C	rs1438860951	118145184	CCCACA	C	HIGH	SCN4B	ENSG00000177098	VUS	0	0	0	0	0	6.00369	NA	19	9	3	0	7	15	.	.	0.0006662	0.0006602	0.0005725	0	0.0008397	0.000110965	0.00020516	0	0	0	0	9.74754e-05	0.000356379	0	0	.	.	.	frameshift_variant	.	.	9.74754e-05	0.0008397	1	0
9	chr9:37429732:G:A	rs180177314&CM002278	37429732	G	A	MODERATE	GRHPR	ENSG00000137106	VUS	0	0	1	0	1	3.3521	P/LP	4	0	0	0	4	6	Pathogenic	Primary_hyperoxaluria&Primary_hyperoxaluria&_type_II&not_provided	0.0001403	0	0	0	0.0004798	4.18544e-05	0	7.31743e-05	0	0	0	0	0.00163827	0	0	.	MONDO:MONDO:0002474&MedGen:C0020501&OMIM:PS259900&Orphanet:ORPHA416&SNOMED_CT:17901006&MONDO:MONDO:0009824&MedGen:C0268165&OMIM:260000&Orphanet:ORPHA93599&SNOMED_CT:40951006&MedGen:CN517202	.	missense_variant&NMD_transcript_variant	probably_damaging(0.999)	deleterious_low_confidence(0)	7.31743e-05	0.0004798	1	0
19	chr19:17339202:AG:A	.	17339202	AG	A	HIGH	GTPBP3	ENSG00000130299	LP	1	0	1	0	0	Inf	NA	7	3	0	0	4	0	.	.	0.0002455	0.0002201	0	0	0.0004798	0	.	.	.	.	.	.	.	.	.	.	.	.	frameshift_variant&NMD_transcript_variant	.	.	0	0.0004798	1	0
8	chr8:60821889:G:A	.	60821889	G	A	MODERATE	CHD7	ENSG00000171316	LP	1	0	1	0	0	Inf	NA	3	1	0	0	2	0	.	.	0.0001052	7.336e-05	0	0	0.0002399	0	.	.	.	.	.	.	.	.	.	.	.	.	missense_variant	benign(0.089)	tolerated(0.1)	0	0.0002399	0	0
6	chr6:123375604:C:T	.	123375604	C	T	HIGH	TRDN	ENSG00000186439	LP	1	1	1	0	0	Inf	NA	9	9	0	0	0	0	.	.	0.000316	0.0006612	0	0	0	0	.	.	.	.	.	.	.	.	.	.	.	.	splice_donor_variant	.	.	0	0.0006612	1	0
15	chr15:48762634:C:T	.	48762634	C	T	HIGH	CEP152	ENSG00000103995	LP	1	0	1	0	0	Inf	NA	9	9	0	0	0	0	.	.	0.0003156	0.0006602	0	0	0	0	.	.	.	.	.	.	.	.	.	.	.	.	stop_gained	.	.	0	0.0006602	1	0
4	chr4:154585775:CA:C	rs773619297	154585775	CA	C	HIGH	FGA	ENSG00000171560	LP	1	0	1	0	0	23.4457	NA	14	1	2	0	11	3	.	.	0.0004909	7.336e-05	0.0003817	0	0.00132	2.09377e-05	0	0.000219684	0	0	0	0	0	0	0	.	.	.	frameshift_variant	.	.	0.000219684	0.00132	1	0
17	chr17:31334686:C:G	rs758660574	31334686	C	G	HIGH	NF1	ENSG00000196712	LB	0	0	0	0	0	0.850011	NA	11	0	0	4	7	65	.	.	0.0003857	0	0	0.003053	0.0008397	0.000453759	0.00152236	0	0	0	0	0	0	0.000464684	0	.	.	.	stop_gained&NMD_transcript_variant	.	.	0.000464684	0.003053	1	0
10	chr10:18514531:G:T	rs544997684	18514531	G	T	HIGH	CACNB2	ENSG00000165995	LP	1	0	1	0	0	Inf	NA	4	0	1	0	3	0	.	.	0.0001403	0	0.0001908	0	0.0003599	0	.	.	.	.	.	.	.	.	.	.	.	.	splice_donor_variant&NMD_transcript_variant	.	.	0	0.0003599	1	0
6	chr6:152330737:G:A	rs866163858&COSV55096185	152330737	G	A	HIGH	SYNE1	ENSG00000131018	LP	1	0	1	0	1	Inf	P/LP	10	1	2	2	5	0	Pathogenic	Spinocerebellar_ataxia&_autosomal_recessive_8	0.0003507	7.336e-05	0.0003817	0.001527	0.0005998	0	.	.	.	.	.	.	.	.	.	.	MONDO:MONDO:0012549&MedGen:C1853116&OMIM:610743&Orphanet:ORPHA88644	.	stop_gained	.	.	0	0.001527	1	0
23	chr23:154358355:GCTGTGAGGGATTGGTGTTGTGAGCAGTCAGACAGGTTCTCAGCATCCAGCCTGGGCCACTCCCCACAGGCAGCAGGCCCTGCCTCTTAC:G	.	154358355	GCTGTGAGGGATTGGTGTTGTGAGCAGTCAGACAGGTTCTCAGCATCCAGCCTGGGCCACTCCCCACAGGCAGCAGGCCCTGCCTCTTAC	G	HIGH	FLNA	ENSG00000196924	LP	1	0	1	0	0	Inf	NA	6	0	3	0	3	0	.	.	0.0002104	0	0.0005725	0	0.0003599	0	.	.	.	.	.	.	.	.	.	.	.	.	splice_acceptor_variant&splice_donor_variant&intron_variant&NMD_transcript_variant	.	.	0	0.0005725	1	0
23	chr23:154349564:GCCTGCAAGGCAGAGTGGGTGGGGCTAAGAGGTGGCTGTGGTGCCGGGCGTTGGGCAGATGCCAATAGCTTGGCCCCAGGCTCA:G	.	154349564	GCCTGCAAGGCAGAGTGGGTGGGGCTAAGAGGTGGCTGTGGTGCCGGGCGTTGGGCAGATGCCAATAGCTTGGCCCCAGGCTCA	G	HIGH	FLNA	ENSG00000196924	LP	1	0	1	0	0	Inf	NA	7	0	3	0	4	0	.	.	0.0002455	0	0.0005725	0	0.0004798	0	.	.	.	.	.	.	.	.	.	.	.	.	splice_acceptor_variant&splice_donor_variant&3_prime_UTR_variant&intron_variant&NMD_transcript_variant	.	.	0	0.0005725	1	0
18	chr18:3067274:C:CT	rs573184538	3067274	C	CT	HIGH	MYOM1	ENSG00000101605	VUS	0	0	0	1	0	0.413983	B/LB	7	0	0	7	0	85	Likely_benign	Hypertrophic_cardiomyopathy&not_specified	0.0002455	0	0	0.005344	0	0.00059302	0.0019496	0.000219651	0	0	0	0	0	0	0	.	Human_Phenotype_Ontology:HP:0001639&MONDO:MONDO:0005045&MeSH:D002312&MedGen:C0007194&Orphanet:ORPHA217569&MedGen:CN169374	.	frameshift_variant	.	.	0.000219651	0.005344	1	0
7	chr7:107674326:C:T	rs111033348&CM001280	107674326	C	T	MODERATE	SLC26A4	ENSG00000091137	P	1	0	1	0	1	125.545	P/LP	25	1	14	0	10	1	Pathogenic/Likely_pathogenic	Pendred_syndrome&Deafness&_autosomal_recessive_4&_with_enlarged_vestibular_aqueduct&not_provided&Rare_genetic_deafness	0.0008766	7.336e-05	0.002672	0	0.0012	6.98236e-06	0	0	0	0	0	1.54899e-05	0	0	0	Deafness&_autosomal_recessive_4&_with_enlarged_vestibular_aqueduct	MONDO:MONDO:0010134&MedGen:C0271829&OMIM:274600&Orphanet:ORPHA705&SNOMED_CT:70348004&MONDO:MONDO:0010933&MedGen:C3538946&OMIM:600791&MedGen:CN517202&MedGen:CN826980&Orphanet:ORPHA96210	MONDO:MONDO:0010933&MedGen:C3538946&OMIM:600791	missense_variant	possibly_damaging(0.821)	deleterious(0)	1.54899e-05	0.002672	1	0
10	chr10:67219630:C:A	COSV65578044	67219630	C	A	HIGH	CTNNA3	ENSG00000183230	LP	1	0	1	0	0	Inf	NA	3	0	2	0	1	0	.	.	0.0001052	0	0.0003817	0	0.00012	0	.	.	.	.	.	.	.	.	.	.	.	.	stop_gained	.	.	0	0.0003817	1	0
2	chr2:237371848:GAGAACAC:G	.	237371848	GAGAACAC	G	HIGH	COL6A3	ENSG00000163359	VUS	0	0	0	0	0	19.5208	NA	20	9	5	2	4	5	.	.	0.0007013	0.0006602	0.0009542	0.001527	0.0004798	3.59257e-05	4.94267e-05	0	0	0	0	3.17995e-05	0.000355619	0	0	.	.	.	frameshift_variant	.	.	4.94267e-05	0.001527	1	0
1	chr1:237550628:C:T	rs533330664&COSV63683432	237550628	C	T	MODERATE	RYR2	ENSG00000198626	LP	1	1	1	1	0	1.2561	VUS	1	0	0	0	1	4	Conflicting_interpretations_of_pathogenicity	Cardiomyopathy&Catecholaminergic_polymorphic_ventricular_tachycardia&not_specified&not_provided	3.507e-05	0	0	0	0.00012	2.79197e-05	0	0	0	0	0	1.54851e-05	0.000986842	0	0	.	Human_Phenotype_Ontology:HP:0001638&MONDO:MONDO:0004994&MedGen:C0878544&Orphanet:ORPHA167848&SNOMED_CT:85898001&MONDO:MONDO:0017990&MedGen:C1631597&OMIM:PS604772&Orphanet:ORPHA3286&MedGen:CN169374&MedGen:CN517202	.	missense_variant	benign(0.198)	tolerated(0.34)	0.000986842	0.00012	0	0
6	chr6:112253825:G:C	rs138579810	112253825	G	C	HIGH	LAMA4	ENSG00000112769	LB	0	0	0	0	0	0.119278	VUS	7	0	0	1	6	295	Conflicting_interpretations_of_pathogenicity	not_specified&not_provided	0.0002455	0	0	0.0007634	0.0007198	0.00205822	0.00668061	0.000804917	0	0	0	1.54866e-05	0	0.000930233	0	.	MedGen:CN169374&MedGen:CN517202	.	stop_gained	.	.	0.000930233	0.0007634	1	0
10	chr10:86716388:CT:C	rs756413215&COSV53938313	86716388	CT	C	HIGH	LDB3	ENSG00000122367	VUS	0	0	0	0	0	1.86173	VUS	31	14	3	1	13	80	Uncertain_significance	Myofibrillar_myopathy&_ZASP-related	0.001087	0.001027	0.0005727	0.0007657	0.00156	0.000583865	0.000506303	0.000695518	0.000306185	0	0.00080289	0.000622248	0.000375657	0.000970874	0	.	MONDO:MONDO:0012277&MedGen:C4721886&OMIM:609452&Orphanet:ORPHA98912	.	frameshift_variant	.	.	0.000970874	0.00156	1	0
13	chr13:32338564:TTCAAA:T	rs786203340	32338564	TTCAAA	T	HIGH	BRCA2	ENSG00000139618	P	1	0	1	0	1	Inf	P/LP	7	0	7	0	0	0	Pathogenic	Hereditary_breast_and_ovarian_cancer_syndrome&Breast-ovarian_cancer&_familial_2&Hereditary_cancer-predisposing_syndrome&not_specified	0.0002455	0	0.001336	0	0	0	.	.	.	.	.	.	.	.	.	.	MONDO:MONDO:0003582&MeSH:D061325&MedGen:C0677776&OMIM:PS604370&Orphanet:ORPHA145&MONDO:MONDO:0012933&MedGen:C2675520&OMIM:612555&MONDO:MONDO:0015356&MedGen:C0027672&Orphanet:ORPHA140162&SNOMED_CT:699346009&MedGen:CN169374	.	frameshift_variant	.	.	0	0.001336	1	0
16	chr16:3243405:C:T	rs28940578&CM970912	3243405	C	T	MODIFIER	MEFV	ENSG00000103313	P	1	0	1	0	0	2.79117	VUS	5	0	0	0	5	9	Conflicting_interpretations_of_pathogenicity	Familial_mediterranean_fever&_autosomal_dominant&Familial_Mediterranean_fever&not_provided	0.0001753	0	0	0	0.0005998	6.28053e-05	0	0.000146391	0	0.000319285	0	6.19483e-05	0	0.000928505	0	Familial_mediterranean_fever&_autosomal_dominant	MONDO:MONDO:0007601&MedGen:C1851347&OMIM:134610&MONDO:MONDO:0018088&MedGen:C0031069&OMIM:249100&Orphanet:ORPHA342&SNOMED_CT:12579009&MedGen:CN517202	MONDO:MONDO:0007601&MedGen:C1851347&OMIM:134610	3_prime_UTR_variant&NMD_transcript_variant	.	.	0.000928505	0.0005998	0	0
15	chr15:67098769:G:A	rs566294050	67098769	G	A	HIGH	SMAD3	ENSG00000166949	VUS	0	0	0	0	0	0.468371	NA	11	0	5	0	6	118	.	.	0.0003857	0	0.0009542	0	0.0007198	0.000823493	0.000475851	0.000219716	0.000301023	0.000319081	0	0.00134733	0.00164366	0.000464684	0	.	.	.	splice_donor_variant	.	.	0.000475851	0.0009542	1	0
11	chr11:47332961:C:T	rs531189495&CM014068	47332961	C	T	MODERATE	MYBPC3	ENSG00000134571	LP	1	1	1	1	0	1.25581	VUS	1	0	1	0	0	4	Uncertain_significance	Cardiomyopathy&Hypertrophic_cardiomyopathy&Familial_hypertrophic_cardiomyopathy_4	3.507e-05	0	0.0001908	0	0	2.79263e-05	9.51973e-05	0	0	0	0	0	0	0	0	.	Human_Phenotype_Ontology:HP:0001638&MONDO:MONDO:0004994&MedGen:C0878544&Orphanet:ORPHA167848&SNOMED_CT:85898001&Human_Phenotype_Ontology:HP:0001639&MONDO:MONDO:0005045&MeSH:D002312&MedGen:C0007194&Orphanet:ORPHA217569&MONDO:MONDO:0007268&MedGen:C1861862&OMIM:115197	.	missense_variant	probably_damaging(0.991)	deleterious(0.04)	9.51973e-05	0.0001908	1	0
2	chr2:202518867:G:C	rs756195409	202518867	G	C	MODERATE	BMPR2	ENSG00000204217	LP	1	0	1	0	0	Inf	NA	13	0	13	0	0	0	.	.	0.0004559	0	0.002481	0	0	0	.	.	.	.	.	.	.	.	.	.	.	.	missense_variant	possibly_damaging(0.801)	deleterious(0.05)	0	0.002481	1	0
3	chr3:136327651:T:C	rs199541514	136327651	T	C	HIGH	PCCB	ENSG00000114054	VUS	0	0	0	0	0	8.79392	B/LB	7	1	3	1	2	4	Likely_benign	Propionic_acidemia&not_provided	0.0002455	7.336e-05	0.0005725	0.0007634	0.0002399	2.7917e-05	0	0.000219651	0	0	0	0	0.000328947	0	0	.	Human_Phenotype_Ontology:HP:0003571&MONDO:MONDO:0011628&MedGen:C0268579&OMIM:606054&Orphanet:ORPHA35&MedGen:CN517202	.	stop_lost&NMD_transcript_variant	.	.	0.000328947	0.0007634	1	0
3	chr3:38756712:ACTT:A	rs758898721	38756712	ACTT	A	MODERATE	SCN10A	ENSG00000185313	P	1	0	1	1	0	1.17299	B/LB	25	0	23	0	2	107	Likely_benign	Brugada_syndrome_1&Brugada_syndrome&not_provided	0.0008766	0	0.004389	0	0.0002399	0.000747322	0.000333365	7.33138e-05	0	0	0.000382336	0.0012859	0.00165125	0	0	.	MONDO:MONDO:0011001&MedGen:C4551804&OMIM:601144&MONDO:MONDO:0015263&MedGen:C1142166&OMIM:PS601144&Orphanet:ORPHA130&SNOMED_CT:418818005&MedGen:CN517202	.	inframe_deletion	.	.	7.33138e-05	0.004389	0	1
12	chr12:119734393:TA:T	rs559343715	119734393	TA	T	HIGH	CIT	ENSG00000122966	VUS	0	0	0	0	0	0.09397	NA	9	5	2	0	2	481	.	.	0.0003156	0.0003668	0.0003817	0	0.0002399	0.00335852	0.000999714	0.00681419	0.00300842	0	0.00305927	0.00453855	0.000990099	0.00185701	0.00444444	.	.	.	frameshift_variant	.	.	0.000999714	0.0003817	1	0
17	chr17:80113002:G:A	rs778418246&CM980806	80113002	G	A	MODIFIER	GAA	ENSG00000171298	LP	1	0	1	0	1	Inf	P/LP	5	0	3	0	2	0	Pathogenic/Likely_pathogenic	Glycogen_storage_disease&_type_II	0.0001753	0	0.0005725	0	0.0002399	0	.	.	.	.	.	.	.	.	.	.	MONDO:MONDO:0009290&MedGen:C0017921&OMIM:232300&Orphanet:ORPHA365&SNOMED_CT:124462004&SNOMED_CT:237967002	.	3_prime_UTR_variant&NMD_transcript_variant	.	.	0	0.0005725	1	0
3	chr3:180986994:C:T	.	180986994	C	T	MODIFIER	DNAJC19	ENSG00000205981	VUS	0	0	1	0	1	Inf	P/LP	6	2	0	0	4	0	Likely_pathogenic	3-methylglutaconic_aciduria_type_V	0.0002105	0.0001467	0	0	0.0004803	0	.	.	.	.	.	.	.	.	.	.	MONDO:MONDO:0012435&MedGen:C1857776&OMIM:610198&Orphanet:ORPHA66634	.	intron_variant&NMD_transcript_variant	.	.	0	0.0004803	1	0
6	chr6:129192831:CG:C	rs786205654	129192831	CG	C	HIGH	LAMA2	ENSG00000196569	LP	1	0	1	0	1	Inf	P/LP	7	5	0	0	2	0	Pathogenic	not_provided	0.0002455	0.0003668	0	0	0.0002399	0	.	.	.	.	.	.	.	.	.	.	MedGen:CN517202	.	frameshift_variant	.	.	0	0.0003668	1	0
12	chr12:5045111:G:C	rs139614200&CM1212182&COSV52906961&COSV52907234	5045111	G	C	MODERATE	KCNA5	ENSG00000130037	P	1	0	1	1	0	1.11644	VUS	2	0	0	1	1	9	Uncertain_significance	Atrial_fibrillation&_familial&_7	7.013e-05	0	0	0.0007634	0.00012	6.28158e-05	0	0	0	0	0	0.000139405	0	0	0	.	MONDO:MONDO:0012828&MedGen:C2677106&OMIM:612240	.	missense_variant	benign(0.336)	deleterious(0.02)	0.000139405	0.0007634	1	0
2	chr2:202518840:T:G	.	202518840	T	G	MODERATE	BMPR2	ENSG00000204217	LP	1	0	1	0	0	Inf	NA	8	0	8	0	0	0	.	.	0.0002805	0	0.001527	0	0	0	.	.	.	.	.	.	.	.	.	.	.	.	missense_variant	probably_damaging(0.975)	deleterious(0)	0	0.001527	1	0
3	chr3:38761167:TC:T	rs528166781	38761167	TC	T	HIGH	SCN10A	ENSG00000185313	LB	0	0	0	0	0	9.94127	NA	6	0	1	0	5	3	.	.	0.0002104	0	0.0001909	0	0.0005998	2.11643e-05	0	0	0	0	0	0	0.000660066	0.000468165	0	.	.	.	frameshift_variant	.	.	0.000660066	0.0005998	1	0
7	chr7:107694479:AG:A	rs397516417	107694479	AG	A	HIGH	SLC26A4	ENSG00000091137	P	1	0	1	0	1	Inf	P/LP	10	10	0	0	0	0	Pathogenic	Pendred_syndrome&Deafness&_autosomal_recessive_4&_with_enlarged_vestibular_aqueduct&Rare_genetic_deafness	0.0003507	0.0007336	0	0	0	0	.	.	.	.	.	.	.	.	.	.	MONDO:MONDO:0010134&MedGen:C0271829&OMIM:274600&Orphanet:ORPHA705&SNOMED_CT:70348004&MONDO:MONDO:0010933&MedGen:C3538946&OMIM:600791&MedGen:CN826980&Orphanet:ORPHA96210	.	frameshift_variant&splice_region_variant&NMD_transcript_variant	.	.	0	0.0007336	1	0
4	chr4:5729346:G:A	rs756208272&COSV53838730	5729346	G	A	MODERATE	EVC	ENSG00000072840	LP	1	0	1	0	0	5.01789	NA	2	2	0	0	0	2	.	.	7.013e-05	0.0001467	0	0	0	1.3976e-05	0	0	0	0	0	3.09799e-05	0	0	0	.	.	.	missense_variant	probably_damaging(0.998)	deleterious(0)	3.09799e-05	0.0001467	1	0
10	chr10:119677118:C:T	rs1386983591	119677118	C	T	HIGH	BAG3	ENSG00000151929	LP	1	0	1	0	0	Inf	NA	7	0	7	0	0	0	.	.	0.0002455	0	0.001336	0	0	0	.	.	.	.	.	.	.	.	.	.	.	.	stop_gained	.	.	0	0.001336	1	0
18	chr18:22171847:T:A	.	22171847	T	A	MODERATE	GATA6	ENSG00000141448	LP	1	0	1	0	0	Inf	NA	17	0	17	0	0	0	.	.	0.0006029	0	0.003282	0	0	0	.	.	.	.	.	.	.	.	.	.	.	.	missense_variant	possibly_damaging(0.833)	deleterious(0.01)	0	0.003282	1	5
11	chr11:94479699:T:C	.	94479699	T	C	MODERATE	MRE11	ENSG00000020922	LP	1	0	1	0	0	Inf	NA	11	11	0	0	0	0	.	.	0.0003859	0.0008069	0	0	0	0	.	.	.	.	.	.	.	.	.	.	.	.	missense_variant	probably_damaging(1)	deleterious(0)	0	0.0008069	1	1
2	chr2:178604035:G:A	rs775367836&COSV60424296	178604035	G	A	HIGH	TTN	ENSG00000155657	VUS	0	1	0	0	0	7.52041	NA	3	0	0	0	3	2	.	.	0.0001052	0	0	0	0.0003599	1.39886e-05	0	0	0	0	0	3.1026e-05	0	0	0	.	.	.	stop_gained	.	.	3.1026e-05	0.0003599	1	0
14	chr14:23405381:T:C	rs141187241&CS161177	23405381	T	C	HIGH	MYH6	ENSG00000197616	VUS	0	0	0	1	0	0.502468	VUS	2	0	1	1	0	20	Uncertain_significance	Familial_hypertrophic_cardiomyopathy_14&not_specified&not_provided	7.013e-05	0	0.0001908	0.0007634	0	0.000139571	0.000452037	0	0	0	0	0	0	0.000464684	0	.	MONDO:MONDO:0013197&MedGen:C2750467&OMIM:613251&MedGen:CN169374&MedGen:CN517202	.	splice_acceptor_variant	.	.	0.000464684	0.0007634	1	0
3	chr3:189880122:C:T	.	189880122	C	T	HIGH	TP63	ENSG00000073282	VUS	0	0	0	0	0	Inf	NA	7	7	0	0	0	0	.	.	0.0002455	0.0005135	0	0	0	0	.	.	.	.	.	.	.	.	.	.	.	.	stop_gained	.	.	0	0.0005135	1	0
2	chr2:178652456:AC:A	.	178652456	AC	A	HIGH	TTN	ENSG00000155657	VUS	0	1	0	0	0	Inf	NA	2	1	0	0	1	0	.	.	7.013e-05	7.336e-05	0	0	0.00012	0	.	.	.	.	.	.	.	.	.	.	.	.	splice_donor_variant	.	.	0	0.00012	1	0
17	chr17:80107616:C:T	rs200856561&CX110558	80107616	C	T	MODERATE	GAA	ENSG00000171298	P	1	0	1	0	0	1.09223	VUS	5	0	0	3	2	23	Conflicting_interpretations_of_pathogenicity	Glycogen_storage_disease&_type_II&not_provided	0.0001753	0	0	0.00229	0.0002399	0.000160498	0	7.31957e-05	0	0.00223357	0.00133537	1.54904e-05	0	0	0	Glycogen_storage_disease&_type_II	MONDO:MONDO:0009290&MedGen:C0017921&OMIM:232300&Orphanet:ORPHA365&SNOMED_CT:124462004&SNOMED_CT:237967002&MedGen:CN517202	MONDO:MONDO:0009290&MedGen:C0017921&OMIM:232300&Orphanet:ORPHA365&SNOMED_CT:124462004&SNOMED_CT:237967002	missense_variant	benign(0.003)	tolerated(0.85)	7.31957e-05	0.00229	0	0
17	chr17:34981480:G:A	.	34981480	G	A	HIGH	LIG3	ENSG00000005156	VUS	0	0	0	0	0	52.7541	NA	21	0	12	0	9	2	.	.	0.0007364	0	0.00229	0	0.00108	1.39591e-05	0	0	0	0	0	1.54856e-05	0.000328084	0	0	.	.	.	splice_acceptor_variant&non_coding_transcript_variant	.	.	0.000328084	0.00229	1	0
7	chr7:107675060:T:A	rs111033256&CM030957&COSV55917694	107675060	T	A	MODERATE	SLC26A4	ENSG00000091137	P	1	0	1	0	1	22.0744	P/LP	22	1	3	2	16	5	Pathogenic/Likely_pathogenic	Pendred_syndrome&Deafness&_autosomal_recessive_4&_with_enlarged_vestibular_aqueduct&Deafness&_autosomal_recessive&not_provided&Rare_genetic_deafness	0.0007714	7.336e-05	0.0005725	0.001527	0.001919	3.49455e-05	0	0	0	0	0	0	0.00164366	0	0	.	MONDO:MONDO:0010134&MedGen:C0271829&OMIM:274600&Orphanet:ORPHA705&SNOMED_CT:70348004&MONDO:MONDO:0010933&MedGen:C3538946&OMIM:600791&MONDO:MONDO:0019588&MedGen:C1846647&OMIM:607197&OMIM:PS220290&MedGen:CN517202&MedGen:CN826980&Orphanet:ORPHA96210	.	missense_variant	possibly_damaging(0.892)	deleterious(0)	0.00164366	0.001919	1	0
3	chr3:38609788:C:T	rs199473086&CM024637	38609788	C	T	MODERATE	SCN5A	ENSG00000183873	LP	1	1	1	1	0	1.00557	VUS	1	1	0	0	0	5	Uncertain_significance	Arrhythmia&SUDDEN_INFANT_DEATH_SYNDROME&Progressive_familial_heart_block&_type_1A&Brugada_syndrome_1&Dilated_cardiomyopathy_1E&Paroxysmal_familial_ventricular_fibrillation_1&Long_QT_syndrome_3&Atrial_fibrillation&_familial&_10&Brugada_syndrome&Sick_sinus_syndrome_1&_autosomal_recessive&not_specified&not_provided	3.507e-05	7.336e-05	0	0	0	3.48758e-05	4.75398e-05	7.31743e-05	0	0	0	3.09645e-05	0	0	0	.	EFO:EFO_0004269&Human_Phenotype_Ontology:HP:0001656&Human_Phenotype_Ontology:HP:0001661&Human_Phenotype_Ontology:HP:0001665&Human_Phenotype_Ontology:HP:0001666&Human_Phenotype_Ontology:HP:0001687&Human_Phenotype_Ontology:HP:0001721&Human_Phenotype_Ontology:HP:0004351&Human_Phenotype_Ontology:HP:0005158&Human_Phenotype_Ontology:HP:0011675&MedGen:C0855329&SNOMED_CT:248650006&EFO:EFO_0005303&MeSH:D0…	.	missense_variant	benign(0.37)	tolerated(0.25)	7.31743e-05	7.336e-05	0	0
2	chr2:178557556:C:CCG	rs1286989569	178557556	C	CCG	HIGH	TTN	ENSG00000155657	VUS	0	1	0	0	0	15.5686	NA	16	8	1	1	6	5	.	.	0.000561	0.0005869	0.0001908	0.0007634	0.0007198	3.6034e-05	9.92999e-05	7.50413e-05	0	0	0	0	0	0	0	.	.	.	splice_acceptor_variant	.	.	9.92999e-05	0.0007634	1	0
2	chr2:178664014:C:G	rs777040601	178664014	C	G	HIGH	TTN	ENSG00000155657	VUS	0	1	0	0	0	30.107	NA	6	0	4	0	2	1	.	.	0.0002104	0	0.0007634	0	0.0002399	6.98841e-06	0	7.3497e-05	0	0	0	0	0	0	0	.	.	.	splice_donor_variant	.	.	7.3497e-05	0.0007634	1	0
2	chr2:178530426:G:A	.	178530426	G	A	HIGH	TTN	ENSG00000155657	VUS	0	1	0	0	0	Inf	NA	11	0	6	0	5	0	.	.	0.0003857	0	0.001145	0	0.0005998	0	.	.	.	.	.	.	.	.	.	.	.	.	stop_gained	.	.	0	0.001145	1	0
15	chr15:66703964:C:T	.	66703964	C	T	HIGH	SMAD6	ENSG00000137834	LP	1	0	1	0	0	Inf	NA	3	0	3	0	0	0	.	.	0.0001054	0	0.0005732	0	0	0	.	.	.	.	.	.	.	.	.	.	.	.	stop_gained&NMD_transcript_variant	.	.	0	0.0005732	1	0
2	chr2:178731304:C:A	rs747990127	178731304	C	A	HIGH	TTN	ENSG00000155657	VUS	0	1	0	1	0	90.4257	VUS	18	14	0	4	0	1	Uncertain_significance	Dilated_cardiomyopathy_1G&Limb-girdle_muscular_dystrophy&_type_2J&not_provided	0.0006312	0.001027	0	0.003053	0	6.98032e-06	2.37823e-05	0	0	0	0	0	0	0	0	.	MONDO:MONDO:0011400&MedGen:C1858763&OMIM:604145&MONDO:MONDO:0012127&MedGen:C1837342&OMIM:608807&Orphanet:ORPHA140922&MedGen:CN517202	.	splice_donor_variant	.	.	2.37823e-05	0.003053	1	0
17	chr17:80104542:T:G	rs386834236&CS144972&CS941489	80104542	T	G	MODIFIER	GAA	ENSG00000171298	P	1	0	1	0	0	0.204226	VUS	22	1	11	0	10	541	Conflicting_interpretations_of_pathogenicity	Myopathy&Glycogen_storage_disease&_type_II&Inborn_genetic_diseases&Glycogen_storage_disease_II&_adult_form&not_provided	0.0007714	7.336e-05	0.002099	0	0.0012	0.00377719	0.00114242	0.00783883	0.00662252	0	9.5584e-05	0.00548395	0.000984252	0.0027933	0	.	Human_Phenotype_Ontology:HP:0003198&Human_Phenotype_Ontology:HP:0003569&Human_Phenotype_Ontology:HP:0003705&Human_Phenotype_Ontology:HP:0003742&Human_Phenotype_Ontology:HP:0003802&MONDO:MONDO:0005336&MedGen:C0026848&MONDO:MONDO:0009290&MedGen:C0017921&OMIM:232300&Orphanet:ORPHA365&SNOMED_CT:124462004&SNOMED_CT:237967002&MeSH:D030342&MedGen:C0950123&MedGen:C4016981&MedGen:CN517202	.	intron_variant	.	.	0.000984252	0.002099	0	0
18	chr18:31522152:A:G	rs786204291&CM1312993	31522152	A	G	MODERATE	DSG2	ENSG00000046604	LP	1	1	1	1	0	1.00549	VUS	1	0	0	0	1	5	Uncertain_significance	Cardiomyopathy&Hypertrophic_cardiomyopathy&Arrhythmogenic_right_ventricular_cardiomyopathy&_type_10&not_provided	3.508e-05	0	0	0	0.00012	3.48884e-05	7.13335e-05	0.000146477	0	0	0	0	0	0	0	.	Human_Phenotype_Ontology:HP:0001638&MONDO:MONDO:0004994&MedGen:C0878544&Orphanet:ORPHA167848&SNOMED_CT:85898001&Human_Phenotype_Ontology:HP:0001639&MONDO:MONDO:0005045&MeSH:D002312&MedGen:C0007194&Orphanet:ORPHA217569&MONDO:MONDO:0012434&MedGen:C1857777&OMIM:610193&MedGen:CN517202	.	missense_variant	probably_damaging(0.977)	deleterious(0)	7.13335e-05	0.00012	1	0
13	chr13:20189511:C:T	rs104894396&CM970678	20189511	C	T	HIGH	GJB2	ENSG00000165474	P	1	0	1	0	1	3.14053	P/LP	10	0	4	0	6	16	Pathogenic	Hearing_impairment&Mutilating_keratoderma&Keratitis-ichthyosis-deafness_syndrome&_autosomal_dominant&Palmoplantar_keratoderma-deafness_syndrome&Knuckle_pads&_deafness_AND_leukonychia_syndrome&Deafness&_autosomal_recessive_1A&Deafness&_X-linked_2&Deafness&_autosomal_dominant_3a&Hystrix-like_ichthyosis_with_deafness&Deafness&_autosomal_recessive_1b&Nonsyndromic_hearing_loss_and_deafness&Deafness&_a…	0.0003507	0	0.0007634	0	0.0007198	0.000111669	0	0	0	0	0	4.64583e-05	0.00427632	0	0	.	Human_Phenotype_Ontology:HP:0000365&Human_Phenotype_Ontology:HP:0000404&Human_Phenotype_Ontology:HP:0001728&Human_Phenotype_Ontology:HP:0001729&Human_Phenotype_Ontology:HP:0001754&Human_Phenotype_Ontology:HP:0008560&Human_Phenotype_Ontology:HP:0008563&MONDO:MONDO:0005365&MedGen:C1384666&MONDO:MONDO:0007422&MedGen:C0265964&OMIM:124500&Orphanet:ORPHA494&SNOMED_CT:24559001&MONDO:MONDO:0007850&MedGen…	.	stop_gained	.	.	4.64583e-05	0.0007634	1	0
14	chr14:64007107:C:T	rs786205488	64007107	C	T	MODIFIER	SYNE2	ENSG00000054654	LP	1	0	1	0	1	Inf	P/LP	2	2	0	0	0	0	Likely_pathogenic	not_provided	7.013e-05	0.0001467	0	0	0	0	.	.	.	.	.	.	.	.	.	.	MedGen:CN517202	.	3_prime_UTR_variant&NMD_transcript_variant	.	.	0	0.0001467	1	0
2	chr2:71658995:C:T	rs398123789&CM013384&COSV50320844	71658995	C	T	HIGH	DYSF	ENSG00000135636	P	1	0	1	0	1	15.0695	P/LP	3	1	0	2	0	1	Pathogenic	Autosomal_recessive_limb-girdle_muscular_dystrophy_type_2B&Qualitative_or_quantitative_defects_of_dysferlin&not_provided	0.0001052	7.336e-05	0	0.001527	0	6.981e-06	0	0	0	0	0	1.54871e-05	0	0	0	.	MONDO:MONDO:0009676&MedGen:C1850889&OMIM:253601&Orphanet:ORPHA268&MONDO:MONDO:0016145&MedGen:C2931687&Orphanet:ORPHA207073&MedGen:CN517202	.	stop_gained	.	.	1.54871e-05	0.001527	1	0
7	chr7:91970509:G:GTCTGTGT	.	91970509	G	GTCTGTGT	HIGH	AKAP9	ENSG00000127914	VUS	0	0	0	0	0	Inf	NA	19	19	0	0	0	0	.	.	0.0006663	0.001394	0	0	0	0	.	.	.	.	.	.	.	.	.	.	.	.	splice_donor_variant&non_coding_transcript_variant	.	.	0	0.001394	1	0
3	chr3:53495165:GGAT:G	rs751190058	53495165	GGAT	G	HIGH	CACNA1D	ENSG00000157388	VUS	0	0	0	0	0	38.2706	NA	23	14	0	1	8	3	.	.	0.0008065	0.001027	0	0.0007634	0.0009597	2.10736e-05	0	7.37246e-05	0	0	0	3.10878e-05	0	0	0	.	.	.	start_lost&5_prime_UTR_variant	.	.	7.37246e-05	0.001027	1	0
15	chr15:67098925:C:T	rs1047353039	67098925	C	T	HIGH	SMAD3	ENSG00000166949	LB	0	0	0	0	0	2.79085	NA	5	0	0	0	5	9	.	.	0.0001753	0	0	0	0.0005998	6.28123e-05	0.000214061	0	0	0	0	0	0	0	0	.	.	.	stop_gained	.	.	0.000214061	0.0005998	1	0
17	chr17:19924514:T:C	rs151139687	19924514	T	C	HIGH	AKAP10	ENSG00000108599	VUS	0	0	0	0	0	0.384625	NA	17	0	1	7	9	222	.	.	0.0005961	0	0.0001908	0.005344	0.00108	0.00154982	0.00513992	0.000219974	0	0	0	3.0977e-05	0	0.000464253	0	.	.	.	splice_acceptor_variant&NMD_transcript_variant	.	.	0.00513992	0.005344	1	0
19	chr19:40610913:T:A	rs186396197	40610913	T	A	HIGH	LTBP4	ENSG00000090006	LB	0	0	0	0	0	0.207828	NA	11	5	0	3	3	264	.	.	0.0003857	0.0003668	0	0.00229	0.0003599	0.00185586	0.00605624	0.000516148	0	0	0	1.55531e-05	0	0.00187793	0	.	.	.	splice_donor_variant&non_coding_transcript_variant	.	.	0.00605624	0.00229	1	0
15	chr15:48738644:T:C	rs200883218&CM161401	48738644	T	C	MODIFIER	CEP152	ENSG00000103995	LP	1	0	1	0	0	2.26112	VUS	18	0	6	0	12	40	Uncertain_significance	Seckel_syndrome_5&Primary_autosomal_recessive_microcephaly_9	0.0006312	0	0.001145	0	0.00144	0.000279154	2.37857e-05	0.000146391	0	0.000319285	0.000477646	0.00041819	0.000328299	0.00139405	0	.	MONDO:MONDO:0013443&MedGen:C3151187&OMIM:613823&MONDO:MONDO:0013923&MedGen:C3553886&OMIM:614852	.	intron_variant&NMD_transcript_variant	.	.	0.000477646	0.00144	0	0
6	chr6:152308634:T:A	.	152308634	T	A	HIGH	SYNE1	ENSG00000131018	LP	1	0	1	0	0	Inf	NA	3	0	0	0	3	0	.	.	0.0001054	0	0	0	0.0003605	0	0	0	0	0	0	0	0	0	0	.	.	.	splice_acceptor_variant	.	.	0	0.0003605	1	0
11	chr11:2571333:G:A	rs151344631&CM082908	2571333	G	A	MODERATE	KCNQ1	ENSG00000053918	P	1	1	1	1	1	1.0049	P/LP	1	1	0	0	0	5	Pathogenic	Long_QT_syndrome&Congenital_long_QT_syndrome&Long_QT_syndrome_1&Cardiovascular_phenotype&not_provided	3.507e-05	7.336e-05	0	0	0	3.48991e-05	0.000118974	0	0	0	0	0	0	0	0	.	MONDO:MONDO:0002442&MeSH:D008133&MedGen:C0023976&OMIM:PS192500&SNOMED_CT:9651007&MONDO:MONDO:0019171&MedGen:C1141890&OMIM:PS192500&Orphanet:ORPHA101016&Orphanet:ORPHA768&SNOMED_CT:20852007&SNOMED_CT:442917000&MONDO:MONDO:0100316&MedGen:C4551647&OMIM:192500&MedGen:CN230736&MedGen:CN517202	.	missense_variant	probably_damaging(0.998)	deleterious(0)	0.000118974	7.336e-05	1	0
10	chr10:73655886:CT:C	rs769720748	73655886	CT	C	HIGH	SYNPO2L	ENSG00000166317	VUS	0	0	0	0	0	Inf	NA	2	0	0	0	2	0	.	.	7.013e-05	0	0	0	0.0002399	0	.	.	.	.	.	.	.	.	.	.	.	.	frameshift_variant	.	.	0	0.0002399	1	0
7	chr7:128841544:GGA:G	.	128841544	GGA	G	HIGH	FLNC	ENSG00000128591	LP	1	1	1	0	0	Inf	NA	4	0	3	0	1	0	.	.	0.0001403	0	0.0005725	0	0.00012	0	.	.	.	.	.	.	.	.	.	.	.	.	frameshift_variant	.	.	0	0.0005725	1	0
19	chr19:49166190:C:CG	rs754625848	49166190	C	CG	MODIFIER	TRPM4	ENSG00000130529	P	1	0	1	0	0	9.48859	VUS	17	3	11	1	2	9	Uncertain_significance	Progressive_familial_heart_block_type_IB&Cardiovascular_phenotype	0.0005961	0.0002201	0.002099	0.0007634	0.0002399	6.28228e-05	0	0	0	0.000638162	0	0.00010847	0	0	0	.	MONDO:MONDO:0011474&MedGen:C1970298&OMIM:604559&MedGen:CN230736	.	intron_variant&NMD_transcript_variant	.	.	0.000638162	0.002099	0	0
13	chr13:20189071:C:T	rs201004645&CM012134&CM119342	20189071	C	T	MODERATE	GJB2	ENSG00000165474	LP	1	0	1	0	0	1.58602	VUS	6	4	1	0	1	19	Conflicting_interpretations_of_pathogenicity	Deafness&_autosomal_recessive_1A&not_specified	0.0002104	0.0002934	0.0001908	0	0.00012	0.000132659	0.000119008	7.32279e-05	0	0	0	0.000201344	0	0	0	.	MONDO:MONDO:0009076&MedGen:C2673759&OMIM:220290&MedGen:CN169374	.	missense_variant	benign(0.273)	tolerated(0.5)	7.32279e-05	0.0002934	0	0
6	chr6:160611561:C:T	rs559580002&COSV60304913	160611561	C	T	HIGH	LPA	ENSG00000198670	VUS	0	0	0	0	0	5.70491	NA	57	22	17	0	18	50	.	.	0.001999	0.001614	0.003244	0	0.002159	0.0003504	0.000478813	0.000294204	0	0.000320513	0	0.000186214	0.00431607	0	0	.	.	.	splice_donor_variant	.	.	0.000478813	0.003244	1	0
19	chr19:15890311:C:T	rs747508980	15890311	C	T	HIGH	CYP4F2	ENSG00000186115	LP	1	0	1	0	0	Inf	NA	7	2	0	0	5	0	.	.	0.0002455	0.0001467	0	0	0.0005998	0	.	.	.	.	.	.	.	.	.	.	.	.	splice_donor_variant&NMD_transcript_variant	.	.	0	0.0005998	1	0
1	chr1:156104763:A:C	rs138487552	156104763	A	C	HIGH	LMNA	ENSG00000160789	LB	0	1	0	0	0	0.281331	NA	7	0	0	3	4	125	.	.	0.0002455	0	0	0.00229	0.0004798	0.000872637	0.00283387	0.000219845	0	0	0	0	0	0.00139276	0	.	.	.	splice_acceptor_variant	.	.	0.00283387	0.00229	1	0
6	chr6:33184297:T:TG	rs748440351	33184297	T	TG	HIGH	COL11A2	ENSG00000204248	P	1	0	1	0	0	8.77212	VUS	21	3	10	3	5	12	Conflicting_interpretations_of_pathogenicity	COL11A2-Related_Disorders&Thickened_nuchal_skin_fold&Cystic_hygroma&Ear_malformation&Short_long_bone&Heart&_malformation_of&not_specified&not_provided	0.0007364	0.0002201	0.001908	0.00229	0.0005998	8.39478e-05	7.16298e-05	0.000146757	0	0	0	9.30579e-05	0	0.000465983	0	.	.&Human_Phenotype_Ontology:HP:0000474&Human_Phenotype_Ontology:HP:0000477&MedGen:C1836940&Human_Phenotype_Ontology:HP:0000476&MONDO:MONDO:0009761&MedGen:C0206620&Orphanet:ORPHA79486&Human_Phenotype_Ontology:HP:0000598&MONDO:MONDO:0007500&MedGen:C0266589&OMIM:128600&Human_Phenotype_Ontology:HP:0000949&Human_Phenotype_Ontology:HP:0003026&Human_Phenotype_Ontology:HP:0004983&Human_Phenotype_Ontology:…	.	frameshift_variant	.	.	9.30579e-05	0.00229	1	0
11	chr11:47337792:C:T	rs371488302&CM056362	47337792	C	T	MODERATE	MYBPC3	ENSG00000134571	LP	1	1	1	1	0	1.00453	VUS	1	0	0	0	1	5	Conflicting_interpretations_of_pathogenicity	Primary_dilated_cardiomyopathy&Cardiomyopathy&Hypertrophic_cardiomyopathy&Familial_hypertrophic_cardiomyopathy_4&Familial_hypertrophic_cardiomyopathy_1&Left_ventricular_noncompaction_10&Primary_familial_hypertrophic_cardiomyopathy&not_provided	3.507e-05	0	0	0	0.00012	3.49118e-05	2.38061e-05	7.33138e-05	0	0	0	3.09751e-05	0	0.000465116	0	.	EFO:EFO_0000407&Human_Phenotype_Ontology:HP:0001644&Human_Phenotype_Ontology:HP:0001725&Human_Phenotype_Ontology:HP:0005159&Human_Phenotype_Ontology:HP:0200130&MONDO:MONDO:0005021&MeSH:D002311&MedGen:C0007193&Orphanet:ORPHA217604&SNOMED_CT:195021004&SNOMED_CT:399020009&Human_Phenotype_Ontology:HP:0001638&MONDO:MONDO:0004994&MedGen:C0878544&Orphanet:ORPHA167848&SNOMED_CT:85898001&Human_Phenotype_O…	.	missense_variant&splice_region_variant&NMD_transcript_variant	probably_damaging(0.982)	deleterious(0.01)	7.33138e-05	0.00012	1	0
7	chr7:107689054:T:C	rs111033212&CM011490	107689054	T	C	MODERATE	SLC26A4	ENSG00000091137	P	1	0	1	0	1	1.02231	P/LP	23	0	15	1	7	113	Likely_pathogenic	Pendred_syndrome&Deafness&_autosomal_recessive_4&_with_enlarged_vestibular_aqueduct&SLC26A4-Related_Disorders&not_provided&Rare_genetic_deafness	0.0008065	0	0.002863	0.0007634	0.0008397	0.000788897	0.000118963	0.000146585	0.00090307	0	0	0.00103783	0.00164474	0.00139535	0.0311804	.	MONDO:MONDO:0010134&MedGen:C0271829&OMIM:274600&Orphanet:ORPHA705&SNOMED_CT:70348004&MONDO:MONDO:0010933&MedGen:C3538946&OMIM:600791&MedGen:CN239421&MedGen:CN517202&MedGen:CN826980&Orphanet:ORPHA96210	.	missense_variant&splice_region_variant	probably_damaging(0.977)	tolerated(0.34)	0.00090307	0.002863	1	0
17	chr17:80112966:G:A	rs374143224&CM034956&COSV56406560	80112966	G	A	MODIFIER	GAA	ENSG00000171298	P	1	0	1	0	1	1.93202	P/LP	5	5	0	0	0	13	Pathogenic/Likely_pathogenic	Glycogen_storage_disease&_type_II&not_provided	0.0001753	0.0003668	0	0	0	9.0734e-05	0.000190376	0.000146349	0	0	0	4.6477e-05	0	0	0	.	MONDO:MONDO:0009290&MedGen:C0017921&OMIM:232300&Orphanet:ORPHA365&SNOMED_CT:124462004&SNOMED_CT:237967002&MedGen:CN517202	.	3_prime_UTR_variant&NMD_transcript_variant	.	.	4.6477e-05	0.0003668	1	0
11	chr11:128911859:A:T	.	128911859	A	T	HIGH	KCNJ5	ENSG00000120457	LP	1	0	1	0	0	Inf	NA	4	3	0	0	1	0	.	.	0.0001403	0.0002201	0	0	0.00012	0	.	.	.	.	.	.	.	.	.	.	.	.	stop_gained	.	.	0	0.0002201	1	0
2	chr2:178719579:GTTACT:G	.	178719579	GTTACT	G	HIGH	TTN	ENSG00000155657	VUS	0	1	0	0	0	Inf	NA	4	4	0	0	0	0	.	.	0.0001403	0.0002934	0	0	0	0	.	.	.	.	.	.	.	.	.	.	.	.	frameshift_variant	.	.	0	0.0002934	1	0
19	chr19:1226663:GGTGGGGCGCGGCGGGGCCCGGGTGGGGCAT:G	rs1064794374	1226663	GGTGGGGCGCGGCGGGGCCCGGGTGGGGCAT	G	HIGH	STK11	ENSG00000118046	VUS	0	0	0	0	0	15.0823	VUS	3	0	3	0	0	1	Conflicting_interpretations_of_pathogenicity	Hereditary_cancer-predisposing_syndrome&not_specified	0.0001052	0	0.0005725	0	0	6.97506e-06	0	0	0	0.000319081	0	0	0	0	0	.	MONDO:MONDO:0015356&MedGen:C0027672&Orphanet:ORPHA140162&SNOMED_CT:699346009&MedGen:CN169374	.	splice_donor_variant&intron_variant	.	.	0.000319081	0.0005725	1	0
2	chr2:202530807:T:C	rs149225691&CM146777	202530807	T	C	LOW	BMPR2	ENSG00000204217	P	1	0	1	0	0	1.7944	B/LB	5	0	0	0	5	14	Benign/Likely_benign	Primary_pulmonary_hypertension&Primary_pulmonary_hypertension_1	0.0001753	0	0	0	0.0005998	9.7693e-05	0	0.000219684	0	0	0	0.000154832	0	0.000464253	0	.	MONDO:MONDO:0001999&MedGen:C0152171&MONDO:MONDO:0024533&MedGen:C4552070&OMIM:178600	.	synonymous_variant	.	.	0.000464253	0.0005998	0	0
3	chr3:38760727:G:A	rs1168396269&COSV71860734	38760727	G	A	HIGH	SCN10A	ENSG00000185313	VUS	0	0	0	0	0	3.34876	NA	2	0	0	0	2	3	.	.	7.013e-05	0	0	0	0.0002399	2.09421e-05	2.38016e-05	0	0	0	0	3.09722e-05	0	0	0	.	.	.	stop_gained	.	.	3.09722e-05	0.0002399	1	0
17	chr17:80104916:C:G	.	80104916	C	G	HIGH	GAA	ENSG00000171298	LP	1	0	1	0	0	Inf	NA	4	3	0	0	1	0	.	.	0.0001403	0.0002201	0	0	0.00012	0	.	.	.	.	.	.	.	.	.	.	.	.	stop_gained	.	.	0	0.0002201	1	0
1	chr1:11802980:C:T	rs776483190&CM155648	11802980	C	T	MODERATE	MTHFR	ENSG00000177000	VUS	0	0	1	0	1	7.53684	P/LP	6	5	0	0	1	4	Pathogenic	Homocystinuria_due_to_methylene_tetrahydrofolate_reductase_deficiency	0.0002104	0.0003668	0	0	0.00012	2.79162e-05	0	7.32172e-05	0	0	0	4.64583e-05	0	0	0	.	MONDO:MONDO:0009353&MedGen:C1856058&OMIM:236250&Orphanet:ORPHA395	.	missense_variant&NMD_transcript_variant	benign(0.022)	tolerated(0.44)	7.32172e-05	0.0003668	1	0
2	chr2:178747124:CAG:C	rs1560979270	178747124	CAG	C	HIGH	TTN	ENSG00000155657	LB	0	1	0	0	0	7.85164	NA	6	0	4	0	2	3	.	.	0.0002105	0	0.0007639	0	0.00024	2.68097e-05	0	0	0	0	0	1.89674e-05	0.000857633	0	0	.	.	.	frameshift_variant	.	.	0.000857633	0.0007639	1	0
8	chr8:60781326:G:C	.	60781326	G	C	MODIFIER	CHD7	ENSG00000171316	LP	1	0	1	0	0	Inf	NA	9	6	2	0	1	0	.	.	0.0003156	0.0004401	0.0003817	0	0.00012	0	.	.	.	.	.	.	.	.	.	.	.	.	intron_variant&NMD_transcript_variant	.	.	0	0.0004401	0	0
7	chr7:107661712:G:T	CM093404&CM1411194	107661712	G	T	MODERATE	SLC26A4	ENSG00000091137	LP	1	0	1	0	1	Inf	P/LP	3	0	3	0	0	0	Likely_pathogenic	Deafness&_autosomal_recessive	0.0001052	0	0.0005725	0	0	0	.	.	.	.	.	.	.	.	.	.	MONDO:MONDO:0019588&MedGen:C1846647&OMIM:607197&OMIM:PS220290	.	missense_variant	probably_damaging(0.97)	deleterious(0)	0	0.0005725	1	0
7	chr7:107701992:A:T	rs876658003	107701992	A	T	MODERATE	SLC26A4	ENSG00000091137	LP	1	0	1	0	0	Inf	VUS	3	0	0	0	3	0	Uncertain_significance	Pendred_syndrome&not_specified	0.0001052	0	0	0	0.0003599	0	.	.	.	.	.	.	.	.	.	.	MONDO:MONDO:0010134&MedGen:C0271829&OMIM:274600&Orphanet:ORPHA705&SNOMED_CT:70348004&MedGen:CN169374	.	missense_variant&NMD_transcript_variant	probably_damaging(0.999)	deleterious(0)	0	0.0003599	1	0
2	chr2:178746119:G:T	rs778839761	178746119	G	T	HIGH	TTN	ENSG00000155657	VUS	0	1	0	0	0	Inf	NA	14	0	0	0	14	0	.	.	0.0004909	0	0	0	0.001679	0	.	.	.	.	.	.	.	.	.	.	.	.	stop_gained	.	.	0	0.001679	1	0
6	chr6:160548661:T:C	rs143431368&CS134280	160548661	T	C	HIGH	LPA	ENSG00000198670	VUS	0	0	0	0	0	0.0259437	B/LB	3	0	0	0	3	581	Benign	LIPOPROTEIN(a)_POLYMORPHISM	0.0001052	0	0	0	0.0003599	0.00405494	0.000904159	0.00241829	0.000301023	0	0.0312381	0.00261667	0	0.00603528	0	.	.	.	splice_acceptor_variant	.	.	0.000904159	0.0003599	1	0
19	chr19:38578205:G:A	CS144262&CS157076	38578205	G	A	HIGH	RYR1	ENSG00000196218	LP	1	0	1	0	1	Inf	P/LP	25	0	20	0	5	0	Likely_pathogenic	not_provided	0.0008766	0	0.003817	0	0.0005998	0	.	.	.	.	.	.	.	.	.	.	MedGen:CN517202	.	splice_donor_variant	.	.	0	0.003817	1	0
7	chr7:107690170:CT:C	rs397516413	107690170	CT	C	HIGH	SLC26A4	ENSG00000091137	P	1	0	1	0	1	15.0705	P/LP	3	1	0	0	2	1	Pathogenic/Likely_pathogenic	Pendred_syndrome&Deafness&_autosomal_recessive_4&_with_enlarged_vestibular_aqueduct&Deafness&_autosomal_recessive&not_provided&Rare_genetic_deafness	0.0001052	7.336e-05	0	0	0.0002399	6.98051e-06	0	0	0	0	0	1.54875e-05	0	0	0	.	MONDO:MONDO:0010134&MedGen:C0271829&OMIM:274600&Orphanet:ORPHA705&SNOMED_CT:70348004&MONDO:MONDO:0010933&MedGen:C3538946&OMIM:600791&MONDO:MONDO:0019588&MedGen:C1846647&OMIM:607197&OMIM:PS220290&MedGen:CN517202&MedGen:CN826980&Orphanet:ORPHA96210	.	frameshift_variant	.	.	1.54875e-05	0.0002399	1	0
23	chr23:101398044:G:C	rs869312162&CM033385&CM160461	101398044	G	C	MODIFIER	GLA	ENSG00000102393	LP	1	0	1	0	0	Inf	VUS	46	35	0	3	8	0	Uncertain_significance	Angiokeratoma_corporis_diffusum&not_specified&Migalastat_response&not_provided	0.001613	0.002567	0	0.00229	0.0009597	0	.	.	.	.	.	.	.	.	.	.	Human_Phenotype_Ontology:HP:0001071&MONDO:MONDO:0010526&MedGen:C0002986&OMIM:301500&Orphanet:ORPHA324&SNOMED_CT:16652001&MedGen:CN169374&MedGen:CN233149&MedGen:CN517202	.	3_prime_UTR_variant&NMD_transcript_variant	.	.	0	0.002567	0	9
1	chr1:53213591:G:GT	.	53213591	G	GT	MODIFIER	CPT2	ENSG00000157184	LP	1	0	1	0	0	Inf	NA	3	0	0	0	3	0	.	.	0.0001052	0	0	0	0.0003599	0	.	.	.	.	.	.	.	.	.	.	.	.	3_prime_UTR_variant&NMD_transcript_variant	.	.	0	0.0003599	0	0
14	chr14:23390055:G:A	.	23390055	G	A	HIGH	MYH6	ENSG00000197616	LP	1	0	1	0	0	Inf	NA	2	2	0	0	0	0	.	.	7.013e-05	0.0001467	0	0	0	0	.	.	.	.	.	.	.	.	.	.	.	.	splice_donor_variant	.	.	0	0.0001467	1	0
5	chr5:132370336:G:T	rs201082652&CM104584	132370336	G	T	MODERATE	SLC22A5	ENSG00000197375	LP	1	0	1	0	0	0.670171	VUS	8	0	6	0	2	60	Conflicting_interpretations_of_pathogenicity	Abnormality_of_the_nervous_system&Renal_carnitine_transport_defect&not_specified&not_provided	0.0002805	0	0.001145	0	0.0002399	0.00041855	0.000142633	0	0	0	0	0.000836146	0	0	0	.	Human_Phenotype_Ontology:HP:0000707&Human_Phenotype_Ontology:HP:0001333&Human_Phenotype_Ontology:HP:0006987&MedGen:C0497552&MONDO:MONDO:0008919&MedGen:C0342788&OMIM:212140&Orphanet:ORPHA158&SNOMED_CT:21764004&MedGen:CN169374&MedGen:CN517202	.	missense_variant&NMD_transcript_variant	probably_damaging(0.94)	deleterious(0)	0.000836146	0.001145	1	0
13	chr13:32337065:G:GGAAA	.	32337065	G	GGAAA	HIGH	BRCA2	ENSG00000139618	LP	1	0	1	0	0	Inf	NA	8	0	7	0	1	0	.	.	0.0002806	0	0.001336	0	0.00012	0	.	.	.	.	.	.	.	.	.	.	.	.	frameshift_variant	.	.	0	0.001336	1	0
3	chr3:38698385:A:AC	.	38698385	A	AC	HIGH	SCN10A	ENSG00000185313	VUS	0	0	0	0	0	Inf	NA	4	0	2	0	2	0	.	.	0.0001403	0	0.0003817	0	0.0002399	0	.	.	.	.	.	.	.	.	.	.	.	.	frameshift_variant	.	.	0	0.0003817	1	0
2	chr2:178579702:G:A	rs574660186&CM121827&COSV60149785	178579702	G	A	HIGH	TTN	ENSG00000155657	VUS	0	1	1	1	1	1.00264	P/LP	1	1	0	0	0	5	Pathogenic/Likely_pathogenic	Primary_dilated_cardiomyopathy&Tibial_muscular_dystrophy&Myopathy&_myofibrillar&_9&_with_early_respiratory_failure&Dilated_cardiomyopathy_1G&Limb-girdle_muscular_dystrophy&_type_2J&Myopathy&_early-onset&_with_fatal_cardiomyopathy&Familial_hypertrophic_cardiomyopathy_9&not_provided	3.507e-05	7.336e-05	0	0	0	3.49778e-05	0	0	0	0	0.000480123	0	0	0	0	.	EFO:EFO_0000407&Human_Phenotype_Ontology:HP:0001644&Human_Phenotype_Ontology:HP:0001725&Human_Phenotype_Ontology:HP:0005159&Human_Phenotype_Ontology:HP:0200130&MONDO:MONDO:0005021&MeSH:D002311&MedGen:C0007193&Orphanet:ORPHA217604&SNOMED_CT:195021004&SNOMED_CT:399020009&MONDO:MONDO:0010870&MedGen:C1838244&OMIM:600334&Orphanet:ORPHA609&MONDO:MONDO:0011362&MedGen:C1863599&OMIM:603689&Orphanet:ORPHA1…	.	stop_gained	.	.	0.000480123	7.336e-05	1	0
7	chr7:107698112:G:C	rs111033312&CS024166&CS077866&CS115156	107698112	G	C	HIGH	SLC26A4	ENSG00000091137	P	1	0	1	0	1	Inf	P/LP	2	0	0	0	2	0	Pathogenic/Likely_pathogenic	Pendred_syndrome&not_provided&Rare_genetic_deafness	7.013e-05	0	0	0	0.0002399	0	.	.	.	.	.	.	.	.	.	.	MONDO:MONDO:0010134&MedGen:C0271829&OMIM:274600&Orphanet:ORPHA705&SNOMED_CT:70348004&MedGen:CN517202&MedGen:CN826980&Orphanet:ORPHA96210	.	splice_donor_variant&NMD_transcript_variant	.	.	0	0.0002399	1	0
15	chr15:48452664:C:T	rs745680336	48452664	C	T	MODIFIER	FBN1	ENSG00000166147	LP	1	0	1	0	0	Inf	VUS	7	0	0	0	7	0	Conflicting_interpretations_of_pathogenicity	Marfan_syndrome&Familial_thoracic_aortic_aneurysm_and_aortic_dissection&not_provided	0.0002455	0	0	0	0.0008397	0	.	.	.	.	.	.	.	.	.	.	MONDO:MONDO:0007947&MedGen:C0024796&OMIM:154700&Orphanet:ORPHA284963&Orphanet:ORPHA558&SNOMED_CT:19346006&MONDO:MONDO:0019625&MedGen:C4707243&OMIM:PS607086&Orphanet:ORPHA91387&MedGen:CN517202	.	3_prime_UTR_variant&NMD_transcript_variant	.	.	0	0.0008397	0	0
2	chr2:178793401:CA:C	.	178793401	CA	C	HIGH	TTN	ENSG00000155657	VUS	0	1	0	0	0	Inf	NA	6	6	0	0	0	0	.	.	0.0002104	0.0004401	0	0	0	0	.	.	.	.	.	.	.	.	.	.	.	.	splice_donor_variant	.	.	0	0.0004401	1	0
7	chr7:92029992:G:T	.	92029992	G	T	HIGH	AKAP9	ENSG00000127914	LP	1	0	1	0	0	Inf	NA	4	4	0	0	0	0	.	.	0.0001403	0.0002935	0	0	0	0	.	.	.	.	.	.	.	.	.	.	.	.	splice_donor_variant	.	.	0	0.0002935	1	0
19	chr19:38570620:G:A	rs118192130&CM071981	38570620	G	A	MODERATE	RYR1	ENSG00000196218	LP	1	0	1	0	0	40.1676	VUS	8	4	0	0	4	1	Uncertain_significance	Minicore_myopathy_with_external_ophthalmoplegia&Central_core_myopathy&Malignant_hyperthermia&_susceptibility_to&_1&RYR1-Related_Disorders&not_provided	0.0002805	0.0002934	0	0	0.0004798	6.98324e-06	0	0	0	0	0	1.54904e-05	0	0	0	.	Human_Phenotype_Ontology:HP:0003789&Human_Phenotype_Ontology:HP:0003804&MONDO:MONDO:0009712&MedGen:C1850674&OMIM:255320&Orphanet:ORPHA98905&MONDO:MONDO:0007294&MedGen:C0751951&OMIM:117000&Orphanet:ORPHA597&SNOMED_CT:43152001&MONDO:MONDO:0007783&MedGen:C2930980&OMIM:145600&MedGen:CN239331&MedGen:CN517202	.	missense_variant	probably_damaging(0.99)	deleterious(0)	1.54904e-05	0.0004798	1	0
6	chr6:160650337:C:T	rs533200556&COSV60300564	160650337	C	T	HIGH	LPA	ENSG00000198670	VUS	0	0	0	0	0	2.00883	NA	2	1	1	0	0	5	.	.	7.013e-05	7.336e-05	0.0001908	0	0	3.49108e-05	2.37993e-05	7.32708e-05	0	0	0	3.09818e-05	0.000328731	0	0	.	.	.	splice_donor_variant	.	.	7.32708e-05	0.0001908	1	0
18	chr18:22171415:C:T	rs766886560	22171415	C	T	MODERATE	GATA6	ENSG00000141448	P	1	0	1	0	0	0.912782	VUS	4	2	0	0	2	22	Uncertain_significance	Atrioventricular_septal_defect_5&not_provided	0.0001403	0.0001467	0	0	0.0002399	0.000153706	4.76259e-05	0	0	0	0	0.000310106	0	0	0	.	MONDO:MONDO:0013769&MedGen:C3280939&OMIM:614474&MedGen:CN517202	.	missense_variant	benign(0.009)	deleterious_low_confidence(0.01)	4.76259e-05	0.0002399	1	0
10	chr10:68121497:A:G	rs140148105&CM122964	68121497	A	G	MODERATE	MYPN	ENSG00000138347	LP	1	0	1	1	0	0.98837	VUS	36	28	1	0	7	183	Conflicting_interpretations_of_pathogenicity	Primary_dilated_cardiomyopathy&Dilated_cardiomyopathy_1KK&Familial_hypertrophic_cardiomyopathy_22&not_specified&Cardiovascular_phenotype&not_provided	0.001262	0.002054	0.0001908	0	0.0008397	0.00127685	0.000713436	0.00205068	0	0	0	0.0019045	0	0.000928505	0	.	EFO:EFO_0000407&Human_Phenotype_Ontology:HP:0001644&Human_Phenotype_Ontology:HP:0001725&Human_Phenotype_Ontology:HP:0005159&Human_Phenotype_Ontology:HP:0200130&MONDO:MONDO:0005021&MeSH:D002311&MedGen:C0007193&Orphanet:ORPHA217604&SNOMED_CT:195021004&SNOMED_CT:399020009&MONDO:MONDO:0014100&MedGen:C3714995&OMIM:615248&MedGen:C3714998&MedGen:CN169374&MedGen:CN230736&MedGen:CN517202	.	missense_variant	probably_damaging(0.998)	deleterious(0)	0.000928505	0.002054	1	1
11	chr11:118143832:C:T	rs369073453	118143832	C	T	HIGH	SCN4B	ENSG00000177098	VUS	0	0	0	0	0	15.0745	NA	3	0	0	0	3	1	.	.	0.0001052	0	0	0	0.0003599	6.97866e-06	2.37982e-05	0	0	0	0	0	0	0	0	.	.	.	splice_donor_variant	.	.	2.37982e-05	0.0003599	1	0
2	chr2:165290786:G:T	.	165290786	G	T	HIGH	SCN2A	ENSG00000136531	VUS	0	0	0	0	0	Inf	NA	5	0	1	2	2	0	.	.	0.0001753	0	0.0001908	0.001527	0.0002399	0	.	.	.	.	.	.	.	.	.	.	.	.	splice_donor_variant&NMD_transcript_variant	.	.	0	0.001527	1	0
2	chr2:178749402:A:AT	rs397517806	178749402	A	AT	HIGH	TTN	ENSG00000155657	VUS	0	1	0	0	0	15.035	VUS	3	0	1	0	2	1	Uncertain_significance	not_specified	0.0001052	0	0.0001908	0	0.0002399	6.99702e-06	0	0	0	0.000322581	0	0	0	0	0	.	MedGen:CN169374	.	frameshift_variant	.	.	0.000322581	0.0002399	1	0
11	chr11:94447399:C:A	rs1440482403	94447399	C	A	HIGH	MRE11	ENSG00000020922	LP	1	0	1	0	1	50.2455	P/LP	10	0	1	0	9	1	Pathogenic	Ataxia-telangiectasia-like_disorder	0.0003507	0	0.0001908	0	0.00108	6.97973e-06	0	0	0	0	0	0	0.000327869	0	0	.	MONDO:MONDO:0011457&MedGen:C1858391&OMIM:PS604391	.	stop_gained	.	.	0.000327869	0.00108	1	0
13	chr13:20189472:A:G	rs141774369&CM042707	20189472	A	G	MODERATE	GJB2	ENSG00000165474	LP	1	0	1	0	1	1.00515	P/LP	4	4	0	0	0	20	Likely_pathogenic	Deafness&_autosomal_recessive_1A&Nonsyndromic_hearing_loss_and_deafness&not_provided&Rare_genetic_deafness	0.0001403	0.0002934	0	0	0	0.000139581	0.000333016	0.000439367	0	0	0	0	0	0	0	.	MONDO:MONDO:0009076&MedGen:C2673759&OMIM:220290&MONDO:MONDO:0019497&MedGen:CN043648&Orphanet:ORPHA87884&MedGen:CN517202&MedGen:CN826980&Orphanet:ORPHA96210	.	missense_variant	probably_damaging(0.999)	deleterious(0.03)	0.000439367	0.0002934	1	0
[truncated: 192 more rows]
[truncated: 23 more columns]

[truncated: 2 more sheets: Online Table S3, Table Key]
